# Supplementary material for: Unveiling molecular mechanisms of strobilurin resistance in the cacao pathogen Moniliophthora perniciosa
Source: iScience. 2025 Jul 23;28(8):113180. doi: 10.1016/j.isci.2025.113180 (PMC12432460; doi:10.1016/j.isci.2025.113180)
Supplement: Table S1. Differential expression analysis of M. perniciosa genes [file mmc2.xlsx]

## Sheet: Sheet1
Table S1. Expression analysis of M. perniciosa genes based on edgeR software. Genes with a false discovery rate (FDR) below 0.01 and a fold change greater than or equal to 1.50 were considered differentially expressed.
		Time: 0h		Time: 0.5h		Time: 2h		Time: 4h		Time: 8h
Gene	Description	Fold change	FDR	Fold change	FDR	Fold change	FDR	Fold change	FDR	Fold change	FDR
MP00002	mannosyl-oligosaccharide glucosidase	1.02697	0.99991	-1.16429	0.284542	-1.45486	0.00175918	-1.14763	0.396149	-1.22165	0.122747
MP00003	protein	-1.02566	0.99991	1.01093	0.954758	-1.1389	0.360371	1.14236	0.421795	1.00922	0.959597
MP00005	dynein intermediate chain	-1.09721	0.99991	1.26759	0.059102	-1.43478	0.00249307	-1.00891	0.970782	-1.07656	0.597392
MP00006	60s ribosomal protein l34-b	-1.08838	0.99991	-1.64793	3.72971e-05	-1.96614	8.48592e-09	-2.12029	1.9719e-10	-2.06852	2.56893e-10
MP00007	sh3-homology domain-containing protein	1.05451	0.99991	1.03857	0.798989	-1.1955	0.108063	-1.21123	0.116715	-1.1908	0.0988273
MP00009	cdf-like metal transporter	-1.06395	0.99991	-1.15603	0.454393	-1.05184	0.817536	1.15075	0.523728	1.18035	0.352151
MP00010	hypothetical protein SERLA73DRAFT_79745 [Serpula lacrymans var. lacrymans S7.3]	-1.03642	0.99991	1.60905	0.00230222	-1.41344	0.038039	1.09454	0.724107	-1.16116	0.404386
MP00011	protein	1.09352	0.99991	-1.26955	0.0401228	1.33484	0.0133435	1.02349	0.919976	-1.37133	0.00304557
MP00012	pq loop repeat protein	1.08743	0.99991	-1.05729	0.725987	1.30947	0.0225522	1.46296	0.00151502	1.31543	0.0122189
MP00013	predicted protein [Laccaria bicolor S238N-H82]	-1.05997	0.99991	-2.12661	1.58655e-14	-1.41315	0.00120854	-1.53109	9.95706e-05	-1.5102	5.80317e-05
MP00014	---NA---	1.01351	0.99991	1.0119	0.971543	1.23649	0.366973	1.02344	0.951584	1.00973	0.97498
MP00015	smr domain-containing protein	1.00891	0.99991	-1.26531	0.107037	-1.07314	0.688862	-1.11229	0.581381	-1.0342	0.858441
MP00016	tpr repeat-containing protein	1.0354	0.99991	-1.37623	0.00961205	-1.20154	0.171518	1.00463	0.984358	-1.13141	0.351815
MP00017	apoptosis-inducing factor	-1.18902	0.99991	-1.20034	0.550945	1.11019	0.751636	-1.10563	0.809314	-1.19714	0.537222
MP00019	transport-related protein	-1.16506	0.99991	-1.76473	4.82943e-07	-1.1327	0.386757	-1.14306	0.457938	-1.16811	0.236259
MP00020	phosphomannomutase	1.00989	0.99991	1.46934	0.00714211	1.14175	0.470087	1.12984	0.588823	1.03889	0.839839
MP00021	predicted protein [Laccaria bicolor S238N-H82]	1.07392	0.99991	1.02455	0.880005	1.06704	0.627722	1.04809	0.783781	1.1219	0.324783
MP00023	---NA---	1.1219	0.99991	1.3094	0.152762	1.06564	0.799485	1.12086	0.683581	1.12745	0.52864
MP00024	gtpase activating protein	1.00797	0.99991	1.48031	0.0385808	1.90272	0.000260128	2.01568	0.000118388	1.79458	0.000931596
MP00025	protein kinase	1.04012	0.99991	-1.00012	0.999705	1.36276	0.0958378	1.59571	0.0122866	1.27353	0.207796
MP00026	predicted protein [Laccaria bicolor S238N-H82]	-1.05343	0.99991	1.41369	0.00106692	1.50672	0.00024643	1.60521	0.000184463	1.78853	1.31313e-09
MP00027	swi snf and rsc complex subunit arp9	-1.06848	0.99991	1.13523	0.383667	-1.09482	0.54828	-1.05657	0.78247	-1.10131	0.487139
MP00028	had superfamily	-1.03837	0.99991	-1.23561	0.115671	-1.23434	0.145173	-1.44012	0.013343	-1.27953	0.0491674
MP00030	condensin complex component cnd2	-1.23006	0.99991	1.21203	0.145315	-3.56119	4.7763e-33	-1.52938	0.000689736	-1.6514	3.9451e-07
MP00032	hypothetical protein CC1G_05749 [Coprinopsis cinerea okayama7#130]	-1.14575	0.99991	1.03841	0.887017	-1.24939	0.271618	-1.21592	0.444585	-1.27896	0.127284
MP00033	duf1613 domain-containing protein	-1.17996	0.99991	1.05906	0.739714	-1.12937	0.438339	-1.03065	0.907334	1.01765	0.917465
MP00034	hypothetical protein SERLADRAFT_357113 [Serpula lacrymans var. lacrymans S7.9]	-1.0022	0.99991	1.56513	0.00631085	1.81723	0.000507365	1.63325	0.0150816	1.32549	0.112426
MP00035	---NA---	-1.00441	0.99991	1.09598	0.448299	-1.00534	0.972814	-1.00271	0.989262	-1.08125	0.454789
MP00036	protein	1.14467	0.99991	1.13881	0.75486	1.2175	0.608063	-1.68943	0.157728	-1.07395	0.861951
MP00037	dna polymerase delta catalytic subunit	-1.06298	0.99991	1.27036	0.0304186	-1.46758	0.000179833	1.11862	0.46432	-1.0194	0.89433
MP00038	sulfite reductase beta subunit	-1.00735	0.99991	-1.41911	0.00537261	1.29489	0.0489473	1.16831	0.333112	1.21692	0.152216
MP00039	---NA---	1.17298	0.99991	-1.15602	0.732557	-1.13974	0.787096	1.03708	0.965273	-1.12336	0.77024
MP00040	drug metabolite transporter superfamily	-1.00261	0.99991	1.12006	0.518477	-1.01927	0.929507	-1.30296	0.118112	-1.21907	0.194188
MP00041	---NA---	-1.02686	0.99991	1.18526	0.385267	1.34329	0.105579	1.09553	0.731464	1.04952	0.806947
MP00042	trna-splicing endonuclease subunit	1.03373	0.99991	-1.24802	0.0934745	-1.38542	0.00860214	-1.219	0.190026	-1.13975	0.329021
MP00044	40s ribosomal protein s10	-1.03567	0.99991	-1.61208	0.000122408	-2.12827	2.04041e-10	-2.23027	2.29883e-11	-2.1242	1.53352e-10
MP00045	protein	1.0172	0.99991	1.03431	0.837844	1.07065	0.631353	1.01517	0.943072	1.10748	0.424695
MP00046	aldehyde dehydrogenase	1.02611	0.99991	-1.03738	0.855228	-2.47142	2.90245e-13	-1.41841	0.0118344	-1.23536	0.071161
MP00047	---NA---	-1.33133	0.99991	-1.11325	0.583523	-1.39949	0.0359836	-1.18013	0.448698	-1.40073	0.0127404
MP00048	nuclear export factor	-1.06953	0.99991	-1.25326	0.0509263	1.4404	0.000649816	1.45131	0.00107406	1.26085	0.0402196
MP00049	gtp-binding protein rho3	-1.0174	0.99991	1.09053	0.50491	1.21391	0.0956028	1.38215	0.00562622	1.41351	0.000279341
MP00050	mitochondrial import inner membrane translocase subunit	-1.00123	0.99991	-1.4745	0.000513971	1.27372	0.0427518	1.34443	0.016858	1.1632	0.237324
MP00051	hypothetical protein SCHCODRAFT_107896 [Schizophyllum commune H4-8]	-1.38548	0.99991	1.15048	0.692887	1.13985	0.70057	1.1176	0.820092	1.81002	0.0224953
MP00052	phosphoglycerate -bisphosphoglycerate-independent	-1.01593	0.99991	-1.11796	0.417888	-1.48807	0.000274439	-1.33698	0.0167183	-1.40217	0.00187789
MP00053	bsp3	1.02229	0.99991	1.13488	0.333732	1.10071	0.476198	1.17973	0.227829	1.1862	0.146357
MP00054	mitochondrial carrier protein	-1.03519	0.99991	-1.57987	3.12678e-06	-1.28102	0.0195366	-1.17866	0.206072	-1.37929	0.00129177
MP00055	60s ribosomal protein l2	1.00063	0.99991	-1.29247	0.0579965	-1.8194	5.03172e-07	-2.08801	5.26542e-10	-1.6674	2.00118e-05
MP00056	mitochondrial carrier protein	1.05031	0.99991	-1.02843	0.918035	1.61466	0.00484336	1.67224	0.00372756	1.48583	0.0244583
MP00057	c2h2 finger and ankyrin domain	-1.10022	0.99991	-1.01661	0.944747	-1.2664	0.176444	-1.05409	0.853751	-1.22049	0.216862
MP00058	clathrin heavy chain	1.00482	0.99991	-1.03913	0.837021	1.00408	0.983655	1.08489	0.657491	1.04851	0.778447
MP00059	kinetochore protein ndc80	-1.1478	0.99991	1.36336	0.0645704	-1.39338	0.0499073	1.10281	0.709751	-1.0235	0.921823
MP00060	ribosome assembly protein rrb1	-1.06686	0.99991	-3.18327	7.53383e-21	-2.24907	1.30089e-10	-2.00711	2.03494e-07	-2.2652	5.7779e-12
MP00061	sorting nexin-41	1.0055	0.99991	-1.1206	0.384555	1.08432	0.563775	1.07428	0.692049	1.00565	0.972873
MP00062	n-acetyltransferase-like protein	1.01356	0.99991	-1.29402	0.288482	-1.64308	0.0234719	-1.68158	0.0324178	-1.64334	0.00569105
MP00063	cytochrome c1	1.0061	0.99991	-1.01116	0.967545	1.08451	0.708134	1.09656	0.71565	1.08422	0.70823
MP00065	protein	1.04711	0.99991	1.37238	0.0073941	1.08149	0.612039	1.10237	0.571264	1.2119	0.114985
MP00066	alanine-glyoxylate transaminase	1.02054	0.99991	1.28166	0.0603683	1.25044	0.106183	-1.02743	0.90754	1.04944	0.76846
MP00067	transmembrane protein	1.05406	0.99991	1.00785	0.979059	1.26212	0.316092	1.15718	0.676507	1.05746	0.827046
MP00068	dna replication factor c subunit	-1.04762	0.99991	1.19527	0.462961	-2.62038	7.91004e-08	-1.04934	0.899095	-1.38493	0.077442
MP00069	hypothetical protein SERLA73DRAFT_186357 [Serpula lacrymans var. lacrymans S7.3]	1.07586	0.99991	1.29589	0.093701	-1.06326	0.753481	-1.00714	0.979165	1.08983	0.632022
MP00070	microtubule associated protein	-1.00706	0.99991	-1.11506	0.386533	-1.19172	0.126504	-1.13017	0.379851	-1.31689	0.00695375
MP00071	glycosyltransferase family 58 protein	1.05825	0.99991	-1.41947	0.0182212	-1.17819	0.333095	1.3641	0.074527	1.04543	0.81136
MP00072	arp2 3 complex 16 kda subunit	-1.01901	0.99991	1.23753	0.149483	-1.06116	0.754061	1.17532	0.400757	1.06743	0.696336
MP00073	ubiquitin conjugating enzyme	-1.02958	0.99991	1.00422	0.9822	-1.09933	0.554524	1.03234	0.893406	1.18388	0.216394
MP00074	short-chain dehydrogenase	1.04234	0.99991	1.10437	0.737309	1.38453	0.159254	-1.07567	0.83859	1.0691	0.819033
MP00075	---NA---	-1.01151	0.99991	1.00644	0.98061	-1.02041	0.939479	-1.19535	0.502469	-1.2122	0.317751
MP00076	zgc:92345 protein	-1.05194	0.99991	1.0536	0.835561	-1.36456	0.0858618	-1.32644	0.167193	-1.53015	0.00992765
MP00077	predicted protein [Laccaria bicolor S238N-H82]	1.01424	0.99991	1.20764	0.14461	1.17537	0.230888	-1.00633	0.97851	-1.03524	0.833752
MP00078	related to dpp1-diacylglycerol pyrophosphate phosphatase	-1.01772	0.99991	1.16576	0.15601	1.11751	0.33065	1.20266	0.114152	1.20766	0.0668117
MP00079	extracellular serine-rich protein	1.02403	0.99991	1.24697	0.269876	1.31772	0.139581	1.12124	0.6527	1.04604	0.854117
MP00080	predicted protein [Laccaria bicolor S238N-H82]	-1.01344	0.99991	1.06204	0.647179	1.18778	0.127409	1.12502	0.397279	1.13442	0.233312
MP00081	glutamate decarboxylase	-1.02737	0.99991	-1.04646	0.856711	-1.26288	0.230328	-1.64543	0.00536979	-1.32574	0.0849585
MP00082	predicted protein [Laccaria bicolor S238N-H82]	1.02063	0.99991	1.20249	0.202295	1.17988	0.253816	1.13734	0.458589	1.25077	0.0990802
MP00083	potential kynurenine 3-monooxygenase	-1.00139	0.99991	1.28669	0.0467378	1.06052	0.718703	1.07455	0.695894	1.04264	0.776452
MP00084	srr1-like protein	1.01221	0.99991	-1.1265	0.76699	-1.15894	0.698035	-1.27697	0.56354	-1.475	0.206318
MP00085	integral membrane protein	-1.35735	0.99991	-1.8373	6.61024e-05	1.11074	0.599126	1.23445	0.338177	1.38922	0.0344897
MP00086	---NA---	1.1334	0.99991	1.46809	0.492133	1.3732	0.587304	1.43906	0.57913	-1.04954	0.942216
MP00087	protein mitochondrial	-1.02614	0.99991	-1.56631	6.92275e-05	1.04436	0.790585	1.10986	0.5292	-1.17329	0.222423
MP00088	wd repeat domain 74	-1.10185	0.99991	-1.47922	0.00209638	-1.4734	0.0044264	-1.27181	0.170036	-1.40045	0.00505634
MP00089	histone h1	-1.05935	0.99991	1.33219	0.00937241	1.64851	1.23897e-06	1.29194	0.0371127	1.17841	0.16165
MP00090	glucooligosaccharide oxidase	1.00647	0.99991	-1.02127	0.948876	1.24108	0.391841	1.16331	0.644064	1.12234	0.656005
MP00091	37s ribosomal protein mitochondrial	1.06685	0.99991	-1.12314	0.554357	1.18406	0.348532	-1.08176	0.758266	-1.21793	0.228334
MP00092	protein	-1.00444	0.99991	1.01103	0.951625	-1.10348	0.492497	-1.09362	0.630418	-1.04878	0.740485
MP00093	plasma membrane proteolipid 3	1.05947	0.99991	2.06749	0.00131935	3.23747	5.11685e-08	2.17325	0.000948404	2.34662	0.000117413
MP00094	predicted protein [Laccaria bicolor S238N-H82]	-1.03328	0.99991	-1.01644	0.919242	-1.04395	0.766309	-1.09707	0.546568	-1.03956	0.766869
MP00095	dna polymerase subunit delta-2	-1.07588	0.99991	1.00295	0.992553	-1.35099	0.136873	1.04258	0.90409	-1.20235	0.373112
MP00096	heat shock protein hss1	-1.02591	0.99991	2.02994	2.92469e-08	1.403	0.0153789	1.35061	0.0494154	1.17173	0.320779
MP00097	hypothetical protein SCHCODRAFT_72473 [Schizophyllum commune H4-8]	-1.05459	0.99991	1.09467	0.457493	-1.02801	0.846343	-1.16789	0.198096	-1.22581	0.0434362
MP00099	t-complex protein alpha subunit (tcp-1-alpha)	1.00134	0.99991	-1.01401	0.93718	-1.78612	1.40777e-08	-1.27393	0.0522298	-1.52017	3.65315e-05
MP00100	small subunit of nuclear cap-binding protein complex	-1.12382	0.99991	-1.92955	7.22904e-10	-1.40276	0.0037983	-1.61093	0.000130858	-1.36588	0.00407114
MP00101	cdp-diacylglycerol-inositol 3-phosphatidyltransferase	-1.00458	0.99991	1.10601	0.520665	1.14922	0.338686	1.12172	0.523025	1.22387	0.12273
MP00102	peptide-n4-(n-acetyl-beta-glucosaminyl)asparagine amidase a	-1.01132	0.99991	1.01397	0.959117	1.04073	0.868045	1.2905	0.231689	1.33924	0.0580707
MP00103	escrt-i component	-1.04742	0.99991	-1.00031	0.99923	-1.13272	0.543603	-1.06352	0.82639	-1.15176	0.463613
MP00104	protein	1.07966	0.99991	1.01532	0.943468	-1.40549	0.0150106	-1.06546	0.79698	-1.16455	0.255184
MP00105	predicted protein [Laccaria bicolor S238N-H82]	-1.00065	0.99991	-1.78197	5.39854e-07	-1.60206	9.62158e-05	-1.30645	0.0738696	-1.4234	0.00246454
MP00106	predicted protein [Laccaria bicolor S238N-H82]	-1.0132	0.99991	-1.07314	0.67325	1.09439	0.570247	-1.11879	0.533896	1.06848	0.672758
MP00107	protein	-1.29814	0.99991	2.37146	0.000463736	1.62664	0.150368	1.1419	0.855977	-1.24913	0.583805
MP00108	gtpase-activating protein gyp7	1.0095	0.99991	1.28383	0.0115507	1.28469	0.0126184	1.31047	0.0111777	1.34178	0.00188434
MP00109	ran guanine nucleotide release factor	-1.02679	0.99991	1.23256	0.304608	1.36343	0.098464	1.15544	0.560958	1.14066	0.53488
MP00110	related to molybdenum cofactor biosynthetic protein	-1.00926	0.99991	-1.00295	0.98899	-1.06691	0.741959	-1.07293	0.770753	-1.04393	0.807393
MP00111	glycoside hydrolase family 5 protein	-1.14595	0.99991	1.11722	0.837123	1.2034	0.69617	1.04319	0.950425	-1.41522	0.410776
MP00112	alpha nac	-1.02076	0.99991	-1.04248	0.829616	-1.42423	0.0058597	-1.78549	2.65153e-06	-1.54781	0.000360773
MP00113	hypothetical protein SERLA73DRAFT_147152 [Serpula lacrymans var. lacrymans S7.3]	-1.07058	0.99991	-1.00821	0.961852	-1.13828	0.295459	-1.19846	0.187242	-1.07771	0.528284
MP00114	mitochondrial import receptor subunit tom40	1.00593	0.99991	-1.57496	5.66777e-05	-1.27175	0.052392	-1.07016	0.711835	-1.34822	0.0118605
MP00115	dcn1-like protein 4	1.00574	0.99991	-1.14552	0.307617	-1.34062	0.0113492	-1.1691	0.296235	-1.13648	0.268422
MP00116	protein	1.01404	0.99991	1.05622	0.713681	-1.09783	0.493729	-1.01898	0.929802	-1.0113	0.944725
MP00117	protein	1.40965	0.99991	-1.14861	0.704771	1.12264	0.767549	-1.18146	0.732096	-1.9118	0.00602147
MP00118	hypothetical protein SERLADRAFT_375029 [Serpula lacrymans var. lacrymans S7.9]	-1.11445	0.99991	-1.22388	0.0565334	-1.0906	0.485522	1.26765	0.0642926	1.09061	0.405152
MP00119	protein	1.00679	0.99991	1.07426	0.60461	1.25731	0.0364093	1.0667	0.687912	1.21303	0.079553
MP00120	protein	1.06479	0.99991	1.01861	0.917522	1.19349	0.164865	1.07726	0.687038	1.15318	0.213711
MP00121	trehalose synthase	1.0604	0.99991	1.70569	0.0116573	1.17627	0.528024	-1.37213	0.210775	-1.60559	0.0260888
MP00122	peroxisomal -enoyl- isomerase	1.10843	0.99991	1.12588	0.519494	1.34608	0.0654962	1.09954	0.688742	1.12355	0.503349
MP00123	glycerol-3-phosphate o-acyltransferase	-1.03117	0.99991	1.00061	0.997137	1.10716	0.313486	1.06011	0.656567	1.05252	0.633423
MP00124	ubiquinol-cytochrome c reductase complex 14 kda protein	-1.00575	0.99991	1.07991	0.717949	1.21592	0.253701	1.22789	0.27881	1.30362	0.100802
MP00125	protein	-1.03501	0.99991	1.5767	0.000392178	-1.1166	0.493113	-1.14408	0.446513	-1.4786	0.00280988
MP00126	plasma membrane protein	-1.01871	0.99991	-1.25625	0.0613815	1.0694	0.659512	1.20743	0.195807	1.06837	0.653297
MP00127	#NAME?	1.03371	0.99991	1.23391	0.0747165	1.34277	0.00730011	1.30106	0.0271455	1.40724	0.00145434
MP00128	predicted protein [Laccaria bicolor S238N-H82]	-1.0124	0.99991	1.27416	0.187504	2.07278	2.37574e-06	1.38867	0.0795783	1.00494	0.984437
MP00129	probable sdh1-succinate dehydrogenase flavoprotein mitochondrial	1.0915	0.99991	-1.06849	0.714905	-1.08623	0.632939	1.15537	0.448696	1.00676	0.970383
MP00130	hypothetical protein CC1G_03817 [Coprinopsis cinerea okayama7#130]	1.21003	0.99991	2.33143	0.0019374	1.24854	0.527154	1.05053	0.932881	1.46661	0.13671
MP00131	protein n-terminal glutamine amidohydrolase	-1.26324	0.99991	-1.10555	0.662784	1.02148	0.934992	1.15407	0.563849	1.01904	0.933771
MP00132	oligopeptide transporter	1.11487	0.99991	1.17593	0.591653	-2.07657	0.00125023	-1.66459	0.0441058	-1.5387	0.0723569
MP00133	hypothetical protein [Pholiota nameko]	1.03104	0.99991	1.27446	0.499792	1.39467	0.309051	-1.08366	0.873663	-1.04425	0.920224
MP00134	phenylalanyl-trna synthetase	-1.04456	0.99991	-1.05492	0.734268	-1.08024	0.580537	1.3715	0.00920557	1.13079	0.308279
MP00135	pre-mrna splicing factor	-1.03334	0.99991	-1.08676	0.57318	1.04861	0.760414	1.07974	0.654396	1.11309	0.419056
MP00136	integral membrane protein	1.01554	0.99991	1.00767	0.971505	1.03692	0.848986	-1.21752	0.225562	-1.3567	0.0205876
MP00137	calcium-transporting atpase	-1.0098	0.99991	-1.22161	0.173225	-1.16204	0.318846	-1.17869	0.32625	-1.30001	0.055648
MP00138	aspartate aminotransferase	1.04097	0.99991	1.2368	0.176546	-1.23149	0.176683	-1.59683	0.000907667	-1.28199	0.0954189
MP00139	fructose- -bisphosphatase	1.02157	0.99991	1.59159	0.000660919	2.04459	3.62839e-08	1.66009	0.000289256	1.68091	8.34923e-05
MP00140	dna mismatch repair protein msh3	-1.00873	0.99991	1.3638	0.129169	-1.05064	0.860794	1.4278	0.127659	1.39564	0.05668
MP00141	atp-dependent peptidase	-1.00355	0.99991	-1.36825	0.0304251	1.03387	0.86875	1.15454	0.444943	1.07146	0.707158
MP00142	predicted protein [Laccaria bicolor S238N-H82]	-1.07062	0.99991	-1.3118	0.132248	-1.19528	0.346123	-1.1834	0.438967	-1.41594	0.0398635
MP00143	mrna capping methyltransferase	1.05984	0.99991	-1.11867	0.356206	1.11703	0.392884	-1.04065	0.845637	1.05756	0.648981
MP00144	nuclear export protein noc3	-1.0541	0.99991	-2.04273	5.67678e-10	-1.36325	0.0184491	-1.19236	0.290055	-1.31511	0.0322467
MP00145	hypothetical protein CC1G_03859 [Coprinopsis cinerea okayama7#130]	1.01228	0.99991	1.02834	0.916045	1.37404	0.0735101	1.08659	0.758811	1.0678	0.770636
MP00146	heat shock protein sks2	-1.02293	0.99991	-1.39219	0.0129772	-1.34583	0.0261895	-1.29853	0.0761317	-1.65745	4.38996e-05
MP00147	hypothetical protein SCHCODRAFT_49225 [Schizophyllum commune H4-8]	1.20155	0.99991	1.34869	0.413026	-2.22506	0.00788892	-2.31072	0.00796143	-1.35157	0.390511
MP00148	spindle pole body duplication -related protein	-1.16194	0.99991	1.05912	0.787501	-1.84172	8.14973e-06	1.01151	0.968484	-1.21722	0.182333
MP00149	c1 tetrahydrofolate	-1.03985	0.99991	1.32426	0.0143265	1.23335	0.085242	1.03686	0.859451	-1.28855	0.0264503
MP00150	c2h2 finger domain	1.00057	0.99991	1.41335	0.000493415	1.22084	0.0689536	1.28388	0.0274918	1.49582	1.31508e-05
MP00151	gtp binding	-1.04621	0.99991	-1.02687	0.861289	-1.60529	4.0311e-07	-1.29257	0.0175993	-1.17841	0.112083
MP00152	predicted protein [Laccaria bicolor S238N-H82]	-1.05501	0.99991	1.01215	0.94929	-1.27285	0.0697757	-1.15786	0.382345	-1.09218	0.530537
MP00153	expansin family protein	-1.00204	0.99991	-2.33283	1.2215e-05	-1.05051	0.865983	-1.45923	0.105981	-2.04637	0.0002576
MP00154	alpha-glucosidase	-1.02625	0.99991	1.26434	0.00849472	1.25082	0.0243987	1.11934	0.391276	1.06276	0.572354
MP00155	btb poz domain-containing protein	-1.00708	0.99991	-1.10055	0.496243	-1.08826	0.54505	1.22551	0.137502	1.23723	0.0518088
MP00156	protein	1.01449	0.99991	1.05192	0.713378	-1.03009	0.839845	-1.02841	0.882264	1.11409	0.322199
MP00157	---NA---	-1.14929	0.99991	1.22471	0.679088	2.0465	0.0955029	1.37943	0.55491	1.1514	0.752547
MP00158	probable rpt3-26s proteasome regulatory subunit	-1.00729	0.99991	-1.01298	0.938459	-1.13467	0.301377	1.0601	0.731113	1.16	0.201215
MP00159	ubiquitin c-terminal hydrolase	1.04754	0.99991	1.09577	0.436136	1.09504	0.425647	1.16162	0.192625	1.14866	0.185282
MP00160	sister chromatid separation protein	-1.01814	0.99991	1.00907	0.948876	1.02744	0.829978	1.03651	0.81325	1.01597	0.90325
MP00161	hypothetical protein SCHCODRAFT_105122 [Schizophyllum commune H4-8]	-1.00849	0.99991	1.22879	0.0223135	1.22982	0.0224152	1.2706	0.0129053	1.32769	0.000580035
MP00162	domain-containing protein	-1.10352	0.99991	-1.61398	0.00102022	1.07053	0.73402	-1.01275	0.9676	-1.36145	0.0425795
MP00163	translation initiation factor eif-2b subunit alpha	-1.12545	0.99991	-1.3218	0.00921808	-1.46367	0.000301241	-1.29076	0.0416976	-1.34499	0.00192686
MP00164	asparagine synthase	1.0066	0.99991	1.77716	2.40039e-07	1.12779	0.421329	1.00103	0.996966	-1.25891	0.0540789
MP00165	fumarylacetoacetate hydrolase domain-containing protein 2a	1.37346	0.99991	1.32918	0.321348	1.39386	0.275303	1.17977	0.689188	1.19344	0.503349
MP00166	duf292 domain-containing protein	-1.03351	0.99991	-1.64837	2.63179e-05	-1.17836	0.253816	-1.24574	0.153173	-1.29549	0.0488242
MP00167	misfolded glycoproteins degradation protein	1.00678	0.99991	1.04755	0.868787	1.04879	0.856018	1.00932	0.97869	-1.02575	0.926544
MP00168	protein rmd5 homolog a-like	-1.01917	0.99991	1.04958	0.749186	1.26209	0.0428061	1.23058	0.111008	1.2536	0.0343153
MP00169	predicted protein [Laccaria bicolor S238N-H82]	-1.0438	0.99991	-1.0402	0.898202	1.14628	0.591795	1.15057	0.643117	-1.13527	0.609703
MP00170	splicing factor 45	1.00042	0.99991	-1.0896	0.483135	1.08566	0.519906	1.10747	0.503556	1.11709	0.320509
MP00171	related to ptc7-2c protein phosphatase	-1.06589	0.99991	-1.55261	1.3681e-05	1.00327	0.98569	1.07972	0.667921	-1.00253	0.987299
MP00172	predicted protein [Laccaria bicolor S238N-H82]	1.0269	0.99991	1.15256	0.35846	1.3636	0.0189693	1.25692	0.136411	1.42179	0.00580583
MP00173	dna-directed dna polymerase	-1.02143	0.99991	-2.52782	1.03111e-19	-1.18482	0.179119	-1.25661	0.0891448	-1.70135	5.22814e-07
MP00174	hypothetical protein CC1G_04296 [Coprinopsis cinerea okayama7#130]	1.02592	0.99991	-1.09534	0.634052	1.09238	0.639863	-1.08328	0.734866	-1.17421	0.321091
MP00175	nucleoside diphosphate kinase	1.03142	0.99991	1.24843	0.221842	1.08847	0.68377	-1.07551	0.775632	-1.07339	0.737719
MP00176	hexaprenyldihydroxybenzoate methyltransferase	-1.08156	0.99991	1.20637	0.383667	1.26007	0.259476	1.1925	0.48591	1.17213	0.455123
MP00177	predicted protein [Laccaria bicolor S238N-H82]	-1.03154	0.99991	1.24263	0.0852622	-1.08134	0.596968	-1.23856	0.112919	-1.07895	0.606154
MP00178	40s ribosomal protein s21	1.03736	0.99991	-1.45216	0.0246468	-1.60242	0.003044	-1.96342	1.64945e-05	-1.65464	0.00120244
MP00179	protein	1.16411	0.99991	-1.79185	0.264098	-1.21361	0.771657	-1.93878	0.299585	-1.80648	0.203967
MP00180	protein	1.03117	0.99991	-1.03088	0.937083	-1.14996	0.659898	-1.34286	0.356036	-1.54077	0.0926842
MP00181	protein	1.11227	0.99991	-1.08553	0.869125	1.33149	0.498645	1.05617	0.935444	1.04594	0.913832
MP00182	hypothetical protein SERLA73DRAFT_186372 [Serpula lacrymans var. lacrymans S7.3]	1.02187	0.99991	1.33614	0.0484422	1.28046	0.0960933	1.0252	0.92101	1.03464	0.862544
MP00183	telomeric dna binding protein	1.0271	0.99991	1.234	0.149918	-1.58298	0.000507332	-1.05853	0.804926	-1.02048	0.913751
MP00184	atp-binding cassette transporter	-1.02891	0.99991	-1.03585	0.878811	-1.15991	0.441502	-1.18884	0.421574	-1.26209	0.0985549
MP00185	hypothetical protein LACBIDRAFT_315945 [Laccaria bicolor S238N-H82]	-1.04066	0.99991	-1.58384	0.00250296	1.13893	0.503262	-1.10202	0.700309	-1.20517	0.294112
MP00186	---NA---	-1.01874	0.99991	-1.01318	0.964175	-1.31397	0.168123	-1.70158	0.00468369	-1.10741	0.646277
MP00188	phosphoserine aminotransferase	-1.02805	0.99991	-1.00574	0.975771	-1.37362	0.00749984	-1.56525	9.64015e-05	-1.75514	6.84425e-08
MP00189	mynd finger family protein	-1.13175	0.99991	1.78742	0.00890612	1.40644	0.224456	1.29047	0.486349	1.21664	0.378451
MP00190	dna repair helicase rad3	-1.0097	0.99991	-1.05431	0.739924	-1.21366	0.112186	1.21459	0.163116	1.1865	0.13337
MP00191	domain-containing protein	-1.04702	0.99991	1.2599	0.0327879	-1.78721	2.61043e-09	-1.23931	0.100122	-1.4703	3.87014e-05
MP00192	predicted protein [Laccaria bicolor S238N-H82]	1.00641	0.99991	-1.07315	0.576382	1.05685	0.665035	-1.01566	0.933309	-1.01839	0.898247
MP00193	transketolase	1.00651	0.99991	1.38843	0.0278487	-1.05308	0.797664	-1.23831	0.223566	-1.23926	0.173265
MP00194	hypothetical protein SERLA73DRAFT_117360 [Serpula lacrymans var. lacrymans S7.3]	1.00429	0.99991	1.08393	0.906218	-1.09947	0.884376	-1.29188	0.846653	-1.51515	0.424725
MP00195	predicted protein [Laccaria bicolor S238N-H82]	-1.01541	0.99991	-1.25016	0.0976125	-1.20312	0.197025	-1.65976	0.000204605	-1.92826	7.23977e-10
MP00196	hypothetical protein SERLA73DRAFT_170419 [Serpula lacrymans var. lacrymans S7.3]	-1.00687	0.99991	1.33377	0.0204603	1.20218	0.179811	1.37843	0.0189803	1.2696	0.0489391
MP00197	predicted protein [Laccaria bicolor S238N-H82]	1.08852	0.99991	1.78066	0.00140944	1.86997	0.0016518	-3.13859	2.29775e-10	1.04808	0.858213
MP00198	protein	-1.01455	0.99991	-1.23014	0.273721	-2.34998	2.07101e-08	-1.50919	0.0189264	1.02914	0.903842
MP00199	protein	1.04035	0.99991	1.50826	0.000484566	1.63788	3.92912e-05	1.39733	0.0175838	1.35659	0.0110761
MP00200	serine arginine repetitive matrix protein 2	1.07857	0.99991	1.07141	0.62676	1.19897	0.116739	1.1321	0.376183	1.17346	0.167955
MP00201	an1-type zinc finger	1.05186	0.99991	1.32088	0.0188356	2.39113	4.39438e-17	2.15334	6.47121e-13	2.19065	3.79658e-14
MP00202	phosphatidylserine synthase	1.03545	0.99991	-1.0749	0.699582	1.14719	0.388251	1.10397	0.615099	1.16871	0.306147
MP00203	hypothetical protein CC1G_04264 [Coprinopsis cinerea okayama7#130]	1.01343	0.99991	1.03682	0.871031	-1.23458	0.203467	-1.31565	0.127659	-1.22577	0.186238
MP00204	zf-c3hc4 type zinc finger	-1.0315	0.99991	1.25655	0.0269296	1.28009	0.0157484	1.18686	0.155159	1.24728	0.0293063
MP00205	hypothetical protein SCHCODRAFT_105667 [Schizophyllum commune H4-8]	1.03944	0.99991	-1.70435	0.0271173	-1.17621	0.60098	-1.27088	0.53297	-1.41539	0.162855
MP00206	cytochrome c oxidase biogenesis protein cmc1-like protein	-1.26945	0.99991	-1.09758	0.829165	1.39651	0.293481	1.50203	0.399983	1.33105	0.309593
MP00207	chitin synthase export chaperone	1.00205	0.99991	1.15094	0.254211	1.24653	0.0600673	1.10393	0.538213	1.0119	0.938119
MP00208	hypothetical protein SCHCODRAFT_105723 [Schizophyllum commune H4-8]	-1.20318	0.99991	-1.12475	0.635423	-1.32863	0.195732	-1.28349	0.418064	-1.6095	0.00290775
MP00209	anthranilate synthase component	1.02132	0.99991	-1.15328	0.208334	-1.09391	0.467905	-1.17351	0.20853	-1.26206	0.0199514
MP00210	alkaline phosphatase	1.26214	0.99991	-1.33758	0.197142	-1.06703	0.82658	-1.02554	0.951147	1.08447	0.744575
MP00211	hypothetical protein SCHCODRAFT_255932 [Schizophyllum commune H4-8]	-1.02541	0.99991	1.24413	0.0695301	1.28691	0.0361826	1.51411	0.000601477	1.42523	0.000868171
MP00212	ubiquitin-protein ligase	-1.00849	0.99991	-1.14552	0.210082	1.15298	0.176598	-1.02318	0.892974	1.17654	0.111769
MP00213	peptide-n4-(n-acetyl-beta-glucosaminyl)asparagine amidase a	1.15573	0.99991	1.03286	0.931828	1.0448	0.914924	1.03885	0.939392	-1.24509	0.427576
MP00214	eukaryotic translation initiation factor 3 subunit	-1.03991	0.99991	-1.66218	3.12248e-05	-1.39873	0.00912602	-1.2031	0.257061	-1.66165	2.02312e-05
MP00215	pumilio rrm domain-containing protein	-1.00211	0.99991	-1.04375	0.799836	1.02542	0.881465	-1.21476	0.148512	-1.16167	0.242123
MP00216	nad binding dehydrogenase	-1.0129	0.99991	1.29692	0.00924791	-1.15653	0.19095	-1.16484	0.210999	-1.12282	0.302507
MP00217	alpha-ketoglutarate-dependent dioxygenase alkb	1.18257	0.99991	1.11462	0.478069	1.18935	0.263114	1.3785	0.0521184	1.48003	7.04136e-05
MP00218	40s ribosomal protein	-1.07803	0.99991	-1.80204	2.10479e-10	-1.38665	0.00107072	-1.31905	0.0167218	-1.73526	1.4551e-09
MP00219	rwd domain containing 1	-1.03607	0.99991	1.18748	0.241067	1.1738	0.272608	1.31337	0.0616232	1.21068	0.170259
MP00220	translation initiation factor eif-2b subunit epsilon	-1.00934	0.99991	1.07043	0.513264	1.23331	0.0131252	1.17805	0.0925657	-1.09364	0.339363
MP00221	band 7 domain-containing protein	1.05862	0.99991	-1.33232	0.157217	-1.58641	0.0115143	-1.37704	0.128058	1.07047	0.783099
MP00222	pyrroline-5-carboxylate reductase	-1.06381	0.99991	-1.12597	0.522955	-1.05533	0.810684	-1.18641	0.444187	-1.42954	0.00996458
MP00223	protein	-1.21043	0.99991	1.03349	0.912817	-1.14101	0.605937	-1.62831	0.0386571	-1.59442	0.0122366
MP00224	er to golgi transport-related protein	-1.0455	0.99991	-1.07947	0.603612	-1.37576	0.00465376	-1.08626	0.633793	-1.06766	0.608782
MP00225	predicted protein [Laccaria bicolor S238N-H82]	-1.1364	0.99991	-2.07107	4.75383e-10	1.19934	0.221126	1.31528	0.100317	1.27979	0.0734235
MP00226	sulfide-quinone oxidoreductase	1.0085	0.99991	1.2138	0.0631855	1.25157	0.0289729	-1.02841	0.87743	-1.05661	0.660896
MP00227	translocation protein sec66	1.01656	0.99991	-1.03381	0.869821	1.22075	0.164059	1.14382	0.442625	1.2188	0.163682
MP00228	protein	1.05482	0.99991	1.54819	0.000193291	-1.2805	0.0688407	-1.13544	0.464545	1.13586	0.317404
MP00229	related to msp1 protein	-1.07177	0.99991	-1.87901	1.01728e-12	-1.23784	0.0364916	-1.22913	0.0742104	-1.27625	0.0123858
MP00230	nuclear export receptor crm1	-1.04195	0.99991	1.39948	0.00042887	-1.35622	0.00166696	-1.19671	0.119019	-1.32194	0.0038596
MP00231	trna-splicing endonuclease subunit sen34	-1.06569	0.99991	-1.61197	1.3256e-06	-1.18282	0.164863	-1.41634	0.00347499	-1.28055	0.0180118
MP00232	syntaxin-like protein	-1.04159	0.99991	-1.14691	0.160429	1.00485	0.971057	-1.09598	0.439617	-1.12514	0.227559
MP00233	pre-mrna-splicing atp-dependent rna helicase prp28	-1.01165	0.99991	1.11102	0.730483	1.077	0.807713	-1.04958	0.902092	-1.43451	0.12443
MP00234	transcription factor	-1.03317	0.99991	1.1166	0.663579	1.60225	0.0124341	1.34422	0.186822	1.07598	0.773512
MP00235	vacuolar-sorting protein snf8	1.13313	0.99991	1.14256	0.358092	1.00399	0.984438	-1.26923	0.14176	-1.22358	0.0946314
MP00236	atp-dependent rrna helicase rrp3	-1.10072	0.99991	-2.20741	1.69412e-16	-1.23466	0.0809997	-1.42134	0.00847753	-1.67807	8.62943e-08
MP00237	ring finger	-1.10367	0.99991	1.38599	0.0629714	-1.19522	0.371994	-1.03044	0.926179	1.15802	0.399887
MP00238	trna (uracil-5-)-methyltransferase trm9	-1.07812	0.99991	1.12209	0.740879	1.27053	0.438147	1.03406	0.945857	-1.04583	0.900556
MP00239	peptide-n4-(n-acetyl-beta-glucosaminyl)asparagine amidase a	1.03827	0.99991	1.35162	0.019919	1.33253	0.037783	1.04959	0.82867	1.22216	0.125216
MP00240	receptor-activated ca2+-permeable cation channel	1.00534	0.99991	-1.27377	0.0459411	1.09705	0.51318	1.27377	0.0699874	1.39112	0.00141397
MP00241	hypothetical protein SCHCODRAFT_105217 [Schizophyllum commune H4-8]	1.03164	0.99991	-1.37717	0.177069	-1.31846	0.252	-1.03259	0.943617	-1.28227	0.249829
MP00242	esterase lipase thioesterase family protein	-1.05035	0.99991	-1.11653	0.518843	1.06548	0.754605	-1.16271	0.523644	1.04164	0.830512
MP00243	fun14 family protein	1.01839	0.99991	1.23655	0.222863	1.61585	0.00200662	1.34813	0.111249	1.53415	0.00461297
MP00244	protein	1.22033	0.99991	1.03672	0.937946	-1.05783	0.900027	-1.47005	0.317665	-1.55884	0.157409
MP00245	expressed protein [Schizophyllum commune H4-8]	-1.07573	0.99991	-1.38897	0.284542	-1.27427	0.460749	-1.22286	0.615266	1.19154	0.542442
MP00246	box h aca snornp assembly protein shq1	-1.03383	0.99991	-1.1646	0.524223	-1.024	0.943923	1.1482	0.678301	-1.20294	0.339257
MP00247	predicted protein [Laccaria bicolor S238N-H82]	-1.01088	0.99991	1.22651	0.271522	1.16671	0.456016	-3.40341	5.85362e-16	-1.2748	0.16198
MP00248	protein translation factor sui1	1.02234	0.99991	1.14661	0.395342	1.24813	0.119786	1.21914	0.215706	1.28194	0.0766126
MP00249	predicted protein [Laccaria bicolor S238N-H82]	1.05503	0.99991	-1.3644	0.000239573	-1.1257	0.243097	-1.18009	0.127914	-1.17599	0.0803492
MP00250	hypothetical protein PIIN_07564 [Piriformospora indica]	-1.47913	0.99991	1.03433	0.950134	-2.27314	0.0268198	-1.56806	0.360567	-1.75586	0.0570057
MP00251	membrane protein	-1.01499	0.99991	-1.05531	0.76754	1.17579	0.259553	1.12776	0.49112	1.1797	0.241322
MP00253	nadh-ubiquinone oxidoreductase 24 kda subunit	1.06709	0.99991	-1.01976	0.942442	-1.17511	0.434704	1.16324	0.53045	1.10198	0.656005
MP00254	protein	-1.16894	0.99991	-1.64026	0.234871	-1.56639	0.286465	-1.68242	0.217074	-1.12833	0.706533
MP00255	urease accessory protein	-1.25187	0.99991	-1.10734	0.720517	-1.79801	0.00521227	-2.08989	0.00424424	-1.57348	0.011133
MP00256	hypothetical protein SERLA73DRAFT_64416 [Serpula lacrymans var. lacrymans S7.3]	1.00752	0.99991	1.06171	0.677158	1.44823	0.000251857	1.1147	0.439647	1.1505	0.23417
MP00257	cbp4_ashgo ame: full=assembly factor cbp4 ame: full=cytochrome b mrna-processing protein 4	1.38574	0.99991	-1.37712	0.217242	1.02415	0.948955	-1.01112	0.981208	1.41105	0.0812198
MP00258	predicted protein [Laccaria bicolor S238N-H82]	-1.01516	0.99991	-1.25996	0.198241	-1.29174	0.137569	-1.03593	0.906883	-1.09914	0.630783
MP00259	amidohydrolase family protein	1.07393	0.99991	-1.1434	0.401341	-1.53282	0.00141771	-1.11755	0.576282	-1.26445	0.0788068
MP00260	serine threonine kinase receptor associated protein	1.03813	0.99991	1.11097	0.462156	1.17396	0.210838	-1.10827	0.517773	-1.05523	0.72434
MP00261	glycosyltransferase family 1 protein	-1.05607	0.99991	-1.22202	0.326946	-1.18356	0.47267	-1.20101	0.534391	-1.20248	0.32647
MP00262	hypothetical protein SCHCODRAFT_10469 [Schizophyllum commune H4-8]	-1.0229	0.99991	-1.41287	0.0197316	-1.01395	0.951211	1.07755	0.768845	1.09261	0.615771
MP00263	predicted protein [Laccaria bicolor S238N-H82]	-1.03659	0.99991	-1.08459	0.613832	1.01353	0.942898	1.09701	0.602332	1.05238	0.752151
MP00264	glycoside hydrolase family 31	1.08086	0.99991	-1.01125	0.96593	-1.15125	0.47029	1.08094	0.780652	1.19429	0.263644
MP00265	expansin family protein	1.02836	0.99991	1.215	0.0208865	1.57242	1.48518e-09	1.3348	0.000429842	1.45375	7.90199e-07
MP00266	---NA---	1.00682	0.99991	-1.34325	0.0154742	-1.28946	0.0548323	-1.20893	0.234539	-1.07409	0.622038
MP00267	acetyl- synthetase	-1.00031	0.99991	-1.30092	0.00486858	1.04537	0.72452	1.0324	0.8425	-1.00231	0.986924
MP00268	60s ribosomal protein l31	1.0749	0.99991	-1.86466	0.00112255	-1.49844	0.044635	-1.30774	0.293151	-1.31587	0.176457
MP00269	autophagy-related protein 8	-1.03716	0.99991	1.14575	0.696776	1.33961	0.311986	1.36149	0.335774	1.25835	0.446902
MP00270	hypothetical protein SCHCODRAFT_50846 [Schizophyllum commune H4-8]	1.0025	0.99991	1.22002	0.0746754	1.1337	0.309051	1.02069	0.918423	-1.05678	0.681845
MP00271	histone h1	-1.01973	0.99991	2.60481	4.28207e-09	-2.30486	3.91754e-07	-1.27421	0.276991	-1.53137	0.0166198
MP00272	sulfate permease	1.03607	0.99991	-1.27889	0.112327	1.07872	0.708562	1.03006	0.919984	1.13966	0.427084
MP00273	citrate synthase	1.05406	0.99991	1.22161	0.273628	1.21218	0.281507	1.09548	0.703453	1.313	0.106484
MP00274	dna repair protein xrcc3	1.10471	0.99991	-1.20194	0.292128	-1.44148	0.0264704	-1.11066	0.703364	-1.11125	0.546496
MP00275	protein	-1.03802	0.99991	1.21817	0.157626	1.14835	0.340439	1.26007	0.111008	1.18685	0.221739
MP00276	protein	-1.02251	0.99991	-1.08102	0.651452	-1.04394	0.815484	-1.13485	0.496142	-1.19519	0.204052
MP00277	non-structural maintenance of chromosomes element 1 homolog	-1.00652	0.99991	1.5961	0.00218661	-1.71501	0.000437652	-1.24614	0.360001	-1.08557	0.642721
MP00278	histidine triad nucleotide binding	-1.09562	0.99991	1.56189	0.0152441	-1.95338	0.000717257	1.01623	0.967986	1.09047	0.659554
MP00279	protein	1.00006	0.99991	-1.27673	0.0395525	-1.33696	0.0131566	-1.47145	0.00177683	-1.52209	3.17397e-05
MP00280	dna primase large subunit	-1.052	0.99991	1.12391	0.535162	-2.73634	1.49421e-13	-1.22913	0.326415	-1.51135	0.000962146
MP00281	high-temperature-induced dauer-formation protein	1.0045	0.99991	-1.31702	0.0145614	1.0343	0.83212	1.02399	0.91016	1.16295	0.216312
MP00282	methionine aminopeptidase 1 ( 1)	-1.00122	0.99991	-1.20553	0.0684819	-1.04914	0.723138	-1.1837	0.176424	-1.3244	0.00181005
MP00283	dicarboxylic amino acid permease	1.01701	0.99991	1.32044	0.0860277	1.22198	0.232315	-1.0025	0.993293	1.20575	0.272983
MP00284	---NA---	-1.15585	0.99991	1.22067	0.724724	-1.31729	0.596968	1.21539	0.812236	1.31192	0.494494
MP00285	chromatin assembly factor subunit	-1.00014	0.99991	-1.47919	0.0439846	-2.26236	1.27549e-06	-1.20897	0.46524	-1.62304	0.00440006
MP00286	glycoside hydrolase family 5 protein	1.00634	0.99991	-1.01427	0.935804	-1.01271	0.939479	1.13755	0.364355	1.32781	0.0106122
MP00287	---NA---	-1.18766	0.99991	-1.24705	0.732467	-1.12526	0.89052	-1.98987	0.55059	1.51845	0.437695
MP00288	mitochondrion protein	1.07216	0.99991	1.14835	0.41811	1.07378	0.711282	1.25106	0.234539	1.24715	0.120808
MP00289	ap-2 complex subunit beta	1.03794	0.99991	1.01077	0.9411	-1.03713	0.780356	1.08961	0.517515	1.05747	0.612643
MP00290	translation machinery-associated protein 20	-1.09379	0.99991	1.16129	0.305562	-1.21201	0.1726	-1.09662	0.627637	-1.33227	0.0199833
MP00291	heat repeat family protein	-1.00952	0.99991	1.23242	0.0918508	1.22519	0.11103	1.07786	0.683751	1.12435	0.393615
MP00292	mitochondrial fad carrier protein	-1.07315	0.99991	-1.65112	0.000210013	-1.08643	0.648186	1.53183	0.00733815	1.13288	0.450717
MP00293	hypothetical protein SERLADRAFT_475360 [Serpula lacrymans var. lacrymans S7.9]	-1.0583	0.99991	1.49059	0.195082	1.55811	0.133557	1.60073	0.141538	1.24782	0.502309
MP00294	ribosomal protein lysine methyltransferase set11	1.12238	0.99991	-1.22249	0.302075	1.01731	0.950417	-1.02786	0.936769	-1.17163	0.384049
MP00295	kynureninase	1.09018	0.99991	-1.28936	0.129169	1.30935	0.0990841	1.21207	0.324432	1.26038	0.158987
MP00296	protein phosphatase pp2a0 b subunit gamma isoform	1.02076	0.99991	1.11066	0.328179	-1.07166	0.5445	-1.09781	0.46525	-1.1811	0.0790624
MP00297	nitrogen permease reactivator protein	-1.02691	0.99991	1.3216	0.0285348	1.5815	0.000132418	1.22679	0.175562	1.03093	0.861614
MP00298	ap-3 complex subunit beta-1	1.04338	0.99991	1.28075	0.101035	-1.15457	0.420594	1.08588	0.731464	-1.04677	0.807373
MP00299	gdsl lipase acylhydrolase family protein	1.26238	0.99991	1.75909	0.0616553	-1.10718	0.850724	1.45922	0.469921	1.1855	0.665619
MP00300	20s cyclosome subunit ( nuc2 cdc27)	1.00277	0.99991	-1.21431	0.0903873	-1.4863	0.000106731	-1.04599	0.808416	-1.24436	0.0379324
MP00301	pirin	1.1207	0.99991	1.45557	0.0622593	1.08313	0.768361	1.01353	0.973253	1.35052	0.137765
MP00302	aflatoxin b1-aldehyde reductase -	1.01131	0.99991	1.25821	0.0654948	-1.2363	0.1176	-1.03056	0.892974	-1.10031	0.472817
MP00303	leucyl aminopeptidase	-1.03342	0.99991	1.16664	0.294966	-1.1711	0.278665	-1.18803	0.283311	-1.23056	0.119871
MP00304	double-strand sirna ribonuclease	1.11249	0.99991	1.06094	0.832387	1.04575	0.879668	1.23576	0.427317	1.26845	0.188833
MP00305	mitochondrial protein fmp25	1.00875	0.99991	-1.11044	0.442029	-1.25359	0.0592619	1.06058	0.754106	-1.03171	0.830234
MP00306	succinate dehydrogenase flavoprotein subunit	1.03479	0.99991	1.36119	0.0956108	1.59798	0.00569361	1.66087	0.00396092	1.97866	2.05565e-05
MP00307	---NA---	1.56741	0.99991	1.7024	0.332622	1.21296	0.79497	1.75877	0.440588	1.06256	0.917647
MP00308	predicted protein [Postia placenta Mad-698-R]	1.00866	0.99991	1.00966	0.960298	1.83976	1.06152e-07	1.84565	7.43062e-07	1.84256	1.42372e-08
MP00309	mitochondrial atpase	1.01236	0.99991	1.10643	0.514887	1.53472	0.000337641	1.44642	0.00472481	1.41828	0.0040334
MP00310	lysine methyltransferase	-1.12357	0.99991	1.26119	0.176909	-1.13994	0.495908	-1.07337	0.786742	-1.11756	0.518753
MP00311	m-phase inducer phosphatase 3	-1.06722	0.99991	1.13789	0.395342	-2.17076	1.31018e-11	-1.27053	0.102862	-1.23384	0.110168
MP00312	hypothetical protein SCHCODRAFT_105576 [Schizophyllum commune H4-8]	1.08568	0.99991	-1.0037	0.978421	1.06145	0.623464	1.10077	0.479427	1.14363	0.125093
MP00313	nucleolar protein nop2	-1.04793	0.99991	-2.15449	7.53466e-14	-1.00475	0.979261	-1.18457	0.249407	-1.45892	0.000540565
MP00314	ubiquitin-conjugating enzyme e2	1.09933	0.99991	-1.09815	0.62446	1.00564	0.981065	1.01234	0.967486	1.11528	0.529165
MP00315	hypothetical protein SERLA73DRAFT_186440 [Serpula lacrymans var. lacrymans S7.3]	1.24925	0.99991	3.02924	0.000398289	-1.44662	0.55164	-2.32908	0.352603	-1.32297	0.646185
MP00317	methionine aminopeptidase 1	-1.07542	0.99991	-1.1946	0.0979409	-1.0394	0.78358	-1.04664	0.793867	-1.06362	0.613572
MP00318	domain-containing protein	-1.21321	0.99991	-1.32193	0.167384	-1.55164	0.0178003	-1.53698	0.0339814	-1.54243	0.0151497
MP00319	---NA---	1.10177	0.99991	1.51364	0.544703	1.11981	0.894768	-2.85029	0.145483	-1.4205	0.584552
MP00320	predicted protein [Laccaria bicolor S238N-H82]	-1.06755	0.99991	2.17138	0.000142041	2.05584	0.00204268	1.54486	0.218197	1.9706	0.00155793
MP00321	hypothetical adenylyl cyclase associated protein	-1.08177	0.99991	1.06493	0.68267	-1.32785	0.0156601	-1.26311	0.0752252	-1.16082	0.217884
MP00322	mrs7 family protein	-1.07426	0.99991	-1.11802	0.392599	1.2419	0.0556947	1.13485	0.371261	1.06358	0.650872
MP00323	atp synthase mitochondrial f1 complex assembly factor 2-like	-1.10634	0.99991	-1.34742	0.0632451	-1.5715	0.00231641	-1.09859	0.696524	-1.31295	0.0712772
MP00324	cell division control protein 23	-1.0314	0.99991	1.19892	0.176404	-1.04809	0.789593	-1.1542	0.414026	1.05495	0.707168
MP00325	protein	1.06405	0.99991	-1.75344	6.33374e-07	1.08712	0.591422	1.17195	0.351894	1.0766	0.619887
MP00326	hypothetical protein SERLA73DRAFT_82651 [Serpula lacrymans var. lacrymans S7.3]	-1.0215	0.99991	1.34623	0.0107332	1.01955	0.910282	1.01486	0.946	1.00286	0.986924
MP00327	protein	-1.02725	0.99991	1.52993	0.000815807	1.40922	0.0148822	1.13783	0.515779	1.28044	0.065686
MP00328	hypothetical protein SERLA73DRAFT_174215 [Serpula lacrymans var. lacrymans S7.3]	1.0828	0.99991	1.14107	0.671516	-1.22831	0.451089	-1.9759	0.00390795	-1.20154	0.509051
MP00329	predicted protein [Laccaria bicolor S238N-H82]	1.01915	0.99991	1.14838	0.165696	1.15849	0.150088	1.1142	0.387818	1.13867	0.174732
MP00330	hypothetical protein SCHCODRAFT_47015 [Schizophyllum commune H4-8]	1.15705	0.99991	-1.11234	0.556197	1.2539	0.163344	1.04258	0.883436	-1.21185	0.171436
MP00331	protein	1.02403	0.99991	-1.41166	0.000376383	-1.24325	0.0388602	-1.12375	0.404389	1.03106	0.822635
MP00332	dna-directed rna polymerases i	1.05102	0.99991	-1.53942	0.000288647	-1.19045	0.208725	-1.24194	0.162168	-1.16598	0.264456
MP00333	hypothetical protein SCHCODRAFT_111192 [Schizophyllum commune H4-8]	1.11391	0.99991	1.64581	0.00116809	1.75441	0.000515746	1.32611	0.161966	1.73186	0.000349687
MP00334	lincomycin-condensing protein lmba	-1.07193	0.99991	1.39589	0.0201862	1.37132	0.031938	1.26143	0.184783	1.07829	0.670262
MP00335	protein	1.02433	0.99991	-2.47634	2.78588e-10	1.11485	0.579083	-1.04407	0.879823	-1.3301	0.0864177
MP00336	hypothetical protein SCHCODRAFT_104289 [Schizophyllum commune H4-8]	1.0365	0.99991	1.18567	0.390285	-1.44823	0.0242359	1.01504	0.9655	-1.1023	0.601989
MP00337	sec8 exocyst complex component specific domain-containing protein	1.00141	0.99991	-1.35849	0.0031076	-1.18823	0.150342	-1.15032	0.330446	-1.19358	0.0973014
MP00338	mannose 6-phosphate receptor-like protein	-1.01553	0.99991	-1.1288	0.354348	-1.34583	0.00822509	-1.36053	0.0104332	-1.31174	0.0114823
MP00339	protein	-1.01981	0.99991	1.05572	0.769218	-1.15319	0.364288	-1.06087	0.807282	-1.20218	0.126955
MP00340	nbas protein	-1.0142	0.99991	1.2104	0.251257	1.10649	0.582338	1.37782	0.0537402	1.28286	0.105757
MP00342	u3 snornp-associated protein rrp5	-1.02277	0.99991	-1.7859	1.90021e-08	-1.07997	0.590369	-1.04877	0.805896	-1.49654	0.000156171
MP00343	cytosolic large ribosomal subunit protein	-1.01193	0.99991	-1.67341	8.07388e-07	-1.18177	0.179433	-1.4177	0.00327266	-1.24019	0.064905
MP00344	hypothetical protein CC1G_01787 [Coprinopsis cinerea okayama7#130]	1.03549	0.99991	1.07321	0.702331	-1.03662	0.865373	1.12147	0.628825	-1.20435	0.194369
MP00345	pyruvate dehydrogenase	-1.04881	0.99991	-1.00605	0.985981	-1.01402	0.967693	-1.21305	0.556938	-1.14799	0.602587
MP00346	phosphoglycerate mutase	1.00944	0.99991	1.18173	0.410948	-1.35843	0.108497	-1.08929	0.764961	-1.11433	0.591664
MP00347	short chain dehydrogenase reductase family	-1.00149	0.99991	-1.02949	0.936147	-1.04866	0.89052	-1.02436	0.957975	-1.1112	0.721746
MP00348	ste ste11 protein kinase	1.03646	0.99991	1.0039	0.98061	1.17562	0.158429	-1.02846	0.881404	1.03003	0.836598
MP00349	rhomboid family protein	-1.01928	0.99991	1.0084	0.972028	1.04474	0.831574	-1.03033	0.911439	-1.07441	0.709574
MP00350	hypothetical protein CC1G_01709 [Coprinopsis cinerea okayama7#130]	-1.07857	0.99991	1.03934	0.853444	1.30537	0.0786997	1.21249	0.295684	1.0929	0.585474
MP00351	predicted protein [Laccaria bicolor S238N-H82]	-1.03793	0.99991	1.06398	0.683583	1.10904	0.457441	1.12986	0.440769	1.07923	0.569984
MP00352	ubiquitin conjugating	-1.04638	0.99991	-1.12288	0.267862	-1.11481	0.305618	-1.00421	0.980648	1.00705	0.956967
MP00353	two-component gap byr4	1.00768	0.99991	-1.02045	0.906037	1.14305	0.285061	-1.00908	0.967486	1.01587	0.924004
MP00354	atp-dependent rna helicase	-1.06728	0.99991	-1.21989	0.0758352	-1.03639	0.809642	-1.04494	0.810879	-1.06938	0.592658
MP00355	hypothetical protein PIIN_09283 [Piriformospora indica]	-1.07047	0.99991	-1.28965	0.0860788	-1.51044	0.00262544	-1.24067	0.229216	-1.44926	0.00636036
MP00356	26s proteasome subunit rpn2a	-1.03952	0.99991	-1.19717	0.224855	-1.10204	0.547429	1.22901	0.190829	1.0802	0.639227
MP00357	camk rad53 protein kinase	-1.11862	0.99991	1.85337	0.129733	-1.60909	0.27492	-1.03262	0.967843	-2.47317	0.00814429
MP00358	protein	-1.09709	0.99991	1.04166	0.845716	-1.10572	0.569814	-1.23774	0.226042	-1.2446	0.137506
MP00359	hypothetical protein SERLA73DRAFT_174140 [Serpula lacrymans var. lacrymans S7.3]	-1.14125	0.99991	1.34866	0.102482	-1.0261	0.926973	1.06397	0.857366	-1.22217	0.319722
MP00360	---NA---	-1.01542	0.99991	-1.4104	0.00111845	-1.29995	0.0178842	-1.27123	0.0575823	-1.73648	1.5215e-08
MP00361	u6 snrna-associated sm-like protein lsm5	-1.09382	0.99991	-1.22555	0.332202	-1.66884	0.00589148	-1.15473	0.609965	-1.27812	0.19567
MP00362	30s ribosomal protein s17	-1.08189	0.99991	-1.73197	2.12832e-06	-1.24007	0.107919	-1.46195	0.00819667	-1.69323	2.9965e-06
MP00363	expressed protein [Schizophyllum commune H4-8]	-1.00034	0.99991	1.23245	0.0876493	1.27938	0.0361865	1.08693	0.614906	1.03794	0.81362
MP00364	hypothetical protein CC1G_02591 [Coprinopsis cinerea okayama7#130]	1.03936	0.99991	1.77256	5.49618e-06	1.73546	7.68915e-05	-3.65713	5.32477e-25	-1.13982	0.408891
MP00365	hypothetical protein SERLA73DRAFT_68802 [Serpula lacrymans var. lacrymans S7.3]	-1.02954	0.99991	-1.27122	0.0365118	-1.09112	0.530933	1.01005	0.965493	1.00548	0.973535
MP00366	abc transporter	-1.03551	0.99991	1.03749	0.896909	-1.30542	0.197558	-1.40959	0.109835	-2.40103	1.29517e-07
MP00367	hypothetical protein SERLA73DRAFT_174145 [Serpula lacrymans var. lacrymans S7.3]	1.00128	0.99991	-1.05237	0.855241	1.11643	0.654511	-1.09993	0.766363	1.13821	0.53452
MP00369	seryl-trna synthetase	-1.04971	0.99991	1.03511	0.847466	-1.52543	0.000221589	1.13576	0.449129	-1.1152	0.398459
MP00370	vhs domain protein	1.04946	0.99991	1.67216	2.15706e-06	1.38258	0.007955	1.2434	0.139526	1.38439	0.0040854
MP00371	hypothetical protein SCHCODRAFT_47192 [Schizophyllum commune H4-8]	1.15825	0.99991	-1.15572	0.535162	1.21615	0.393087	1.02478	0.948304	1.11096	0.614411
MP00372	protein	-1.06685	0.99991	-1.14736	0.336384	1.32444	0.0291852	1.32859	0.0476699	1.35374	0.0074299
MP00373	mrna transport regulator	-1.04666	0.99991	1.02531	0.840068	-1.12637	0.205476	1.04514	0.7447	-1.05769	0.572593
MP00374	acyl- dehydrogenase	1.05636	0.99991	1.07189	0.725324	-1.70119	0.000162273	-1.27616	0.213798	-1.11655	0.474201
MP00375	26s proteasome non-atpase regulatory subunit 12	-1.00825	0.99991	-1.34353	0.00348813	-1.47628	7.88982e-05	-1.09173	0.55491	-1.0332	0.815455
MP00376	tpr repeat-containing protein	-1.04387	0.99991	1.04057	0.843537	-1.12343	0.473772	-1.07215	0.745789	-1.0354	0.849974
MP00377	ste ste11 protein kinase	-1.09825	0.99991	-1.0801	0.486418	-1.42978	4.27306e-05	-1.19849	0.0957689	-1.26257	0.00546214
MP00378	pyruvate kinase	-1.01079	0.99991	1.08348	0.650203	-1.43933	0.00553552	-1.50199	0.0031525	-1.35685	0.022842
MP00379	vacuolar protein sorting protein	-1.00572	0.99991	1.12142	0.234676	1.1016	0.340596	1.10059	0.426841	1.06336	0.54876
MP00380	mitochondrial ribosomal protein s24	-1.18611	0.99991	-1.53706	0.000186979	-1.30783	0.0294522	-1.46446	0.00605388	-1.44317	0.0006881
MP00381	exocyst protein	-1.03159	0.99991	1.12596	0.490472	1.3538	0.0336538	1.41396	0.0206558	1.36183	0.0253659
MP00382	amp dependent ligase	-1.20251	0.99991	-1.24576	0.587302	1.13199	0.768968	1.67454	0.184665	1.77837	0.093235
MP00383	protein	-1.0336	0.99991	-1.2877	0.00621255	-1.01199	0.934755	1.08181	0.588767	1.15043	0.162832
MP00384	ribonuclease e	-1.01209	0.99991	1.5522	0.00909012	-1.11434	0.632355	1.54123	0.0459531	1.00407	0.985411
MP00385	ribulose-phosphate 3-epimerase	1.08639	0.99991	1.47876	0.0283116	1.63474	0.00468649	1.20714	0.42039	1.0758	0.749048
MP00386	carbohydrate esterase family 4 protein	1.16577	0.99991	-1.40354	0.0562204	1.05982	0.807335	1.40086	0.108882	1.41829	0.0340141
MP00387	hypothetical protein SCHCODRAFT_255681 [Schizophyllum commune H4-8]	1.02188	0.99991	-1.05435	0.745428	1.18897	0.178461	1.48126	0.00137079	1.34377	0.0104623
MP00388	receptor expression-enhancing protein 4	1.02657	0.99991	1.0867	0.512629	1.1812	0.131099	1.05061	0.763344	1.16042	0.177658
MP00389	---NA---	-1.04364	0.99991	1.38453	0.333952	1.27442	0.483043	-1.08009	0.899229	1.13619	0.677083
MP00390	pentatricopeptide repeat-containing protein	-1.04695	0.99991	-1.16028	0.149852	1.07842	0.526944	1.01927	0.918423	1.1448	0.167206
MP00391	protein	-1.1017	0.99991	-1.56286	0.00232253	-1.58488	0.00193584	-1.68095	0.000493343	-1.64094	4.23844e-05
MP00393	peptidyl-prolyl cis-trans isomerase cyp8	-1.02601	0.99991	-1.21161	0.11032	1.11538	0.415373	1.19265	0.215802	1.08796	0.531649
MP00394	mitochondrial dna replication protein	1.03975	0.99991	-1.29081	0.0851593	-1.19299	0.254601	1.0124	0.964041	-1.02785	0.890797
MP00395	alpha beta-hydrolase domain-containing protein	-1.01616	0.99991	-1.07475	0.813425	-1.09056	0.780064	1.02111	0.965134	1.12822	0.601777
MP00396	zf-cchc type zinc finger protein	1.06871	0.99991	-1.38273	0.0342447	1.02192	0.925682	1.06052	0.829711	-1.25453	0.15837
MP00397	hst3 protein	-1.12969	0.99991	1.06342	0.807888	-3.46501	2.52251e-19	-1.65837	0.00252489	-1.59742	0.000526444
MP00398	glycerol-3-phosphate dehydrogenase	1.02438	0.99991	1.18205	0.274548	-1.43461	0.00858168	-1.57737	0.00157208	-1.22837	0.140635
MP00399	dna helicase	-1.09555	0.99991	1.02896	0.885612	-1.22892	0.158001	-1.26734	0.145196	-1.30567	0.0313817
MP00400	u3 small nucleolar rna-associated protein 11	-1.05883	0.99991	-1.5144	8.2897e-05	-1.07264	0.632341	1.05318	0.799475	-1.11743	0.383174
MP00401	succinyl- ligase subunit alpha	1.00095	0.99991	-1.03548	0.802571	1.09268	0.43593	-1.00597	0.974307	1.04076	0.749166
MP00402	predicted protein [Laccaria bicolor S238N-H82]	-1.01632	0.99991	-1.15163	0.339551	-1.06139	0.725356	1.1149	0.545924	-1.00306	0.986948
MP00403	transcription factor	-1.02459	0.99991	1.36641	0.0103767	-1.04137	0.811507	-1.0331	0.881404	-1.01432	0.939234
MP00404	rna binding protein	-1.11293	0.99991	-1.8203	4.75938e-08	-1.37858	0.00926989	-1.40748	0.0172465	-1.38015	0.00627765
MP00405	protein	-1.03822	0.99991	-1.27566	0.0196991	1.10907	0.417822	-1.03787	0.847456	-1.12415	0.32083
MP00406	thioredoxin domain-containing protein	1.00577	0.99991	1.1448	0.422512	-1.20472	0.264519	-1.28665	0.16814	-1.23748	0.122357
MP00407	mitochondrial ribosomal protein	-1.03732	0.99991	-1.36114	0.000276217	1.0314	0.80057	1.14714	0.214306	1.08885	0.389699
MP00408	light polypeptide regulatory	-1.01355	0.99991	1.27198	0.148981	-1.03904	0.862911	1.18887	0.400123	1.25491	0.153464
MP00409	apolipoprotein n-acyltransferase	1.06844	0.99991	1.40767	0.177424	-1.29827	0.311236	-1.4536	0.15774	-1.2468	0.405506
MP00410	related to rsm25-mitochondrial ribosomal small subunit	-1.06362	0.99991	-1.42516	0.0251625	1.04736	0.83003	1.08837	0.726852	1.26781	0.14668
MP00411	cbs domain-containing protein	1.03958	0.99991	1.23624	0.244988	-1.02294	0.928011	1.04435	0.881106	-1.07135	0.707158
MP00412	snf7 family protein	-1.01615	0.99991	-1.18903	0.168154	1.24602	0.0808116	1.19539	0.271461	1.33772	0.00547577
MP00413	gpi ethanolamine phosphate transferase 1	1.02643	0.99991	1.0042	0.980987	1.07114	0.665313	1.0378	0.868508	-1.01285	0.939807
MP00414	carnitine acyl carnitine carrier	1.03026	0.99991	1.24106	0.0161841	1.3065	0.00223064	1.2225	0.0425468	1.42937	1.16086e-05
MP00415	acetamidase	1.12275	0.99991	1.19634	0.373313	1.0833	0.738454	-1.0716	0.830404	-1.11065	0.610895
MP00416	protein	-1.07605	0.99991	-1.51243	0.00185192	1.09185	0.615397	-1.03181	0.908953	-1.15091	0.359883
MP00417	rna-binding protein	-1.09072	0.99991	-1.89909	0.000230897	-1.42201	0.0764307	-1.48226	0.080521	-1.03166	0.893416
MP00418	short-chain dehydrogenase reductase family protein	1.0735	0.99991	-1.18713	0.190992	1.12135	0.393553	1.4642	0.00134733	1.33186	0.00595919
MP00419	hypothetical protein SCHCODRAFT_103865 [Schizophyllum commune H4-8]	1.00299	0.99991	1.01521	0.939629	1.01421	0.942928	1.14343	0.444315	1.05946	0.726644
MP00420	ribosome biogenesis gtpase lsg1	-1.04743	0.99991	-1.156	0.250228	1.09568	0.501784	-1.05546	0.770753	-1.02902	0.849877
MP00421	related to protein phosphatase 2c	-1.09974	0.99991	1.31079	0.00879774	-1.23971	0.0578785	1.05091	0.782414	1.06386	0.601634
MP00422	glycosyltransferase family 21 protein	-1.0458	0.99991	-1.68878	1.58781e-05	1.0131	0.948955	1.37489	0.0317057	1.29951	0.0397287
MP00423	septin	-1.00739	0.99991	1.14235	0.290164	-1.00406	0.981264	-1.0184	0.927592	-1.20168	0.112142
MP00424	carbohydrate esterase family 1 protein	1.10338	0.99991	1.25862	0.205999	1.28536	0.158128	-1.04171	0.887071	1.24081	0.222038
MP00425	dna repair protein rad5	-1.04671	0.99991	-1.19292	0.134168	1.0453	0.76171	1.04125	0.822795	1.06724	0.629736
MP00426	pre-rrna processing protein utp22	-1.04335	0.99991	-2.25505	2.56977e-13	-1.46363	0.0017405	-1.47396	0.00361174	-2.03684	1.55849e-10
MP00427	cell division protease ftsh	1.06067	0.99991	1.26908	0.143591	1.57053	0.00162032	1.31786	0.100122	1.43955	0.014001
MP00428	integral membrane protein sed5	1.00093	0.99991	1.00462	0.979735	1.12652	0.387007	1.035	0.868404	-1.00316	0.986102
MP00429	asparagine synthase	-1.10125	0.99991	1.14793	0.649343	1.17032	0.607575	-1.00673	0.988753	1.08387	0.791008
MP00430	cleavage and polyadenylation specific protein	1.0305	0.99991	1.11479	0.398293	1.06091	0.677917	1.10506	0.508385	1.05807	0.67625
MP00431	prefoldin subunit 6	1.03176	0.99991	-1.18598	0.275176	-1.01874	0.929259	-1.33328	0.0736361	-1.27301	0.0683804
MP00432	snorna binding protein	-1.05072	0.99991	-1.21376	0.0429643	-1.28995	0.00606592	-1.16206	0.196243	-1.21091	0.0324518
MP00433	---NA---	-1.00468	0.99991	1.63167	0.00973291	1.24088	0.42181	-1.16763	0.701417	1.22539	0.382812
MP00434	heparinase ii iii family protein	1.02524	0.99991	1.16724	0.215688	1.33841	0.00755069	1.18439	0.196844	1.39383	0.0019076
MP00435	3-ketoacyl- thiolase	-1.09158	0.99991	1.22197	0.166252	2.37102	1.04496e-13	2.52118	4.27617e-15	2.72474	6.82048e-21
MP00436	karyopherin alpha	1.0026	0.99991	1.19621	0.0926434	-1.10626	0.38534	-1.20113	0.109008	-1.26712	0.0168887
MP00437	purarive serine threonine protein kinase	-1.08658	0.99991	1.18335	0.254376	-1.07462	0.672274	-1.0627	0.802164	-1.11969	0.428274
MP00438	amino-acid n-acetyltransferase	1.00941	0.99991	1.58165	0.00420053	1.01008	0.966942	-1.57061	0.00889132	-1.7899	0.000156221
MP00439	recombination signal binding protein for immunoglobulin kappa j region-like	1.05564	0.99991	1.17243	0.295308	1.08939	0.604032	-1.10881	0.577561	1.00716	0.971105
MP00440	heterokaryon incompatibility protein	-1.1024	0.99991	-1.03039	0.928987	1.01054	0.975645	1.05218	0.903899	-1.318	0.228432
MP00441	duf866 domain protein	-1.07162	0.99991	1.303	0.0921339	1.13783	0.490446	-1.01925	0.948304	-1.09901	0.587335
MP00442	hypothetical protein CC1G_01769 [Coprinopsis cinerea okayama7#130]	-1.05988	0.99991	1.29024	0.029926	-1.49226	0.000452085	-1.17426	0.298202	-1.33588	0.00865404
MP00443	mfs monosaccharide transporter	1.05291	0.99991	-1.1056	0.339444	1.12749	0.242772	1.09047	0.503004	1.22467	0.0228781
MP00444	protein	-1.237	0.99991	-1.2218	0.246893	-1.56217	0.00341251	-1.26922	0.237916	-1.33708	0.0319566
MP00445	probable mfs-multidrug-resistance transporter	-1.04281	0.99991	1.82293	0.144939	2.47772	0.0302334	1.8395	0.241282	1.35516	0.380736
MP00446	dil and ankyrin domain containing protein	-1.08865	0.99991	-1.81904	4.00346e-12	-1.44379	0.000120058	-1.31737	0.0130662	-1.33861	0.00123867
MP00447	---NA---	-1.02967	0.99991	1.17953	0.240175	1.68007	2.09197e-05	1.51137	0.00249173	1.36077	0.0121235
MP00448	rab gdp-dissociation inhibitor	1.0544	0.99991	1.40923	0.0124826	1.09293	0.604291	-1.05618	0.807591	1.10975	0.530294
MP00450	nicotinamide n-methyltransferase	-1.00899	0.99991	-1.02665	0.929117	-1.21735	0.372964	1.02572	0.943072	-1.10921	0.65334
MP00452	cyanide hydratase	1.11761	0.99991	2.01794	0.0309792	3.48037	5.62784e-05	2.2716	0.0198458	1.68743	0.127048
MP00453	proteasome activator complex subunit 3	-1.058	0.99991	-1.36441	0.0130337	-1.1273	0.424958	1.14557	0.42984	1.16491	0.227758
MP00454	triacylglycerol lipase	1.01124	0.99991	-1.2557	0.074199	1.07411	0.661547	1.12717	0.517664	1.05709	0.730257
MP00455	dna repair protein rad5	1.12659	0.99991	-1.45422	0.0255722	1.31024	0.134024	1.269	0.331477	1.05362	0.81626
MP00456	protein	-1.07624	0.99991	1.72168	0.00103294	1.42275	0.0581256	1.52553	0.048725	1.37431	0.0737911
MP00457	bnr repeat domain-containing protein	1.05479	0.99991	-1.08315	0.855625	-1.78921	0.201613	1.26424	0.701643	-1.32564	0.434787
MP00458	cytochrome c oxidase subunit via	-1.03329	0.99991	1.04531	0.830334	1.24869	0.137829	1.11084	0.595272	1.25687	0.122386
MP00459	duf1665 domain protein	-1.05068	0.99991	-2.28628	1.56142e-11	-1.83206	3.38187e-06	-1.72305	0.000510347	-1.20934	0.143743
MP00460	wd repeat protein	1.05959	0.99991	1.39224	0.000963677	1.18093	0.176444	1.17109	0.275838	1.27235	0.0215846
MP00461	hypothetical protein SERLA73DRAFT_184603 [Serpula lacrymans var. lacrymans S7.3]	1.05925	0.99991	1.11784	0.423319	1.56559	6.75212e-05	1.21388	0.191658	1.27458	0.0290893
MP00462	integral membrane protein	1.01116	0.99991	-1.10605	0.474473	1.22716	0.0948325	1.41541	0.0050407	1.15347	0.246306
MP00463	related to rsn1-overexpression rescues sro7 sop1 in l	1.06243	0.99991	1.75637	0.0262104	1.38692	0.230446	-1.02242	0.963695	-1.23632	0.470718
MP00464	phosphoglycerate dehydrogenase	-1.00439	0.99991	1.23696	0.227865	1.30018	0.136267	-1.01027	0.974931	1.11847	0.556706
MP00465	hypothetical protein SERLA73DRAFT_136403 [Serpula lacrymans var. lacrymans S7.3]	-1.24914	0.99991	-1.94299	0.00490335	-2.3868	0.00015777	1.26143	0.505134	-1.04247	0.891652
MP00466	splicing factor 3a	-1.06998	0.99991	-1.23659	0.0584114	-1.08013	0.562258	-1.16511	0.256612	-1.07071	0.600743
MP00467	ribonuclease t2	-1.04471	0.99991	1.33206	0.0120573	1.52615	0.00021572	1.51547	0.00124173	1.60151	1.17614e-05
MP00468	lccl domain containing protein	-1.0864	0.99991	1.37723	0.00332882	-1.01859	0.91251	1.10221	0.542465	1.43416	0.000387253
MP00469	and domain-containing protein	-1.08158	0.99991	-1.16232	0.188022	1.15576	0.208725	1.40845	0.00167986	1.29649	0.00936288
MP00470	hypothetical protein SCHCODRAFT_104286 [Schizophyllum commune H4-8]	1.08232	0.99991	1.69238	0.000854095	2.23161	9.44105e-08	2.02647	5.88244e-06	2.03641	2.56444e-06
MP00471	hypothetical protein SCHCODRAFT_104265 [Schizophyllum commune H4-8]	-1.18409	0.99991	1.45409	0.0292131	-2.73844	2.3709e-11	-1.63854	0.00370311	-1.40669	0.0366449
MP00472	predicted protein [Postia placenta Mad-698-R]	1.06895	0.99991	1.08899	0.588173	1.03417	0.850927	1.15267	0.412418	1.09966	0.512925
MP00473	pre-rrna processing protein	-1.01885	0.99991	-1.65752	1.83159e-05	-1.27055	0.0774831	-1.35327	0.0477267	-1.39637	0.00684521
MP00474	methylmalonate-semialdehyde dehydrogenase	1.04621	0.99991	1.24712	0.347781	1.8899	0.000900544	2.09856	0.000144605	2.62665	1.12636e-07
MP00475	double-strand-specific pac1 ribonuclease	-1.00303	0.99991	-1.22636	0.0831682	1.05965	0.689868	-1.0368	0.853594	-1.14746	0.259631
MP00476	acyl- binding protein	-1.17577	0.99991	-1.18784	0.190748	-1.25287	0.085027	-1.08356	0.697569	-1.15993	0.233974
MP00477	transcription initiation factor tfiid 111 kda subunit	1.09662	0.99991	-1.01019	0.953883	1.1043	0.459119	1.1681	0.278516	1.15089	0.240238
MP00478	related to prm10-pheromone-regulated protein	1.00076	0.99991	1.30311	0.556746	1.80775	0.171607	1.34314	0.615718	1.2318	0.607523
MP00479	protein	-1.0474	0.99991	-1.11423	0.576051	-2.54811	4.03282e-12	-1.50351	0.011438	-1.35787	0.0204239
MP00480	predicted protein [Laccaria bicolor S238N-H82]	1.00635	0.99991	1.0955	0.59079	1.15758	0.327761	-1.0587	0.786594	1.07409	0.668218
MP00481	phosphoribosylformylglycinamidine cyclo-ligase	-1.00603	0.99991	-1.38176	0.00126438	-1.05024	0.728863	1.13272	0.383177	1.03523	0.807117
MP00482	cell polarity protein	1.04292	0.99991	-1.15141	0.164448	1.03134	0.811103	1.01843	0.9148	1.07766	0.494715
MP00483	phosphotyrosine protein phosphatase	-1.07603	0.99991	-1.08561	0.655715	-1.2377	0.178915	-1.20332	0.351353	-1.25586	0.0980278
MP00484	glycoside hydrolase family 5 protein	-1.418	0.99991	1.40047	0.517712	2.27175	0.0935158	1.45459	0.607406	1.44545	0.436301
MP00485	glycoside hydrolase family 16 protein	1.14967	0.99991	1.15683	0.54033	-1.14444	0.575426	-1.15324	0.615099	1.00992	0.96962
MP00486	chromatin remodeling complex subunit	-1.05622	0.99991	1.38207	0.00767289	-1.34571	0.0165304	1.07594	0.704045	-1.23262	0.0866773
MP00487	hypothetical protein SCHCODRAFT_73562 [Schizophyllum commune H4-8]	1.0158	0.99991	-1.38638	0.0105861	-1.11098	0.491715	-1.16097	0.356634	-1.15546	0.318741
MP00488	protein	-1.08245	0.99991	-1.17021	0.190701	-1.00125	0.994841	1.35348	0.02645	-1.07152	0.577414
MP00489	replication factor c subunit 4	-1.03647	0.99991	1.07259	0.855803	-2.71839	1.11985e-05	-1.33473	0.387806	-1.50353	0.090884
MP00490	tubulin-tyrosine ligase	1.00876	0.99991	-1.24098	0.0992769	-1.05345	0.758405	1.00721	0.977239	-1.08236	0.567575
MP00491	nitrilase cyanide hydratase and apolipoprotein n-acyltransferase	-1.06406	0.99991	1.13561	0.585862	1.29196	0.230653	1.25541	0.397427	1.07323	0.727199
MP00492	aldose 1-	1.28914	0.99991	1.07241	0.836289	1.04277	0.907369	-1.22244	0.585932	1.0132	0.966758
MP00493	probable pelota protein	-1.03392	0.99991	-1.02665	0.910013	-1.00346	0.989877	-1.2701	0.224894	-1.19024	0.276343
MP00494	rna-binding protein	1.00969	0.99991	1.31891	0.00122217	1.8443	1.21111e-14	1.21211	0.0533263	1.22623	0.0186612
MP00495	platelet-activating factor acetylhydrolase	1.06392	0.99991	-1.1121	0.42048	1.46276	0.000325412	1.59557	1.77134e-05	1.46853	0.000148358
MP00496	predicted protein [Laccaria bicolor S238N-H82]	-1.01988	0.99991	-1.20402	0.234981	1.0303	0.882525	1.27109	0.148857	1.07288	0.688345
MP00497	mitochondrial ribosomal protein s18	1.079	0.99991	-1.38052	0.00366614	-1.36368	0.00563167	-1.27277	0.059473	-1.269	0.0325655
MP00498	related to kinetoplast-associated protein kap	1.03704	0.99991	-1.59837	0.000208164	-1.17247	0.310838	1.04739	0.843427	-1.05092	0.776758
MP00499	protein disulfide isomerase	1.03996	0.99991	1.17907	0.334112	1.17863	0.318001	-1.08366	0.716213	-1.03651	0.86011
MP00500	orotidine-5 -monophosphate decarboxylase	-1.0311	0.99991	1.05446	0.764435	-1.32718	0.0330008	-1.216	0.211234	-1.30506	0.0268559
MP00501	integral membrane protein	1.02337	0.99991	1.43944	0.022295	1.1699	0.395744	-1.00642	0.982624	1.2299	0.230281
MP00502	hypothetical protein SCHCODRAFT_27353 [Schizophyllum commune H4-8]	-1.16305	0.99991	-1.26363	0.118791	-1.70689	0.000302441	1.02094	0.945161	-1.00526	0.976341
MP00503	dha1 sub-family	-1.01093	0.99991	-1.63995	0.000391195	1.05825	0.775178	1.09765	0.669738	1.12194	0.514821
MP00504	amidohydrolase 2	1.04135	0.99991	-1.07069	0.884592	1.11168	0.812079	1.22081	0.683499	1.06075	0.882115
MP00505	wd repeat-containing protein	-1.04839	0.99991	1.09407	0.576669	-1.19253	0.227994	-1.09994	0.624553	1.12069	0.407473
MP00506	---NA---	1.01692	0.99991	-1.22449	0.275773	1.2777	0.192454	1.50212	0.0601825	2.31268	2.78045e-10
MP00507	---NA---	-1.12766	0.99991	-1.16096	0.773411	-1.56184	0.351898	-1.48341	0.483985	-1.90516	0.0900609
MP00508	related to impact protein	-1.00223	0.99991	1.00023	0.99923	-1.1084	0.557033	1.05609	0.826107	-1.11259	0.492155
MP00509	hypothetical protein SCHCODRAFT_83799 [Schizophyllum commune H4-8]	1.06524	0.99991	1.2628	0.562681	1.13037	0.783661	-1.2866	0.5935	-1.28465	0.506592
MP00510	glycoside hydrolase family 18 protein	-1.14292	0.99991	-2.01034	0.00816645	-1.4689	0.306843	-1.50693	0.365867	-1.20728	0.541104
MP00511	histone h3	-1.08822	0.99991	1.10313	0.5868	-1.94994	1.24411e-07	-1.27727	0.133421	-1.16202	0.246859
MP00512	integral to membrane protein	-1.13186	0.99991	1.17863	0.723788	1.37035	0.459733	1.34047	0.576378	1.12075	0.794805
MP00513	cellular morphogenesis-related protein	-1.01759	0.99991	-1.23926	0.225449	-1.05731	0.798185	-1.03822	0.89466	-1.16305	0.404282
MP00514	carbohydrate esterase family 9 protein	-1.09859	0.99991	1.34528	0.572205	1.17519	0.773815	1.06907	0.940017	1.31364	0.499543
MP00515	atp-dependent protease	1.04407	0.99991	1.4743	0.000346261	1.63105	8.19055e-06	1.55095	0.000303002	1.6383	2.51255e-06
MP00516	hypothetical protein PIIN_02931 [Piriformospora indica]	1.06258	0.99991	1.0466	0.886565	1.12175	0.667929	1.10537	0.762807	1.32325	0.22093
MP00517	vacuolar import and degradation protein	-1.03569	0.99991	1.31515	0.0060951	1.16574	0.164662	1.06254	0.691962	-1.04412	0.743702
MP00518	hypothetical protein CC1G_00413 [Coprinopsis cinerea okayama7#130]	-1.03738	0.99991	-1.1344	0.430434	-1.08561	0.628178	-1.61218	0.000429079	-1.39521	0.00716569
MP00519	hypothetical protein SCHCODRAFT_102575 [Schizophyllum commune H4-8]	1.02407	0.99991	-1.03979	0.839619	1.15519	0.340439	1.23909	0.182441	1.34614	0.0156001
MP00520	u3 small nucleolar rna-associated protein 15 homolog	-1.06774	0.99991	-1.91299	2.04134e-09	-1.10617	0.487174	-1.17261	0.309349	-1.39645	0.00433724
MP00521	component of a complex containing the tor2p kinase and other which may have a role in regu	1.02498	0.99991	-1.21983	0.259417	1.15179	0.46063	1.07165	0.801411	1.15314	0.441459
MP00522	cop9 signalosome complex subunit 4	-1.04275	0.99991	1.07745	0.590525	-1.53812	3.44286e-05	-1.17406	0.230102	-1.16509	0.167393
MP00523	gtpase inhibitor	-1.13034	0.99991	-1.41236	0.0704912	-1.63658	0.0117657	-1.31271	0.287122	-1.48925	0.0265885
MP00524	dna dependent atpase	1.01852	0.99991	-1.00413	0.978845	1.08825	0.482031	1.14539	0.276697	-1.05265	0.672455
MP00525	tetrahydrofolylpolyglutamate synthase	1.04601	0.99991	1.28967	0.00912933	1.33645	0.00530137	1.26229	0.0584282	1.0397	0.755761
MP00526	casein kinase ii beta 1 subunit	1.01634	0.99991	-1.45542	0.000283699	-1.61088	3.68744e-06	-1.70413	6.7729e-07	-1.58693	2.1601e-06
MP00527	splicing factor 3b	-1.05562	0.99991	-1.26473	0.0516513	-1.22403	0.102761	-1.21805	0.153276	-1.23359	0.0848433
MP00528	---NA---	1.11251	0.99991	1.03329	0.883431	1.24569	0.163344	-1.10019	0.658099	-1.08201	0.630708
MP00529	mipc synthase subunit	-1.00508	0.99991	1.38861	0.167585	1.46134	0.0936403	1.25828	0.409263	1.38487	0.161902
MP00530	patatin-like phospholipase domain-containing protein	1.0705	0.99991	1.19411	0.251671	1.04904	0.816056	1.29795	0.155159	1.34139	0.0325935
MP00531	protein	1.04675	0.99991	1.22026	0.171302	1.12231	0.494188	1.07168	0.754679	1.02897	0.871605
MP00532	predicted protein [Laccaria bicolor S238N-H82]	1.07036	0.99991	-1.10843	0.448077	-1.2574	0.0706759	-1.20898	0.210717	-1.16612	0.160158
MP00533	hypothetical protein CC1G_10803 [Coprinopsis cinerea okayama7#130]	1.2316	0.99991	-1.49912	0.264826	1.33255	0.439874	-1.28541	0.624055	1.46747	0.153714
MP00534	deoxyribodipyrimidine photo-lyase	-1.30847	0.99991	1.33777	0.474171	-1.03443	0.963799	1.01508	0.990092	-1.31676	0.571383
MP00535	ubiquitin-conjugating enzyme h	1.08811	0.99991	-1.21281	0.129224	-1.01524	0.931713	1.03509	0.872513	-1.20077	0.133565
MP00536	phenylalanyl-trna synthetase alpha chain	-1.04035	0.99991	-1.18709	0.129733	-1.73075	1.70323e-08	-1.37444	0.00367465	-1.71192	1.0924e-09
MP00537	related to sin3 protein-binding protein stb2	1.02217	0.99991	-1.10697	0.338293	1.03317	0.803481	1.16303	0.185547	1.10028	0.342619
MP00538	60s ribosomal protein l6	-1.04822	0.99991	-1.60368	2.81879e-05	-1.90323	3.92751e-09	-2.43428	1.96562e-16	-2.1576	5.64945e-13
MP00539	protein	-1.26547	0.99991	-1.23382	0.582293	-1.79004	0.0647269	-1.30233	0.52509	-1.09253	0.827109
MP00540	rna polymerase i-specific transcription initiation factor rrn7	-1.09048	0.99991	-1.64563	0.00134953	1.2928	0.196427	1.00798	0.980657	1.29458	0.0833359
MP00541	rexo1 protein	-1.12167	0.99991	-1.68818	4.24482e-06	-1.13652	0.406934	1.02716	0.9148	1.00025	0.998711
MP00542	duf1212 domain membrane protein	-1.12586	0.99991	1.27621	0.562237	-1.16963	0.726176	-1.15501	0.799475	-1.39725	0.374169
MP00543	---NA---	-1.13942	0.99991	-3.02858	1.59469e-06	1.70225	0.04788	1.36771	0.43728	1.30874	0.34106
MP00544	origin recognition complex subunit 4	1.00131	0.99991	1.23217	0.191942	-1.19321	0.289613	-1.32027	0.119715	-1.83093	1.95237e-06
MP00545	expressed protein [Schizophyllum commune H4-8]	1.00063	0.99991	-1.13256	0.580916	-1.17235	0.463648	-1.17974	0.512065	-1.33195	0.108188
MP00546	protein	1.09124	0.99991	-1.20801	0.0951807	1.34306	0.0045316	1.21217	0.115316	1.43198	0.00019421
MP00547	glycoside hydrolase family 18 protein	1.05283	0.99991	1.36278	0.438041	1.66897	0.149478	-1.00795	0.989529	-1.16499	0.721511
MP00548	peroxisomal biogenesis factor 2	1.05598	0.99991	-1.24773	0.176546	1.43462	0.0156767	1.44462	0.0339582	1.35441	0.0325291
MP00549	upf0428 protein cxorf56 homolog isoform 1	1.04617	0.99991	-1.27697	0.117269	1.10678	0.591028	1.10855	0.664174	-1.16134	0.330857
MP00550	phenylalanyl-trna beta subunit	1.05058	0.99991	1.09164	0.546877	-1.55781	9.3008e-05	-1.29057	0.0524726	-1.29636	0.0195051
MP00551	predicted protein [Laccaria bicolor S238N-H82]	1.00571	0.99991	-1.56969	5.97619e-06	-1.06567	0.643815	1.1014	0.553789	1.22131	0.0601382
MP00552	hypothetical protein SERLA73DRAFT_71063 [Serpula lacrymans var. lacrymans S7.3]	1.01547	0.99991	-1.21704	0.318583	-1.12397	0.643815	-1.46726	0.134112	-1.62893	0.000973748
MP00553	ssd1 protein	1.00356	0.99991	1.01225	0.951282	1.04673	0.792241	1.06189	0.76217	1.08894	0.586859
MP00554	metal homeostatis protein bsd2	1.01953	0.99991	1.09733	0.410938	1.18963	0.076846	-1.01542	0.928668	1.04811	0.697684
MP00555	nucleus protein	1.04726	0.99991	-1.09563	0.497354	1.3018	0.0200551	1.14451	0.374926	1.09494	0.470673
MP00556	short-chain dehydrogenase	1.12075	0.99991	-1.0175	0.927603	1.64368	2.69492e-05	1.31449	0.0543984	1.25838	0.0577786
MP00557	pyruvate dehydrogenase	1.02028	0.99991	1.0546	0.689264	1.10336	0.416317	1.08541	0.572905	-1.14764	0.162541
MP00558	glucose-6-phosphate 1-dehydrogenase	1.04064	0.99991	1.46893	0.000190506	1.17148	0.185651	-1.01874	0.925374	1.06643	0.630954
MP00559	epsilon dna polymerase	-1.05521	0.99991	1.11444	0.591895	-1.71289	0.000424077	-1.23641	0.351546	-1.14517	0.436003
MP00560	related to peripheral-type benzodiazepine receptor	-1.16461	0.99991	-1.41556	0.0591255	-1.03341	0.90063	1.13544	0.65467	1.11369	0.635911
MP00561	ran1-like protein kinase	-1.1666	0.99991	1.62358	0.396163	1.17193	0.82099	-1.09165	0.92101	-1.50719	0.461036
MP00562	glutamine synthetase	1.02524	0.99991	-1.03796	0.805267	1.00154	0.992621	-1.27614	0.0274886	-1.32907	0.00496733
MP00563	protein	-1.0467	0.99991	1.13233	0.338342	1.3535	0.0107731	-1.162	0.370803	-1.10472	0.439354
MP00564	serine threonine protein	1.04822	0.99991	-1.00081	0.997371	-1.05684	0.747251	-1.20858	0.215736	-1.15779	0.309765
MP00565	ribonuclease h	-1.09297	0.99991	-1.3577	0.0476921	-1.12569	0.516971	-1.08664	0.734105	-1.19021	0.292682
MP00566	ubx domain-containing protein 2	-1.10316	0.99991	1.1276	0.417853	1.11593	0.485522	-1.19705	0.287092	-1.16115	0.264008
MP00567	---NA---	1.09107	0.99991	-1.21943	0.212578	-1.32485	0.0562659	-1.15402	0.450188	-1.01045	0.961479
MP00568	60s ribosomal protein l36	-1.06186	0.99991	-1.641	0.000557967	-2.37347	1.73304e-10	-2.32626	9.58555e-10	-2.04585	1.26154e-07
MP00569	mitochondrial carrier protein	-1.0833	0.99991	-1.15662	0.324842	1.0715	0.688887	-1.03599	0.885879	1.01365	0.945967
MP00570	protein	1.07237	0.99991	-1.0896	0.608415	-1.23234	0.131005	-1.07869	0.698026	-1.17044	0.26859
MP00571	mrna cleavage factor complex component	-1.04964	0.99991	-1.16264	0.495478	-1.10809	0.652177	1.01127	0.973739	-1.04656	0.854851
MP00572	fad dependent oxidoreductase superfamily	-1.06303	0.99991	-1.27135	0.226912	-1.25372	0.273574	-1.11365	0.719472	-1.2481	0.20861
MP00573	tho complex 7	1.11602	0.99991	-1.57778	0.00010645	-1.07087	0.686558	1.01279	0.96377	-1.10301	0.503349
MP00574	n-terminal acetyltransferase a complex catalytic subunit ard1	-1.09855	0.99991	-1.34935	0.205555	-1.33794	0.204862	-1.04116	0.92101	-1.15314	0.545386
MP00575	wasp-interacting protein vrp1 wip	1.02456	0.99991	1.01309	0.955739	-1.01595	0.945652	-1.10003	0.683499	1.08012	0.685172
MP00576	---NA---	1.09812	0.99991	-1.15794	0.375373	1.27423	0.126935	1.0881	0.746648	1.1509	0.370061
MP00577	agc ndr protein kinase	-1.00537	0.99991	1.08833	0.596908	-1.23617	0.123711	-1.19922	0.26533	-1.18403	0.194011
MP00578	duf1716 domain protein	-1.00754	0.99991	-1.34194	0.00760482	-1.23348	0.0756488	-1.23777	0.109627	-1.25844	0.0367214
MP00579	translation elongation factor g	-1.10188	0.99991	1.05384	0.748876	-1.16389	0.24207	1.02127	0.919984	1.06122	0.675088
MP00580	hypothetical protein CC1G_01368 [Coprinopsis cinerea okayama7#130]	1.10871	0.99991	1.08764	0.676426	1.10748	0.604393	-1.04435	0.885803	1.08569	0.629441
MP00581	gef2_schpo ame: full=rho guanine nucleotide exchange factor gef2	1.03983	0.99991	-1.09682	0.421954	-1.58231	2.49174e-07	-1.1873	0.154431	-1.26051	0.0108403
MP00582	predicted protein [Postia placenta Mad-698-R]	-1.05784	0.99991	-1.23464	0.34725	-1.21409	0.363205	-1.11465	0.715492	-1.29671	0.154829
MP00583	predicted protein [Laccaria bicolor S238N-H82]	1.06201	0.99991	1.0546	0.836779	1.23851	0.316521	-2.7861	2.66665e-09	-1.26207	0.216245
MP00584	rab geranylgeranyltransferase	1.04875	0.99991	-1.26317	0.258943	-1.33146	0.160222	-1.48852	0.057559	-1.48504	0.0306678
MP00585	vacuolar sorting protein vps24	-1.04372	0.99991	-1.08523	0.58688	-1.14683	0.307645	-1.10845	0.540501	-1.0807	0.586969
MP00586	related to longevity-assurance protein lag1	-1.07079	0.99991	-1.41491	0.0408342	-1.20529	0.316103	-1.10773	0.685079	-1.0226	0.926832
MP00587	vps52 sac2 family protein	-1.0099	0.99991	-1.28833	0.0141264	-1.1042	0.450606	1.04017	0.842663	1.1528	0.180394
MP00588	protein	-1.13331	0.99991	-1.13085	0.410948	-1.68844	1.17283e-05	-1.09151	0.659823	-1.25673	0.0633494
MP00589	hypothetical protein CC1G_00353 [Coprinopsis cinerea okayama7#130]	-1.10113	0.99991	1.0585	0.788934	1.4284	0.0186574	1.35131	0.0841533	1.0927	0.617952
MP00590	qde-2-interacting protein	1.17334	0.99991	1.51533	0.0356449	-1.22281	0.372964	-1.13069	0.67431	-1.1086	0.670844
MP00591	aldehyde reductase	1.11263	0.99991	1.54214	0.0234482	1.00753	0.981085	-1.56169	0.0481498	-1.99244	7.54177e-05
MP00592	brca1 domain protein	-1.06503	0.99991	1.05574	0.870329	1.12406	0.692412	1.06831	0.870848	-1.01446	0.965294
MP00593	hexaprenyl pyrophosphate synthetase	-1.03526	0.99991	-2.06836	2.65106e-07	-1.17871	0.34564	1.05257	0.855507	-1.2078	0.246306
MP00594	brd8 protein	1.01924	0.99991	-1.05298	0.80615	1.27687	0.118406	1.10621	0.644064	-1.15396	0.378347
MP00595	pyrimidine 5 -nucleotidase	-1.07847	0.99991	-1.91694	1.71729e-05	-2.23318	1.99044e-07	-1.82623	0.000581117	-2.01798	4.21809e-07
MP00596	histidinol dehydrogenase	-1.03703	0.99991	-2.12665	3.52377e-12	-1.194	0.185261	-1.10642	0.568479	-1.45921	0.000959123
MP00597	scf e3 ubiquitin ligase complex f-box protein grra	1.00738	0.99991	1.06695	0.761108	-1.83746	6.18544e-05	-1.78327	0.000155567	-1.49666	0.000361056
MP00598	protein kinase	-1.0317	0.99991	-1.1974	0.0746778	1.22427	0.0467601	1.07565	0.618486	1.02966	0.822484
MP00599	sucrose transporter	1.00602	0.99991	1.11811	0.422847	1.27472	0.0423488	1.31794	0.0280922	1.35547	0.00646183
MP00600	spindle pole body component alp6	1.04687	0.99991	1.20349	0.149994	-1.26469	0.0643465	-1.14238	0.434983	-1.04693	0.7384
MP00601	protein	1.17318	0.99991	1.23	0.220374	1.12988	0.525728	1.09832	0.704045	1.06787	0.709386
MP00602	protein-s-isoprenylcysteine o-methyltransferase	1.16644	0.99991	-1.21002	0.302813	-1.28301	0.173867	-1.16046	0.534176	-1.31097	0.0866732
MP00603	predicted protein [Laccaria bicolor S238N-H82]	-1.00402	0.99991	1.41078	0.102374	-1.33939	0.187924	1.00224	0.996186	-1.10376	0.67216
MP00604	protein	-1.22443	0.99991	-1.70872	7.11399e-05	-1.62218	0.000739924	-1.31525	0.140506	-1.29646	0.0421149
MP00605	transcriptional protein swt1-like	1.01054	0.99991	-1.29433	0.160868	-1.5026	0.0167134	1.01404	0.96785	-1.16396	0.399882
MP00606	nucleolar protein	-1.06105	0.99991	-1.02846	0.855588	-1.06764	0.631343	1.01225	0.955749	1.00002	0.999896
MP00607	gcn5-related n-acetyltransferase	1.0817	0.99991	-1.02551	0.931951	-1.49574	0.0557204	-1.17574	0.593752	1.18775	0.381345
MP00608	hypothetical protein SERLA73DRAFT_71091 [Serpula lacrymans var. lacrymans S7.3]	-1.18527	0.99991	1.30951	0.0708313	-1.03042	0.888826	-1.05473	0.834599	-1.1319	0.415003
MP00609	importin 11	-1.1548	0.99991	1.25959	0.181542	-1.40593	0.0362621	-1.09819	0.702446	-1.25186	0.155078
MP00610	predicted protein [Laccaria bicolor S238N-H82]	-1.20574	0.99991	1.35025	0.634045	1.05923	0.938758	-1.45159	0.611428	-1.35893	0.593298
MP00611	---NA---	-1.0148	0.99991	1.11755	0.810739	1.06756	0.905821	-1.02831	0.973253	1.0016	0.997638
MP00612	hypothetical protein SERLA73DRAFT_178021 [Serpula lacrymans var. lacrymans S7.3]	1.01715	0.99991	-1.41185	0.000319352	-1.15256	0.225603	-1.03998	0.834122	1.00302	0.984126
MP00613	transcription factor hsf1	1.02141	0.99991	-1.44068	0.00768327	-1.28172	0.0917264	-1.43783	0.0148398	-1.51875	0.0015912
MP00614	carbohydrate esterase family 9 protein	1.03184	0.99991	1.07043	0.812304	-1.22585	0.459745	1.03869	0.928937	-1.17002	0.380587
MP00615	protein	1.03594	0.99991	1.32313	0.015655	1.12154	0.429697	1.19824	0.249314	1.19675	0.123248
MP00616	arrestin domain-containing protein	1.00616	0.99991	-1.46971	0.00230222	-1.07525	0.663629	-1.06767	0.749637	-1.06593	0.70278
MP00617	meiotically up-regulated 71 protein	1.03632	0.99991	1.20167	0.344054	-1.2628	0.217952	-1.07875	0.79502	1.0156	0.946669
MP00618	dna replication origin binding protein	-1.09616	0.99991	-1.6293	2.15464e-05	1.00405	0.983717	-1.06901	0.747671	-1.02599	0.874072
MP00619	hypothetical protein CC1G_04507 [Coprinopsis cinerea okayama7#130]	1.09568	0.99991	1.21284	0.196785	-1.24854	0.124065	-1.38919	0.0228251	-1.03181	0.865576
MP00620	translationally controlled tumor protein	-1.10756	0.99991	-1.32486	0.0768683	-1.62697	0.000735477	-1.45742	0.0177378	-1.50734	0.0052288
MP00621	glutaminase	1.16846	0.99991	-1.07094	0.82623	-1.16068	0.595118	1.17788	0.617841	1.00648	0.98367
MP00622	predicted protein [Laccaria bicolor S238N-H82]	-1.00024	0.99991	-1.37313	0.0709644	-1.16313	0.497454	-1.29532	0.310168	-1.17792	0.395358
MP00623	fms interacting protein	1.01967	0.99991	-1.264	0.114637	-1.65122	0.000133698	-1.29469	0.125466	-1.27956	0.0496141
MP00624	pseudouridine synthase	-1.0066	0.99991	-1.53543	2.0552e-05	-1.51205	7.49542e-05	-1.57662	2.361e-05	-1.51722	1.65031e-05
MP00625	protein	1.05377	0.99991	1.10757	0.390334	1.25433	0.0247499	1.17585	0.168437	1.38002	0.000592927
MP00626	nad(+)-isocitrate dehydrogenase subunit i	1.03508	0.99991	-1.02094	0.906748	1.11463	0.414481	1.09313	0.576854	1.01507	0.930053
MP00627	hypothetical protein SCHCODRAFT_102409 [Schizophyllum commune H4-8]	-1.05373	0.99991	-1.05872	0.727	1.15178	0.307867	-1.00961	0.968188	1.06813	0.656244
MP00628	vacuolar protease a	1.00791	0.99991	1.27835	0.106352	1.57126	0.000864305	1.37491	0.0371711	1.38911	0.0209896
MP00629	transcription-associated protein 1	1.11561	0.99991	1.05141	0.802571	1.06387	0.73507	1.12477	0.534382	-1.14734	0.381479
MP00630	endoplasmic reticulum protein	-1.06486	0.99991	-1.52009	0.00177812	1.03319	0.867883	1.10743	0.613676	-1.15044	0.372309
MP00631	pyruvate dehydrogenase e1 component beta subunit	1.02332	0.99991	-1.52815	4.31845e-05	-1.27746	0.0281679	-1.02418	0.904215	-1.04749	0.749446
MP00632	glycoside hydrolase family 18 protein	-1.08339	0.99991	-1.556	0.112799	1.23219	0.589689	-1.03446	0.960035	-1.34406	0.317399
MP00633	transmembrane protein 41a	-1.00137	0.99991	1.77836	5.11156e-05	2.35047	3.78588e-10	1.93315	4.44408e-06	1.96066	1.29207e-06
MP00634	ash2-trithorax family protein	-1.0532	0.99991	1.26117	0.0573439	1.33002	0.0156914	1.21912	0.153734	1.48386	0.000161681
MP00635	predicted protein [Laccaria bicolor S238N-H82]	-1.0138	0.99991	-1.06724	0.655342	1.15229	0.265482	1.06087	0.748239	1.02929	0.845173
MP00636	xylitol dehydrogenase	1.0227	0.99991	1.07325	0.674797	-1.22655	0.146101	-1.05823	0.795558	-1.26277	0.0644349
MP00637	---NA---	-1.00938	0.99991	-1.53322	0.324218	-1.47933	0.465948	-2.69173	0.11871	-1.00771	0.989005
MP00638	isocitrate dehydrogenase	1.01129	0.99991	-1.0603	0.777327	1.2703	0.12119	1.37548	0.0445109	1.28807	0.0971071
MP00639	glutaminase	-1.02409	0.99991	1.57388	0.00211053	1.32225	0.0887873	-1.02487	0.931453	1.31433	0.0772752
MP00640	cytochrome oxidase biogenesis protein (oxa1 mitochondrial)	-1.07683	0.99991	-1.42813	0.00765742	-1.33829	0.0370748	-1.26864	0.145397	-1.40076	0.00764029
MP00641	hypothetical protein CC1G_01360 [Coprinopsis cinerea okayama7#130]	-1.04122	0.99991	-1.05278	0.673816	1.27898	0.00787924	1.21148	0.0938034	1.09627	0.35839
MP00642	salivary gland secretion 1	1.05978	0.99991	1.11574	0.637893	1.10407	0.660583	-1.0113	0.973253	1.10277	0.661859
MP00643	multidrug resistance protein	-1.02021	0.99991	1.03942	0.80242	1.1113	0.397522	1.18749	0.177268	1.23288	0.0526958
MP00644	hypothetical protein CC1G_06886 [Coprinopsis cinerea okayama7#130]	-1.10036	0.99991	-1.25563	0.121556	1.18111	0.295817	-1.01449	0.960225	1.0685	0.717159
MP00645	hypothetical protein CC1G_12419 [Coprinopsis cinerea okayama7#130]	-1.04069	0.99991	1.39562	0.50346	1.77911	0.188239	1.3976	0.542867	1.3611	0.527417
MP00646	glycoside hydrolase family 5 protein	-1.00022	0.99991	-1.08703	0.661762	1.07693	0.691124	-1.01377	0.963022	1.22177	0.195514
MP00647	predicted protein [Laccaria bicolor S238N-H82]	1.037	0.99991	1.21832	0.452065	1.44252	0.130158	1.5983	0.079601	1.83187	0.00281872
MP00648	exoglucanase 3 precursor	1.12063	0.99991	-1.23545	0.453718	1.0407	0.913144	-1.31393	0.424654	-1.27699	0.303765
MP00649	scaffold protein responsible for pre-autophagosomal structure organization	1.03908	0.99991	1.41157	0.00179111	1.34308	0.0141922	1.25422	0.110631	1.17141	0.17129
MP00650	protein	-1.01837	0.99991	1.19766	0.215336	1.18928	0.263373	1.01505	0.958198	-1.05116	0.758981
MP00651	hypothetical protein CC1G_07579 [Coprinopsis cinerea okayama7#130]	1.10633	0.99991	1.52429	0.00960696	1.37339	0.0735699	1.02476	0.938065	1.1001	0.603482
MP00652	cyclin	1.25769	0.99991	-1.09352	0.579952	1.25845	0.112392	1.13984	0.497431	1.09347	0.552395
MP00653	bub protein kinase	-1.01592	0.99991	1.17915	0.177459	-1.57158	1.21507e-05	-1.20126	0.197762	-1.16391	0.150301
MP00654	predicted protein [Laccaria bicolor S238N-H82]	-1.06325	0.99991	1.10643	0.611333	-1.08169	0.70057	-1.06335	0.814634	1.0528	0.792294
MP00656	predicted protein [Laccaria bicolor S238N-H82]	-1.07297	0.99991	1.11539	0.576051	1.23169	0.221799	1.16676	0.455137	1.02212	0.922763
MP00657	cytochrome c oxidase polypeptide mitochondrial precursor	1.06299	0.99991	1.03156	0.904003	-1.00056	0.998893	-1.01204	0.970148	1.10203	0.642641
MP00658	mrna polyadenylation-related protein	1.0524	0.99991	-1.04037	0.841111	-1.22804	0.150646	-1.26146	0.126896	-1.14593	0.369163
MP00659	nadp-dependent leukotriene b4 12-hydroxydehydrogenase	1.02406	0.99991	1.35834	0.0915745	2.04729	7.79636e-06	1.78884	0.000739663	2.30966	7.61253e-08
MP00660	uridine-cytidine kinase 1-like 1	1.07239	0.99991	2.00213	3.76593e-05	1.45962	0.0572771	1.15908	0.588767	1.44138	0.0383683
MP00661	---NA---	1.20607	0.99991	1.07386	0.839619	-1.02428	0.950787	1.30334	0.453574	-1.1328	0.593566
MP00662	hypothetical protein CC1G_02642 [Coprinopsis cinerea okayama7#130]	1.59235	0.99991	1.09658	0.946003	1.68213	0.634718	2.91745	0.335149	1.90624	0.544097
MP00663	protein	-1.09633	0.99991	-1.0005	0.998836	-1.12099	0.521628	-1.00707	0.980648	1.03381	0.843685
MP00664	protein	-1.02114	0.99991	-1.24042	0.170904	-1.10199	0.59234	-1.13296	0.547657	1.02813	0.892737
MP00665	calcium ion transporter	-1.05587	0.99991	1.41979	0.237288	-1.06299	0.862882	1.51889	0.178091	-1.08807	0.768065
MP00666	eukaryotic translation initiation factor 2 subunit alpha	-1.04928	0.99991	1.09189	0.510848	-1.38005	0.00222082	-1.31992	0.0169871	-1.39032	0.000991555
MP00667	c6 transcription	1.0227	0.99991	1.17173	0.24328	1.20694	0.148883	1.11197	0.522148	1.3224	0.0173423
MP00668	duf1690 domain-containing protein	1.01556	0.99991	1.00104	0.997417	1.21223	0.307696	1.30997	0.172571	1.20569	0.321084
MP00669	glycoside hydrolase family 13 protein	-1.05603	0.99991	-1.87077	0.144102	1.23921	0.631288	1.69576	0.247272	-1.13665	0.772249
MP00670	atp binding	-1.0658	0.99991	1.03725	0.827405	1.24818	0.0698816	1.51295	0.000677235	1.73102	2.57737e-09
MP00671	ubiquitin ligase scf complex subunit cullin	1.01172	0.99991	1.04943	0.739037	-1.43513	0.000375211	-1.04492	0.803448	-1.34786	0.00109708
MP00672	homeobox transcription factor	1.27335	0.99991	1.18927	0.673816	2.37801	0.00460719	1.92962	0.072144	1.44629	0.255091
MP00673	metalloprotease atp23	1.08665	0.99991	-1.05867	0.754558	1.03361	0.859794	1.3234	0.0578849	1.29868	0.0336891
MP00674	protein	-1.00131	0.99991	1.13411	0.273628	1.05839	0.661139	1.15307	0.250056	1.16687	0.144099
MP00675	ubx domain-containing protein 6-like isoform 2	-1.00712	0.99991	-1.58325	0.000226938	-1.23235	0.140553	1.08782	0.674025	-1.00555	0.976964
MP00676	---NA---	-1.0069	0.99991	1.1987	0.296822	1.24883	0.198381	1.13798	0.571537	1.33285	0.038008
MP00677	3-carboxymuconate cyclase	1.04623	0.99991	1.58211	0.226972	1.16547	0.72988	-1.54676	0.291089	-1.37819	0.41151
MP00678	serum paraoxonase arylesterase 2	-1.05992	0.99991	1.02134	0.941581	1.01448	0.958728	-1.04141	0.901886	1.06392	0.806947
MP00679	survival factor 1	-1.02323	0.99991	1.24141	0.162285	1.51708	0.0021883	1.20329	0.286902	1.27437	0.101417
MP00680	predicted protein [Laccaria bicolor S238N-H82]	-1.11923	0.99991	-1.30366	0.182633	-1.66904	0.00511959	-1.42128	0.138668	-1.72858	0.000133194
MP00681	atp phosphoribosyltransferase	-1.07057	0.99991	1.13078	0.512487	-1.05399	0.806186	-1.00744	0.98011	-1.38967	0.0249168
MP00682	tpr domain protein	-1.02024	0.99991	-2.27634	1.47867e-15	-1.77616	4.86832e-07	-2.0857	2.56235e-09	-2.3445	3.46055e-17
MP00683	u1 small nuclear ribonucleoprotein	-1.07078	0.99991	-1.26007	0.136062	-1.06063	0.759289	-1.02845	0.914989	-1.14335	0.416908
MP00685	60s ribosomal protein	-1.02511	0.99991	-1.46834	0.00754741	-1.78087	2.07357e-05	-2.10402	3.02742e-08	-1.84378	4.14684e-06
MP00686	protein	-1.09934	0.99991	1.11585	0.596333	1.00841	0.973082	-1.01974	0.951147	1.11855	0.544344
MP00687	6-phosphofructokinase	1.05642	0.99991	-1.11306	0.43777	-1.3047	0.0247261	-1.02501	0.908876	-1.14587	0.27539
MP00688	beta-lactamase family protein	1.07169	0.99991	-1.01048	0.98899	3.61542	0.0194094	1.2635	0.816317	2.405	0.0334297
MP00689	chloride ion current inducer	-1.02037	0.99991	-1.17216	0.210533	-1.49828	0.000143576	-1.07628	0.687674	-1.3002	0.0100193
MP00690	predicted protein [Laccaria bicolor S238N-H82]	-1.10428	0.99991	1.12202	0.595278	1.12653	0.574872	1.03413	0.917054	1.07437	0.719509
MP00691	protein	-1.03292	0.99991	-1.15096	0.330154	-1.11546	0.467873	1.20659	0.239442	1.08687	0.57716
MP00692	dash complex subunit ask1	-1.04108	0.99991	1.20329	0.376434	-1.87045	0.000446194	-1.2952	0.306286	-1.37303	0.0526195
MP00693	inositol polyphosphate phosphatase	-1.0168	0.99991	-1.28346	0.0231393	1.03114	0.846659	1.00523	0.980648	-1.04365	0.77037
MP00694	swi snf complex protein	1.01856	0.99991	-1.24229	0.0562944	-1.25045	0.0477863	-1.37449	0.00524133	-1.31058	0.0109701
MP00695	---NA---	-1.08798	0.99991	1.14696	0.622439	1.22281	0.443211	1.52595	0.120441	1.15825	0.586969
MP00696	ribonuclease h2 subunit a	1.02833	0.99991	1.51519	0.000122845	-1.28722	0.0315277	1.08659	0.643117	-1.13267	0.312321
MP00697	pre-mrna-splicing factor 18	-1.01598	0.99991	-1.00943	0.949514	-1.12646	0.283214	-1.40333	0.000897012	-1.35117	0.000388249
MP00698	exosome component 4	1.02871	0.99991	-1.12357	0.620356	-1.46574	0.0376412	-1.0134	0.970647	-1.26052	0.215822
MP00699	pyruvate dehydrogenase e1 component alpha mitochondrial	-1.01328	0.99991	-1.49855	0.000861727	-1.11634	0.460682	1.05629	0.786574	-1.11805	0.45384
MP00701	---NA---	-1.07613	0.99991	1.01832	0.940443	-1.379	0.114698	-1.77278	0.00435504	-1.30838	0.0997488
MP00702	protein	1.04126	0.99991	1.16196	0.297908	1.35697	0.0148491	1.18556	0.270602	1.167	0.267864
MP00703	glycoside hydrolase family 18 protein	1.06643	0.99991	-1.08524	0.865394	-1.17695	0.713627	1.1915	0.751206	1.23176	0.581718
MP00704	cytochrome c oxidase polypeptide vib	1.03097	0.99991	1.11102	0.435638	1.21445	0.0990832	1.1721	0.243119	1.14911	0.258069
MP00705	hypothetical protein CC1G_07079 [Coprinopsis cinerea okayama7#130]	-1.02755	0.99991	-1.23971	0.0308592	1.04809	0.723435	-1.08685	0.557194	-1.31097	0.00379046
MP00706	farnesoic acid o-methyl transferase	1.00993	0.99991	1.01992	0.922769	1.08957	0.599572	-1.19511	0.267334	-1.13024	0.421352
MP00707	related to dnaj-like proteins	-1.04905	0.99991	-1.0088	0.964551	-1.03941	0.83075	1.00622	0.98011	-1.02225	0.891652
MP00708	transcription factor tfiiic complex subunit	1.07087	0.99991	1.19072	0.208102	1.01279	0.949225	1.14986	0.44333	1.1998	0.13496
MP00709	nuclear pore complex subunit nup159	1.00846	0.99991	1.11059	0.420268	-1.09251	0.500506	-1.02391	0.903583	-1.21773	0.0706812
MP00710	hypothetical protein CC1G_10927 [Coprinopsis cinerea okayama7#130]	-1.02186	0.99991	-1.37054	0.00679169	-1.32117	0.0245981	-1.38101	0.0228251	-1.72329	3.29917e-07
MP00711	protein	1.04444	0.99991	1.0721	0.902564	-1.24281	0.653495	-1.07476	0.918786	-1.12081	0.811692
MP00712	eukaryotic translation initiation factor 1a	-1.03568	0.99991	-1.40863	0.000859206	-1.81695	6.4681e-10	-1.50021	0.000107516	-1.61364	8.95567e-07
MP00713	abc transporter	-1.51313	0.99991	1.51838	0.384811	-1.31617	0.627502	1.52603	0.490179	-1.61558	0.163564
MP00714	predicted protein [Laccaria bicolor S238N-H82]	-1.12711	0.99991	-1.37549	0.00602982	-1.32049	0.0205648	-1.12394	0.475582	-1.20937	0.111282
MP00715	prephenate dehydrogenase	-1.00088	0.99991	1.08905	0.405108	1.1044	0.337053	-1.28406	0.0136636	-1.00674	0.956848
MP00716	hexose transporter	1.04164	0.99991	1.38718	0.336348	-1.12598	0.781334	-1.77728	0.140283	-1.02282	0.960147
MP00717	endonuclease exonuclease phosphatase family protein	1.29014	0.99991	-1.19237	0.529523	-1.37537	0.209932	-1.40143	0.25909	-1.30848	0.259092
MP00718	#NAME?	1.04328	0.99991	1.19362	0.131216	1.39187	0.00170131	1.11689	0.446446	-1.01972	0.900556
MP00719	protoheme ix farnesyltransferase	-1.02079	0.99991	-1.14142	0.270545	1.06845	0.622188	-1.14697	0.304793	1.067	0.602841
MP00720	translation initiation factor 4b	-1.05641	0.99991	-1.82312	2.95241e-09	-1.2788	0.0323234	-1.50471	0.000275987	-1.54039	2.61814e-05
MP00721	peptidyl-prolyl cis-trans isomerase cpr7	-1.0513	0.99991	-1.18508	0.23384	-1.10764	0.509132	-1.01856	0.938305	1.00187	0.992279
MP00722	anaphase-promoting complex	-1.18007	0.99991	1.18893	0.380729	-1.44988	0.0475396	-1.21218	0.436976	-1.23394	0.207443
MP00723	gtp binding protein	1.0132	0.99991	-1.44771	0.000276547	-1.42855	0.000476487	-1.18315	0.19046	-1.2466	0.0412467
MP00724	chaperone protein dnaj	-1.10744	0.99991	-1.13317	0.509526	-1.02869	0.90305	1.21667	0.352762	-1.02337	0.918508
MP00725	protein	-1.00985	0.99991	1.19741	0.316952	-1.07435	0.730055	1.06014	0.8245	-1.00514	0.983005
MP00726	achain myosin 1e sh3	-1.03523	0.99991	-1.0784	0.574571	-1.10266	0.43842	1.01756	0.93125	1.19877	0.0997999
MP00727	protein	-1.05003	0.99991	-1.09062	0.536511	-1.0672	0.646893	-1.09707	0.55435	-1.06816	0.628133
MP00728	40s ribosomal protein s14	-1.00673	0.99991	1.10991	0.502425	1.27601	0.062286	-1.25228	0.11588	-1.2047	0.163919
MP00729	vacuolar atp synthase subunit d	-1.01766	0.99991	1.07089	0.574571	1.22768	0.0404854	1.16992	0.182737	1.12032	0.274933
MP00730	inorganic phosphate transporter	-1.05554	0.99991	1.14841	0.67192	-1.26456	0.45724	-1.60443	0.148578	-1.9931	0.00303145
MP00731	---NA---	1.14221	0.99991	-1.07701	0.867379	1.07471	0.869761	1.23925	0.657653	1.05065	0.906888
MP00732	protein	-1.168	0.99991	-1.03604	0.924876	-1.93195	0.00211221	-1.01874	0.965492	1.11466	0.651532
MP00733	predicted protein [Laccaria bicolor S238N-H82]	1.18011	0.99991	-2.04089	2.78634e-07	1.04272	0.856982	1.08438	0.770753	1.00747	0.971688
MP00734	membrane protein	-1.10125	0.99991	-1.48861	0.0441632	-1.63072	0.00899909	-1.27702	0.293431	1.00253	0.993216
MP00735	predicted protein [Laccaria bicolor S238N-H82]	-1.02578	0.99991	-1.23051	0.063202	-1.17293	0.185837	1.00042	0.998701	-1.12272	0.331492
MP00736	signal transducer	-1.02233	0.99991	-1.0255	0.883895	-1.09765	0.50005	1.06013	0.757029	-1.01139	0.947623
MP00737	carbohydrate esterase family 12 protein	1.14683	0.99991	1.0201	0.98061	-1.43431	0.63585	-1.50613	0.653176	1.05959	0.938365
MP00738	protein	-1.01076	0.99991	-1.08048	0.636532	1.18169	0.241351	1.13816	0.465913	1.0731	0.64449
MP00739	3-carboxymuconate cyclase	-1.15944	0.99991	1.09914	0.849571	1.21509	0.671851	-1.02229	0.977803	-1.33787	0.446716
MP00740	predicted protein [Laccaria bicolor S238N-H82]	-1.13624	0.99991	-1.55499	0.000658399	-1.06151	0.756911	1.07182	0.77702	-1.17331	0.248653
MP00741	sodium calcium exchanger protein	-1.00934	0.99991	1.03783	0.787065	1.00205	0.989877	1.0844	0.54566	1.05292	0.667519
MP00742	sulfite oxidase	1.05357	0.99991	1.38104	0.029855	1.32233	0.0651869	1.03173	0.905236	1.15854	0.38349
MP00743	calcium-transporting atpase	1.06617	0.99991	-1.39634	0.0120349	-1.57019	0.000337261	-1.50171	0.00232065	-1.36798	0.0182244
MP00744	26s proteasome non-atpase regulatory subunit 6	-1.06142	0.99991	-1.3045	0.0144657	-1.54236	2.36512e-05	1.03774	0.842826	1.01388	0.931818
MP00746	trna methyltransferase	-1.07536	0.99991	-1.40065	0.031621	-1.28857	0.131643	-1.31707	0.165568	-1.11403	0.544041
MP00747	nadh-ubiquinone oxidoreductase kda subunit	-1.13037	0.99991	-1.32301	0.095463	-1.98603	5.61143e-06	-1.48224	0.0305576	-1.41806	0.0213303
MP00748	protein transport protein sec61 alpha	1.01601	0.99991	1.04399	0.78422	1.05009	0.739153	-1.0604	0.729122	-1.16188	0.212306
MP00749	lyr motif-containing protein 5	1.04593	0.99991	-1.133	0.631795	-1.34619	0.186459	1.08083	0.822621	-1.12957	0.589085
MP00750	hypothetical protein SERLA73DRAFT_188561 [Serpula lacrymans var. lacrymans S7.3]	1.13624	0.99991	-1.71675	0.0818585	-1.64682	0.172085	-1.10276	0.865975	-1.22416	0.544629
MP00751	xaa-pro aminopeptidase	1.11805	0.99991	1.0244	0.908234	-1.01701	0.935278	1.12767	0.545652	1.09287	0.553717
MP00752	ras gtpase-activating protein	-1.02878	0.99991	-1.59191	0.000419743	-1.33158	0.0434495	-1.24307	0.183497	-1.19959	0.233609
MP00753	---NA---	1.02507	0.99991	1.16449	0.774521	1.24454	0.687467	-1.82885	0.248834	-1.68699	0.150025
MP00754	rap 1a	-1.02733	0.99991	-1.34325	0.0157935	1.15036	0.321856	1.00203	0.993727	-1.1604	0.268604
MP00755	udp-galactose 4-	-1.08934	0.99991	1.04905	0.909027	-1.41777	0.275463	-1.02892	0.958579	-1.3764	0.287715
MP00756	protein disulfide isomerase	1.00394	0.99991	-1.45371	0.029227	-1.31275	0.134359	-1.16716	0.502037	-1.01874	0.940654
MP00757	ph-response regulator protein pala rim20	1.00832	0.99991	-1.44213	0.00160884	-1.67621	3.28972e-06	-1.0265	0.909769	1.0315	0.836642
MP00758	citrate synthase	1.00867	0.99991	1.36569	0.154074	1.79997	0.00224093	1.84826	0.00224869	1.56355	0.0264186
MP00759	ubiquitin c-terminal	-1.14624	0.99991	-1.62072	1.63225e-06	-1.07363	0.616055	-1.09425	0.595303	1.01885	0.906151
MP00760	ribosome biogenesis protein sqt1	1.04965	0.99991	-1.81457	2.26074e-09	-1.73097	1.95824e-07	-2.33942	2.27443e-15	-2.28556	5.087e-19
MP00761	coiled-coil domain-containing protein 16	-1.24511	0.99991	-1.25275	0.338824	-1.29196	0.266684	1.00125	0.997838	1.01841	0.951798
MP00762	rna helicase	1.01271	0.99991	1.05315	0.71772	1.31959	0.00646468	1.26122	0.0392378	1.22937	0.0530938
MP00763	atp-dependent dna helicase	-1.06694	0.99991	-1.35106	0.101632	-1.73771	0.00114546	-1.00667	0.984358	-1.19673	0.331492
MP00764	yi156_yeast ame: full=uncharacterized protein yil156w-b flags: precursor	-1.00097	0.99991	1.13789	0.402067	1.2235	0.156204	1.02573	0.918423	1.01304	0.945252
MP00765	nicotinate phosphoribosyltransferase	-1.01758	0.99991	1.18729	0.291908	-1.72932	4.86494e-05	-1.41874	0.0444077	-1.33342	0.0264314
MP00767	tars protein	1.0083	0.99991	1.02703	0.859949	-1.06293	0.630712	-1.01076	0.955805	-1.14689	0.202969
MP00768	protein	-1.03762	0.99991	-1.0731	0.651136	-1.66808	5.37993e-06	-1.0342	0.884974	-1.1446	0.258712
MP00769	inorganic phosphate transporter	1.00353	0.99991	1.08245	0.62155	-1.29891	0.0352531	-1.36548	0.0148494	-1.46227	0.00118851
MP00770	related to myosin heavy chain	1.03378	0.99991	1.13825	0.481629	-1.09326	0.636527	1.04305	0.873693	-1.06663	0.741326
MP00771	u4 tri-snrnp-associated protein 1	-1.01413	0.99991	1.05401	0.687011	1.01977	0.890665	1.14832	0.254057	1.06337	0.604078
MP00772	predicted protein [Laccaria bicolor S238N-H82]	-1.01215	0.99991	-1.39059	0.000524504	-1.20595	0.0849195	-1.11341	0.440769	-1.02828	0.832566
MP00773	amoeboid myosin i-like	1.07332	0.99991	1.11235	0.480665	1.30809	0.0314403	1.15658	0.352237	1.27079	0.0533202
MP00774	secreted protein	-1.21954	0.99991	1.22196	0.561947	1.15965	0.752974	-1.36631	0.615764	-1.09872	0.788248
MP00775	protein disulfide isomerase	1.04063	0.99991	-1.06664	0.684044	-1.20025	0.148064	-1.05727	0.76217	-1.02235	0.89513
MP00776	molybdenum cofactor synthesis 3	-1.01374	0.99991	1.06217	0.770081	-1.11602	0.556709	-1.11666	0.61779	-1.14204	0.39351
MP00777	nucleosome binding protein	-1.057	0.99991	1.10192	0.590188	1.1026	0.575382	1.06158	0.799475	-1.10717	0.554376
MP00778	related to nucleoporin	-1.0071	0.99991	1.34103	0.0185384	-1.04227	0.815363	1.01809	0.941577	-1.20457	0.133442
MP00779	mn2+ homeostasis protein	-1.1068	0.99991	-1.18885	0.314346	-1.49064	0.00736003	1.19629	0.427964	1.08052	0.646025
MP00780	aspartic peptidase a1	1.03228	0.99991	-1.26659	0.0944248	1.15773	0.334412	1.31013	0.0774253	1.32299	0.036668
MP00781	60s acidic ribosomal protein p0	-1.03071	0.99991	-1.14297	0.354405	-1.57239	8.46727e-05	-1.95649	1.86004e-09	-1.86567	1.53172e-08
MP00782	secreted protein	1.07098	0.99991	1.24704	0.044428	1.47419	9.81473e-05	1.12676	0.377238	1.11665	0.365678
MP00783	thioredoxin trp26 family protein	1.02909	0.99991	-1.13171	0.482048	1.01194	0.959508	1.10814	0.64819	1.32412	0.0240283
MP00784	related to trna exportin	1.02599	0.99991	-1.03929	0.813615	-1.39487	0.00293728	-1.40335	0.00513026	-1.7318	2.04262e-08
MP00785	protein	1.04028	0.99991	1.10945	0.442338	1.08942	0.529133	1.03927	0.839481	1.11742	0.385945
MP00786	atypical abc1 abc1-a protein kinase	-1.07758	0.99991	-1.43244	0.0112669	-1.16199	0.362093	-1.09618	0.679638	-1.30601	0.0454125
MP00787	hypothetical protein CC1G_02642 [Coprinopsis cinerea okayama7#130]	2.33722	0.99991	2.17674	0.483129	1.36768	0.806186	1.42569	0.821812	1.18509	0.898916
MP00788	hypothetical protein CC1G_14382 [Coprinopsis cinerea okayama7#130]	-1.04129	0.99991	-1.17528	0.471347	-1.60841	0.0100877	-1.32914	0.212645	-1.16976	0.398114
MP00789	related to dbp6-atp-dependent rna helicase	1.04333	0.99991	1.4602	0.0012691	2.23844	1.49421e-13	2.23935	3.36892e-13	2.21046	2.03345e-13
MP00790	protein required for	1.10097	0.99991	1.27172	0.206705	1.35317	0.107581	1.30557	0.214679	1.06189	0.775023
MP00791	protein	1.13594	0.99991	-1.563	0.0914802	-2.39196	0.000288567	-2.69966	3.88583e-05	-1.66533	0.0287246
MP00792	transmembrane protein	1.03893	0.99991	-1.07597	0.441599	1.38169	1.4152e-05	1.19989	0.0395687	1.30243	0.000227054
MP00793	mitochondrial inner membrane protein 13kd-	1.01175	0.99991	-1.43894	0.0300362	-1.01286	0.958405	-1.26914	0.243339	-1.36887	0.0570057
MP00794	family protein	1.13499	0.99991	-1.09089	0.532169	-1.13302	0.348249	1.06092	0.759743	-1.10143	0.42215
MP00795	apses transcription	1.04942	0.99991	1.25469	0.0484422	1.17722	0.178141	1.03274	0.8685	1.12315	0.352376
MP00796	pfkb family protein	-1.01499	0.99991	-1.2417	0.119886	-1.27472	0.0829373	-1.02773	0.912734	-1.26603	0.0795254
MP00797	hypothetical protein SCHCODRAFT_49780 [Schizophyllum commune H4-8]	-1.02185	0.99991	-1.53723	0.0195357	-1.55244	0.0200551	-1.42784	0.102218	-1.29206	0.128472
MP00798	hypothetical protein SCHCODRAFT_235553 [Schizophyllum commune H4-8]	-1.0356	0.99991	1.48422	0.34725	1.8143	0.116495	1.5624	0.314777	1.96188	0.0716556
MP00799	zinc metallopeptidase	-1.11798	0.99991	1.35199	0.187601	-1.02588	0.938565	1.45178	0.187342	1.72169	0.00230893
MP00800	protein	1.00714	0.99991	1.09885	0.534395	1.20586	0.16249	1.09116	0.64352	1.02188	0.904479
MP00801	protein	1.08168	0.99991	-1.50563	0.000844265	-1.11802	0.467014	-1.11031	0.587423	-1.15494	0.311383
MP00802	hypothetical protein SERLA73DRAFT_69788 [Serpula lacrymans var. lacrymans S7.3]	1.02803	0.99991	1.0177	0.924461	1.51493	0.000283556	1.73467	2.25969e-06	1.73872	3.70512e-07
MP00803	dna repair protein rad5	-1.02787	0.99991	1.1241	0.517712	-1.04192	0.843424	-1.01866	0.947145	-1.1836	0.303794
MP00804	tata-binding protein associated factor taf2	1.02046	0.99991	-1.01013	0.948161	1.23907	0.0325337	1.26492	0.0279524	1.1773	0.113541
MP00805	hypothetical protein SERLA73DRAFT_174326 [Serpula lacrymans var. lacrymans S7.3]	-1.08315	0.99991	2.50866	3.83226e-10	5.81552	1.60245e-33	5.00338	4.42454e-28	5.62363	1.18697e-34
MP00806	protein	1.00361	0.99991	1.02227	0.972072	-1.02617	0.966942	-1.1839	0.840756	1.09138	0.859548
MP00807	3-methyl-2-oxobutanoate hydroxymethyltransferase	-1.05673	0.99991	-1.37005	0.00649753	1.1916	0.174342	1.2105	0.184753	1.20493	0.122747
MP00808	cytoplasmic protein	-1.06729	0.99991	-1.56397	0.000818892	-1.27492	0.101545	-1.24075	0.202945	-1.40109	0.0143536
MP00809	cytochrome p450	1.05592	0.99991	-1.58276	0.0135785	-1.54643	0.0202404	-1.47729	0.0616145	-1.14333	0.552388
MP00810	protein	-1.05689	0.99991	-1.90601	4.81471e-07	-1.21458	0.202199	-1.15538	0.438967	-1.41976	0.0110514
MP00812	protein	-1.00015	0.99991	-1.36276	0.00494088	-1.48247	0.000217176	-1.37356	0.00599665	-1.37196	0.00289108
MP00813	Hypothetical Protein RTG_03180 [Rhodotorula glutinis ATCC 204091]	-1.00628	0.99991	2.09401	1.56621e-09	2.48106	9.44964e-14	1.71087	4.99017e-05	1.80953	2.15809e-06
MP00814	protein	-1.00594	0.99991	-1.00676	0.977553	1.57219	0.001936	1.46208	0.0193123	1.35953	0.0487485
MP00815	aminodeoxychorismate lyase	-1.03898	0.99991	-1.05626	0.796254	-1.0531	0.812053	1.03498	0.912244	1.21581	0.214903
MP00816	guanine nucleotide binding protein beta subunit 2	1.01111	0.99991	1.09675	0.444926	1.02158	0.882608	1.04751	0.767313	1.08371	0.495616
MP00817	flavin-binding monooxygenase-like protein	-1.16672	0.99991	3.91632	8.524e-15	1.9508	0.000704902	1.29545	0.349178	1.67149	0.0128035
MP00818	u5 small nuclear ribonucleoprotein component	-1.03419	0.99991	-1.34224	0.0112651	-1.55998	4.34072e-05	-1.28645	0.0510487	-1.41904	0.00144947
MP00819	protein	1.05285	0.99991	1.06595	0.863784	-1.73184	0.0264825	-1.22658	0.541032	1.28092	0.377946
MP00820	coatomer subunit gamma	1.00168	0.99991	-1.09121	0.581331	-1.1436	0.342054	-1.11577	0.515136	-1.2285	0.114346
MP00821	---NA---	-1.49653	0.99991	-1.34379	0.458893	-1.51424	0.360008	-1.7395	0.287122	-1.87869	0.023839
MP00822	elongation factor 2	1.03106	0.99991	1.37466	0.0122333	1.04132	0.816679	-1.27556	0.0853687	-1.248	0.0975028
MP00823	ribonuclease h1	1.02125	0.99991	1.34646	0.00571542	1.08887	0.53666	1.03235	0.87699	1.04969	0.721667
MP00824	---NA---	-1.04477	0.99991	1.62955	0.000671381	1.68678	0.000416896	-2.4084	4.51068e-10	-1.14762	0.437695
MP00825	heterokaryon incompatibility protein het-c	1.11486	0.99991	1.19474	0.621407	1.03246	0.938719	1.00259	0.996879	-1.0925	0.813293
MP00826	hypothetical protein SERLADRAFT_444674 [Serpula lacrymans var. lacrymans S7.9]	-1.00975	0.99991	-1.06909	0.678239	-1.21134	0.14867	1.11405	0.545864	-1.0717	0.632868
MP00827	hypothetical protein CC1G_08806 [Coprinopsis cinerea okayama7#130]	1.10731	0.99991	1.90267	7.6599e-05	1.45847	0.0315129	1.21075	0.389226	1.41525	0.0488242
MP00828	isocitrate lyase	1.13343	0.99991	2.23111	8.62221e-11	3.43611	1.80974e-24	2.89702	3.13e-18	3.18984	6.12132e-22
MP00829	decaprenyl-diphosphate synthase subunit 1	-1.05457	0.99991	1.04474	0.777358	1.23236	0.0678001	1.636	4.95815e-06	2.06297	2.59572e-15
MP00830	dna polymerase epsilon p12 subunit (dna polymerase epsilon subunit 4)	-1.03784	0.99991	-1.246	0.0989649	-1.24787	0.114698	-1.04106	0.869899	-1.14141	0.330857
MP00831	hypothetical protein SCHCODRAFT_255946 [Schizophyllum commune H4-8]	1.05162	0.99991	1.19504	0.34374	1.22798	0.255797	1.31345	0.161554	1.51445	0.00507894
MP00832	predicted protein [Laccaria bicolor S238N-H82]	1.04594	0.99991	1.10853	0.659164	1.2214	0.31992	1.01585	0.963876	-1.36079	0.0854547
MP00833	cytochrome p450	1.24982	0.99991	2.22908	7.4455e-08	2.54314	4.59136e-09	2.71496	4.22225e-09	2.85034	2.52517e-16
MP00834	cytochrome p450	-1.01467	0.99991	1.19609	0.614407	1.49615	0.180326	1.15287	0.7421	1.43634	0.223923
MP00835	hypothetical protein CC1G_00502 [Coprinopsis cinerea okayama7#130]	1.00615	0.99991	1.27549	0.534473	-1.25405	0.600955	1.06963	0.91753	-1.45851	0.243869
MP00836	heterokaryon incompatibility protein het-c	1.08173	0.99991	1.96399	1.8557e-05	1.26577	0.257847	1.47203	0.0585226	1.52191	0.0123249
MP00837	squalene monooxygenase	1.03649	0.99991	-1.05258	0.838745	-1.20708	0.32984	-1.81437	0.000449876	-2.2251	2.71489e-07
MP00838	ser thr protein phosphatase family protein	-1.05388	0.99991	1.21171	0.199768	-1.21427	0.186129	-1.07974	0.706783	1.02642	0.88878
MP00839	mfs efflux transporter	-1.32744	0.99991	-1.59606	0.150604	1.01222	0.980803	1.07034	0.91576	1.13504	0.694189
MP00840	protein	1.03012	0.99991	1.12401	0.504453	1.23913	0.17463	-1.22545	0.255971	-1.30516	0.0633965
MP00841	protein	-1.03392	0.99991	-1.00827	0.985657	1.10656	0.805856	-1.04461	0.93654	-1.25485	0.520316
MP00842	serine threonine protein kinase	-1.07802	0.99991	1.47677	0.0189813	1.02616	0.920139	1.08494	0.773903	-1.04337	0.837871
MP00843	ammonium transporter	-1.08734	0.99991	-1.63843	2.69354e-06	-1.33084	0.0126175	1.05485	0.777386	1.16304	0.206672
MP00844	hypothetical protein SCHCODRAFT_46196 [Schizophyllum commune H4-8]	-1.05077	0.99991	1.70471	8.30432e-05	2.34754	9.20933e-11	2.654	1.69762e-12	2.37472	2.95464e-12
MP00845	rna polymerase ii ctd phosphatase	-1.03227	0.99991	-1.19393	0.103727	-1.32337	0.0063587	-1.14333	0.323414	-1.0239	0.862228
MP00846	cytochrome p450	-1.08571	0.99991	1.09725	0.841306	1.24261	0.588626	-1.0096	0.987652	1.24994	0.552068
MP00847	hypothetical protein CC1G_02115 [Coprinopsis cinerea okayama7#130]	1.12971	0.99991	1.36285	0.0813116	1.30145	0.155143	1.26049	0.282519	1.47861	0.0165253
MP00848	prefoldin subunit	-1.03418	0.99991	-1.19506	0.218584	-1.36365	0.0195238	-1.1236	0.55491	-1.31522	0.028982
MP00849	hypothetical protein CC1G_00534 [Coprinopsis cinerea okayama7#130]	1.10604	0.99991	1.16231	0.405248	1.33633	0.0658259	1.25193	0.215735	1.16929	0.36222
MP00850	protein	1.02599	0.99991	1.41967	0.048121	1.04649	0.865883	1.2917	0.295056	1.0523	0.821537
MP00851	salicylate hydroxylase	-1.07725	0.99991	-1.39237	0.0189749	-1.16281	0.385848	1.00959	0.975347	-1.09837	0.571571
MP00852	cytochrome p450	1.02408	0.99991	1.35064	0.479036	-1.29027	0.55161	1.53722	0.337022	1.61665	0.206648
MP00853	proteophosphoglycan ppg4	-1.02569	0.99991	-1.44017	0.000276107	-1.04459	0.763606	-1.24571	0.0793915	-1.18477	0.126927
MP00854	---NA---	1.06459	0.99991	-1.45718	0.386768	-1.10511	0.864795	1.60231	0.431208	-1.42712	0.401535
MP00855	predicted protein [Laccaria bicolor S238N-H82]	-1.01697	0.99991	1.29724	0.00993056	1.05518	0.687516	-1.12236	0.394195	-1.15703	0.185838
MP00856	extracellular protease	1.07031	0.99991	1.69122	0.00607325	2.69821	5.41118e-08	1.64679	0.0156852	1.68682	0.00366125
MP00858	ferric-chelate reductase	1.0119	0.99991	1.31848	0.60595	2.20297	0.0671202	2.25927	0.0793272	2.55434	0.0266495
MP00859	cg7889 cg7889-pa	-1.00322	0.99991	-1.68635	0.0172517	-1.18643	0.531805	-1.04638	0.912293	1.0801	0.730762
MP00860	related to methyltransferase	-1.00913	0.99991	1.14804	0.317325	2.45117	7.44189e-15	2.58732	1.52978e-13	2.07694	1.59486e-11
MP00861	predicted protein [Laccaria bicolor S238N-H82]	-1.07771	0.99991	1.31594	0.0955453	1.72801	0.000388892	2.03651	1.02219e-05	1.90841	2.64651e-06
MP00863	pantothenate kinase	1.04752	0.99991	-1.65673	0.00363804	-1.01733	0.949225	1.26349	0.285399	2.01504	2.36921e-05
MP00864	---NA---	-1.23126	0.99991	-1.57236	0.249316	-1.46777	0.454526	1.0746	0.92863	-1.78684	0.0736486
MP00865	probable mitochondrial aconitate hydratase	1.02857	0.99991	-1.77366	0.000209758	-1.20907	0.303837	-1.16172	0.520398	-1.56853	0.00475453
MP00866	vacuole protein	1.01282	0.99991	-1.26008	0.0863859	1.05521	0.757033	1.2547	0.142091	1.3985	0.00664554
MP00867	---NA---	-1.02024	0.99991	-1.34281	0.174593	-1.29236	0.25398	-1.52043	0.0671594	-1.92307	0.000436546
MP00868	conserved eukaryotic protein	-1.0669	0.99991	-1.27418	0.119084	-1.28601	0.132139	-1.24009	0.310168	-1.12393	0.460151
MP00869	protein	1.00224	0.99991	1.26133	0.42514	-1.11841	0.727028	-1.48541	0.171871	-1.31131	0.326898
MP00870	protein	-1.00116	0.99991	1.13819	0.474299	1.13683	0.508078	-1.07564	0.791284	-1.06981	0.703817
MP00871	---NA---	1.20217	0.99991	-1.16449	0.767273	-1.36254	0.474115	-1.21137	0.731113	1.07902	0.88264
MP00872	major facilitator superfamily transporter	1.18932	0.99991	-1.02103	0.974814	1.36789	0.568456	-1.04687	0.960322	-1.05157	0.936617
MP00873	endoplasmic reticulum protein	1.05576	0.99991	1.28414	0.00567924	1.01918	0.889445	-1.0791	0.558762	-1.15051	0.149418
MP00874	vacuolar transporter chaperone 1	1.00818	0.99991	-1.16812	0.560282	-1.32831	0.287924	-1.45823	0.290744	-1.16173	0.604499
MP00875	protein	1.12808	0.99991	1.21075	0.403177	-1.81056	0.00214508	-1.45871	0.118261	-1.17009	0.469504
MP00876	salicylate hydroxylase	1.22125	0.99991	-1.77117	0.32441	-1.24913	0.732434	-1.10349	0.920086	-1.63071	0.296569
MP00877	1-phosphatidylinositol-3-phosphate 5-kinase	1.04865	0.99991	1.02915	0.859978	-1.03974	0.800119	1.09617	0.565385	1.20451	0.0925572
MP00878	helix-loop-helix dna-binding domain-containing protein	1.00929	0.99991	1.44825	0.00117176	2.06466	2.30511e-10	2.0134	5.07314e-09	2.29556	5.53425e-17
MP00879	hypothetical protein SCHCODRAFT_73625 [Schizophyllum commune H4-8]	1.01237	0.99991	1.20996	0.269517	1.56952	0.00197136	1.09767	0.677188	1.03517	0.869646
MP00880	protein	1.01172	0.99991	-1.13034	0.321526	-1.17104	0.176235	-1.13881	0.347202	-1.19246	0.11074
MP00881	osmosensor protein	-1.01369	0.99991	-1.25656	0.0468767	1.20047	0.128906	1.03467	0.863603	1.10702	0.434287
MP00882	rna recognition motif domain containing protein	-1.01676	0.99991	-1.32896	0.0429228	-1.26889	0.105961	-1.35272	0.0490101	-1.23745	0.143062
MP00883	protein	1.01123	0.99991	1.22547	0.548153	1.02727	0.947653	1.02071	0.967986	-1.2265	0.530038
MP00884	calnexin	1.0293	0.99991	1.23158	0.0645582	1.00162	0.992559	-1.18577	0.176685	-1.18742	0.135631
MP00885	pre-mrna polyadenylation factor fip1	1.02871	0.99991	-1.62791	6.68508e-08	-1.41475	0.00060601	-1.26834	0.0612665	-1.34734	0.00192146
MP00886	related to nte1-serine esterase	1.01595	0.99991	1.33346	0.0231393	1.58702	0.000100361	1.35264	0.0249996	1.33749	0.0186237
MP00887	hit domain protein	-1.07735	0.99991	-1.02603	0.909497	-1.11902	0.538408	-1.01181	0.969343	-1.14956	0.388377
MP00888	hypothetical protein SCHCODRAFT_111887 [Schizophyllum commune H4-8]	-2.05086	0.99991	-2.83603	0.236715	-2.48177	0.362093	-1.84897	0.571537	-1.67805	0.544381
MP00889	protein	1.13733	0.99991	-1.75167	1.0676e-05	-1.54482	0.000936372	-1.23255	0.255884	-1.21934	0.130638
MP00890	biotrophy-associated secreted protein 2	-1.02796	0.99991	-1.2173	0.47889	-1.10693	0.733006	-1.20336	0.548372	1.19935	0.502117
MP00891	proline-rich family protein	1.0783	0.99991	1.03445	0.850742	1.13087	0.401884	1.22959	0.189124	1.24176	0.0631535
MP00892	dead deah box rna helicase	1.00017	0.99991	1.32416	0.085343	-1.19561	0.318846	1.05188	0.852776	-1.20463	0.257099
MP00893	t-complex protein eta subunit (tcp-1-eta)	-1.05163	0.99991	-1.21056	0.0331894	-1.18248	0.0717923	-1.14504	0.220396	-1.27715	0.00357714
MP00894	protein	1.00718	0.99991	1.14375	0.430089	1.43582	0.012029	1.07169	0.769105	1.26876	0.103735
MP00895	yabby like transcription factor	-1.2698	0.99991	-2.99779	1.33301e-05	-1.71992	0.0272827	-1.12741	0.746935	-1.02287	0.933649
MP00896	ribonuclease h1	1.07389	0.99991	1.10656	0.566854	-1.29954	0.0916986	1.04208	0.879652	-1.01293	0.94643
MP00897	pbsp domain protein	-1.16964	0.99991	-1.24383	0.338309	-1.27932	0.268613	-1.21733	0.477977	-1.08996	0.718064
MP00898	salicylate hydroxylase	1.14343	0.99991	1.04641	0.921462	-2.16115	0.0106867	-2.59732	0.00166013	-1.93529	0.0236286
MP00899	hypothetical protein LACBIDRAFT_301396 [Laccaria bicolor S238N-H82]	-1.01407	0.99991	-1.18395	0.186241	-1.32027	0.0222049	-1.61868	6.72215e-05	-1.56956	5.13462e-06
MP00900	26s proteasome non-atpase regulatory subunit 10	-1.00549	0.99991	1.2589	0.139799	-1.2511	0.172583	-1.05273	0.837063	1.17525	0.276078
MP00901	hypothetical protein CC1G_00489 [Coprinopsis cinerea okayama7#130]	-1.01141	0.99991	1.23099	0.242861	-1.21334	0.276966	-1.04357	0.879781	-1.08219	0.691795
MP00902	expressed protein [Schizophyllum commune H4-8]	1.10311	0.99991	-1.1384	0.378556	1.06633	0.707167	1.03482	0.891543	1.43946	0.000435366
MP00903	d-3-phosphoglycerate dehydrogenase 2	1.00344	0.99991	1.01347	0.965765	1.34503	0.209837	1.0519	0.906061	1.14382	0.575271
MP00904	inhibitor of growth member 1	1.02293	0.99991	-1.51101	0.00201238	-1.00964	0.963799	-1.10403	0.631759	1.14602	0.377429
MP00905	distal-less homeobox 3	1.02642	0.99991	-1.08103	0.63313	1.41229	0.00571529	1.15381	0.401026	1.08026	0.623548
MP00906	cytidine deaminase	1.09193	0.99991	1.02864	0.931578	1.00935	0.980288	-1.37646	0.287011	-1.13875	0.604272
MP00907	predicted protein [Laccaria bicolor S238N-H82]	-1.15207	0.99991	1.1705	0.19959	1.04513	0.807602	1.33925	0.079411	1.1489	0.245362
MP00908	alkylbase dna n-glycosylase	1.0195	0.99991	1.35811	0.000380195	1.21055	0.0427518	1.176	0.130827	1.21585	0.0264314
MP00909	peptide chain release factor erf subunit 1	-1.03277	0.99991	1.04256	0.902564	-1.26703	0.347908	-1.87629	0.00536828	-2.37739	2.63796e-05
MP00910	glycosyltransferase family 2 protein	-1.00085	0.99991	1.06251	0.766128	1.05225	0.796094	1.00929	0.973253	1.1772	0.31677
MP00911	c-8 sterol isomerase	-1.14594	0.99991	-1.88875	0.000345706	-1.17317	0.477799	-1.32921	0.253036	-1.75411	0.00203524
MP00912	hypothetical protein SERLADRAFT_454986 [Serpula lacrymans var. lacrymans S7.9]	-1.00954	0.99991	-1.01131	0.959156	-1.3259	0.0550479	-1.41778	0.0197823	-1.18971	0.241596
MP00913	spindle pole body protein	-1.10265	0.99991	-1.21387	0.0938702	-1.1239	0.354665	-1.07734	0.653528	-1.14524	0.240974
MP00914	60s ribosomal protein l18a	-1.01602	0.99991	-1.38029	0.0145972	-1.77254	2.53155e-06	-2.23541	2.06472e-11	-1.91421	4.30681e-08
MP00915	50s ribosomal protein l1	1.05715	0.99991	-1.50574	0.000380273	-1.09417	0.546475	-1.18427	0.283583	-1.37424	0.00732507
MP00916	protein	-1.05733	0.99991	1.30658	0.0400728	1.27621	0.0628104	1.03438	0.879084	-1.10502	0.510385
MP00917	tubulin-specific chaperone a	-1.30831	0.99991	-1.06097	0.878812	-1.41391	0.250026	-1.00439	0.993517	-1.29455	0.328118
MP00918	rcc1 domain-containing protein	1.12453	0.99991	-1.08399	0.556197	-1.38231	0.00276886	-1.5549	6.12919e-05	-1.28349	0.0145634
MP00919	sly1 protein	1.05655	0.99991	1.24462	0.155889	1.0122	0.954737	1.09022	0.68267	1.21742	0.191701
MP00920	predicted protein [Laccaria bicolor S238N-H82]	1.03486	0.99991	-1.08713	0.493719	1.0392	0.775178	-1.00354	0.984358	-1.0552	0.662111
MP00921	salicylate hydroxylase	1.00802	0.99991	1.15604	0.428668	1.04335	0.859613	1.06851	0.81991	1.08749	0.624085
MP00922	---NA---	-1.3621	0.99991	1.26583	0.650525	1.40256	0.518978	1.1411	0.902575	1.69907	0.182848
MP00923	rab gtpase	1.02185	0.99991	1.16354	0.113889	1.55959	5.11541e-08	1.34978	0.00085564	1.36492	0.000180402
MP00924	probable cop9 signalosome complex subunit 2	1.00014	0.99991	1.06006	0.72746	-1.52033	0.000362503	-1.19691	0.236339	-1.16709	0.238624
MP00925	f-box domain-containing protein	1.05021	0.99991	1.61523	4.16812e-06	1.35829	0.00658975	1.19657	0.184119	1.20415	0.114296
MP00926	mfs transporter	1.00495	0.99991	-1.53425	0.308969	1.00156	0.998511	-1.32921	0.656677	1.159	0.726406
MP00928	cytochrome p450	-1.06492	0.99991	1.04804	0.860083	1.084	0.753481	-1.08665	0.792325	1.08944	0.699197
MP00929	copper transporter	-1.0356	0.99991	1.11982	0.840374	1.50273	0.346454	1.55322	0.362198	1.69358	0.208485
MP00930	ck1 ck1 ck1-d protein kinase	-1.00332	0.99991	-1.06538	0.617923	1.10717	0.362493	-1.04156	0.797387	-1.09572	0.418985
MP00931	glycerol kinase	1.02749	0.99991	1.13408	0.534395	-1.02862	0.906999	-1.07543	0.784056	1.11686	0.578012
MP00932	glycoside hydrolase family 92 protein	1.03677	0.99991	1.18411	0.445655	1.46902	0.039615	1.14438	0.605701	1.24904	0.267864
MP00933	cellobiose dehydrogenase	1.62497	0.99991	1.21081	0.792976	1.45616	0.488992	1.29212	0.804926	1.88496	0.0431835
MP00934	aaap amino acid permease	1.4358	0.99991	1.36362	0.394849	1.36714	0.4272	1.71367	0.13858	2.2505	0.00010664
MP00935	trans-2-enoyl- reductase	-1.00371	0.99991	-1.28561	0.0194103	-1.15239	0.235128	1.02863	0.885541	1.02098	0.887261
MP00936	---NA---	1.12919	0.99991	1.11264	0.494074	-1.02323	0.907729	1.1253	0.538812	1.32203	0.0129461
MP00937	cation transport regulator-like protein	1.04568	0.99991	-1.40575	0.0119451	1.03547	0.865464	-1.02931	0.918423	-1.17102	0.247297
MP00938	---NA---	-1.13749	0.99991	1.00526	0.992699	1.32725	0.482624	1.01412	0.981831	-1.24999	0.583005
MP00939	gmp synthase	-1.02116	0.99991	1.04711	0.76765	1.25501	0.0582444	1.39793	0.00670149	1.22766	0.0628238
MP00940	yip1 domain family	1.02139	0.99991	1.03582	0.885114	1.0894	0.675875	1.11136	0.656603	1.17278	0.374761
MP00941	protein	1.02026	0.99991	-1.02252	0.938459	1.03042	0.912553	1.18975	0.479154	1.45878	0.0284203
MP00942	hypothetical protein SERLA73DRAFT_62207 [Serpula lacrymans var. lacrymans S7.3]	1.00639	0.99991	1.27946	0.280493	1.4677	0.0638154	-1.03377	0.927442	-1.06626	0.815332
MP00943	hypothetical protein CC1G_06969 [Coprinopsis cinerea okayama7#130]	1.01039	0.99991	1.22151	0.238812	-1.09573	0.642376	1.07787	0.758565	1.01598	0.938365
MP00944	actin assembly	-1.02099	0.99991	1.0108	0.947998	-1.29362	0.0207618	-1.04617	0.811963	-1.05463	0.685835
MP00945	oligopeptide transporter	1.07562	0.99991	1.57918	1.2174e-06	1.07826	0.54833	-1.16258	0.217622	1.04314	0.75273
MP00946	---NA---	-1.05892	0.99991	1.34769	0.518843	-1.50673	0.423011	-2.60832	0.0624285	-1.32759	0.439823
MP00947	clathrin coat assembly protein ap19	1.16066	0.99991	-1.17949	0.330351	-1.3948	0.0267213	-1.12879	0.579305	1.03917	0.838379
MP00948	hypothetical protein SERLA73DRAFT_121622 [Serpula lacrymans var. lacrymans S7.3]	1.04267	0.99991	1.12871	0.53694	1.5619	0.00610885	1.2041	0.413488	1.22389	0.214774
MP00949	mitochondrial cytochrome	1.04379	0.99991	-1.17263	0.768359	-1.49927	0.399302	1.13117	0.868988	-1.88065	0.134982
MP00950	60s ribosomal protein l28	1.01075	0.99991	-1.54743	0.00142963	-1.83848	3.8014e-06	-2.19978	1.59231e-09	-1.96051	1.52908e-07
MP00951	predicted protein [Laccaria bicolor S238N-H82]	1.04735	0.99991	-1.7539	3.13018e-05	-1.7653	0.000300536	-1.68546	0.00855783	-1.61032	0.000108809
MP00952	acetyltransferase family protein	1.99422	0.99991	1.71254	0.519732	-3.02729	0.118434	1.03631	0.976157	2.31389	0.195417
MP00953	protein kinase subdomain-containing protein	1.01689	0.99991	-1.02055	0.941949	1.09493	0.696919	1.08094	0.786505	-1.00003	0.999896
MP00954	inositol monophosphatase	-1.00592	0.99991	-1.60865	0.00141173	-1.40612	0.0342844	-1.05754	0.83247	1.02797	0.895431
MP00955	hypothetical protein SERLA73DRAFT_173674 [Serpula lacrymans var. lacrymans S7.3]	-1.14745	0.99991	-1.2269	0.0869365	-1.23202	0.0948325	-1.2114	0.185734	-1.19824	0.10155
MP00956	nadh-ubiquinone oxidoreductase 105 kda subunit	-1.04586	0.99991	-1.31909	0.039324	-1.12691	0.439893	1.01099	0.967486	-1.15681	0.280253
MP00957	spindle pole body component	1.02743	0.99991	1.21717	0.144252	-1.74087	2.32947e-06	1.08103	0.699804	-1.00518	0.975933
MP00958	---NA---	1.06223	0.99991	1.32865	0.546185	1.50137	0.359911	1.20205	0.76323	1.09373	0.86011
MP00959	essential gtpase	1.01596	0.99991	-1.19885	0.257444	1.09318	0.61576	1.19168	0.340671	1.16458	0.337929
MP00960	predicted protein [Laccaria bicolor S238N-H82]	-1.0088	0.99991	1.40511	0.00425882	-1.57671	7.25589e-05	-1.10933	0.544275	-1.04453	0.783438
MP00961	calmodulin	1.01187	0.99991	1.20905	0.35457	1.00393	0.989724	1.02575	0.936293	1.10095	0.662661
MP00962	dna-directed rna polymerase ii kda polypeptide	-1.01446	0.99991	-1.06536	0.613026	1.20348	0.0828471	1.06387	0.699828	-1.00121	0.993333
MP00963	---NA---	-1.26508	0.99991	-1.25377	0.423511	-1.18693	0.570869	1.02963	0.951147	-1.11443	0.720857
MP00964	cytoplasm protein	1.01438	0.99991	1.18347	0.0665618	1.19121	0.0664912	1.0561	0.697277	1.03719	0.743117
MP00965	protein	1.00318	0.99991	1.08987	0.709484	1.20625	0.327083	1.27458	0.234748	1.17898	0.397439
MP00966	trans-2-enoyl- reductase	1.04675	0.99991	-1.07359	0.821618	-1.10974	0.740199	-1.47188	0.198269	1.05558	0.831083
MP00967	protein	1.23424	0.99991	1.10926	0.745877	1.01799	0.959321	-1.07771	0.856383	1.17216	0.571458
MP00968	aminoglycoside phosphotransferase	-1.02816	0.99991	1.06987	0.731819	-1.35353	0.0451412	-1.03628	0.891407	-1.15573	0.346601
MP00969	glycosyl hydrolase 53 domain-containing protein	1.30103	0.99991	2.38325	0.150327	2.89327	0.0887873	3.31368	0.0599748	4.23192	0.00380902
MP00970	---NA---	1.09974	0.99991	1.32982	0.225449	-1.69929	0.0130768	-1.36304	0.257727	-1.08178	0.74859
MP00971	predicted protein [Laccaria bicolor S238N-H82]	-1.025	0.99991	-1.22149	0.349692	-1.31578	0.186856	-1.16549	0.566035	-1.02792	0.911155
MP00972	glycoside hydrolase family 95 protein	1.16862	0.99991	1.38343	0.0317953	1.10094	0.679862	-1.30349	0.257115	-1.47698	0.00612327
MP00973	exopolyphosphatase	1.03714	0.99991	-1.13172	0.450026	-1.36247	0.0309434	-1.25767	0.201207	-1.34401	0.0211306
MP00974	---NA---	-1.18794	0.99991	-1.01987	0.942414	1.16391	0.479314	-1.06345	0.841398	-1.14388	0.483327
MP00975	cell wall glycosyl hydrolase	1.0832	0.99991	1.0576	0.902564	-1.73669	0.140148	-1.07844	0.914023	-1.32159	0.4153
MP00976	peptidase s9 prolyl oligopeptidase active site domain protein	-1.03142	0.99991	-1.02922	0.902564	-1.09794	0.652413	1.23511	0.317665	1.21265	0.238202
MP00977	protein	-1.00026	0.99991	1.01763	0.922497	-1.22202	0.11221	-1.32027	0.0307621	-1.29685	0.0226939
MP00978	glutamate carboxypeptidase	1.01916	0.99991	1.40591	0.000918482	1.24621	0.0497386	-1.11535	0.448365	-1.00596	0.970039
MP00979	carboxymuconolactone decarboxylase	1.05193	0.99991	1.34662	0.054618	-1.1151	0.555108	-1.28187	0.153868	1.02389	0.911973
MP00980	serine 3-dehydrogenase	1.16904	0.99991	-1.32286	0.49288	-1.12607	0.827014	1.27833	0.731113	-1.58032	0.256169
MP00981	hypothetical protein CC1G_09920 [Coprinopsis cinerea okayama7#130]	1.01675	0.99991	1.13482	0.385303	1.24853	0.0846954	1.07178	0.711594	1.29374	0.0378604
MP00982	sec11 homolog c	1.11062	0.99991	-1.26227	0.251531	-1.06478	0.799795	1.0856	0.77394	-1.04387	0.862213
MP00983	high mobility group box domain containing protein	-1.12025	0.99991	1.28436	0.0524308	-1.50681	0.000516288	-1.14175	0.42291	-1.16139	0.267259
MP00984	---NA---	1.18249	0.99991	1.80518	0.0198291	1.5334	0.124132	1.59383	0.175427	1.05515	0.863204
MP00985	glycosyl family	1.06872	0.99991	1.47677	0.372384	1.2305	0.662776	1.34565	0.575409	1.13291	0.805287
MP00986	fungal specific transcription	1.01018	0.99991	1.2694	0.124789	1.46623	0.007423	1.23019	0.239408	1.27969	0.102614
MP00987	carbohydrate esterase family 4 protein	1.18156	0.99991	-1.40641	0.468561	1.55585	0.349719	-1.42908	0.53306	1.11061	0.808707
MP00988	multicopy enhancer of uas2	1.00383	0.99991	1.08781	0.604746	-1.24535	0.12119	-1.30846	0.0661822	-1.34518	0.0125102
MP00989	proteophosphoglycan ppg4	1.0087	0.99991	-1.20542	0.366761	1.01936	0.944083	1.21453	0.436608	1.15377	0.429117
MP00990	isoflavone reductase family protein	1.10923	0.99991	1.26139	0.186149	2.37696	1.63864e-09	2.1319	6.92079e-07	2.21532	1.92276e-08
MP00991	protein	1.02351	0.99991	-1.09338	0.511822	1.0651	0.657607	1.19708	0.192489	1.10424	0.398625
MP00992	---NA---	-1.34346	0.99991	1.19831	0.630328	1.05138	0.905817	-1.08964	0.863198	2.22561	0.00278323
MP00993	amfr protein	1.00062	0.99991	-1.31949	0.0493113	-1.02296	0.910282	1.17167	0.383356	1.22656	0.158628
MP00994	protein	-1.01937	0.99991	-1.42365	0.00107249	-1.32944	0.0127717	-1.36466	0.00999071	-1.21996	0.0904068
MP00995	dna repair protein rad5	1.0207	0.99991	1.4962	0.00844841	-1.59292	0.00174551	-1.18601	0.392513	-1.34012	0.0611831
MP00996	ribonuclease p complex subunit	1.20498	0.99991	-1.32587	0.175469	-1.66306	0.0148822	-1.41554	0.175901	-1.20013	0.36222
MP00997	60s ribosomal protein l31	-1.05169	0.99991	-1.15697	0.286794	-1.77593	1.42771e-07	-2.04213	7.09265e-11	-1.99259	6.7738e-11
MP00998	acetolactate synthase	1.00852	0.99991	1.25599	0.333732	1.58256	0.0258873	1.60018	0.031478	2.24755	1.20897e-05
MP00999	alpha- -mannosylglycoprotein 6-beta-n-acetylglucosaminyltransferase a	1.00823	0.99991	-1.36645	0.0520899	-1.29675	0.117094	-1.11687	0.631759	-1.09559	0.630559
MP01000	likely multifunctional folic acid biosynthesis enzyme	-1.04179	0.99991	1.09155	0.673888	-1.1778	0.372433	-1.30842	0.142215	-1.18879	0.276775
MP01001	1-aminocyclopropane-1-carboxylate deaminase	1.15	0.99991	1.23004	0.406688	1.17785	0.537598	1.0644	0.872835	-1.06036	0.838379
MP01002	vps28 protein	1.0254	0.99991	1.33545	0.0494282	1.12537	0.516889	-1.16877	0.453754	-1.25406	0.0986444
MP01003	actin filament organization protein app1-	1.01081	0.99991	1.14046	0.381301	1.20725	0.176837	1.16159	0.371275	1.48862	0.000801743
MP01004	hypothetical protein SCHCODRAFT_62630 [Schizophyllum commune H4-8]	1.04845	0.99991	1.09739	0.661509	1.16111	0.423147	-1.06495	0.807364	1.20544	0.290767
MP01006	protein	-1.02996	0.99991	-1.37415	0.00869356	-1.61069	3.04199e-05	-1.62067	0.000125963	-1.40744	0.000798062
MP01007	conserved hypothetical protein [Aspergillus flavus NRRL3357]	-1.14839	0.99991	-1.66373	0.0128284	-1.4768	0.0819146	-1.17341	0.64352	-1.02754	0.912623
MP01008	phenylacetyl- ligase	-1.07559	0.99991	1.03988	0.907913	-3.8036	8.53702e-12	-1.9215	0.00221904	-1.24587	0.312321
MP01009	camk camkl mark protein kinase	1.02203	0.99991	1.16495	0.143528	1.22857	0.0358073	1.14818	0.237274	1.13632	0.222799
MP01010	protein	1.01857	0.99991	1.01291	0.936378	-1.18442	0.137737	-1.08916	0.589166	-1.22686	0.0469656
MP01011	hypothetical protein CC1G_05999 [Coprinopsis cinerea okayama7#130]	-1.02199	0.99991	1.03497	0.865829	-1.30945	0.0562888	-1.05648	0.809793	1.16951	0.268422
MP01012	polyadenylation factor subunit 2	-1.0075	0.99991	-1.02016	0.892569	-1.20667	0.0850796	-1.07101	0.670924	-1.08882	0.402804
MP01013	trna methyltransferase	-1.12103	0.99991	-1.25687	0.101935	-1.80854	9.99066e-07	-1.52831	0.00177296	-1.45216	0.00172487
MP01014	deoxyribose-phosphate aldolase	-1.12923	0.99991	1.6443	0.00468579	1.23985	0.309763	1.01449	0.9676	1.06462	0.779858
MP01015	cell wall glycosyl hydrolase	1.05941	0.99991	1.12344	0.744958	-1.24067	0.521581	1.01133	0.982009	1.09312	0.787471
MP01016	calmodulin	-1.03001	0.99991	1.16108	0.599229	1.01042	0.974613	1.13082	0.710265	1.24949	0.378347
MP01017	---NA---	-1.31855	0.99991	-1.64564	0.276826	-1.51515	0.42428	-1.34415	0.603761	1.09345	0.836099
MP01018	glycosyl hydrolase 53 domain-containing protein	-1.50992	0.99991	-5.10021	0.0110685	-9.10584	0.000502621	1.06763	0.958616	1.06766	0.946068
MP01019	nadph dehydrogenase 2	1.10865	0.99991	1.03355	0.940443	-1.08375	0.843558	-1.08293	0.876922	1.01609	0.970037
MP01020	protein	1.0075	0.99991	-1.34864	0.176839	-1.2075	0.427828	-1.52632	0.0627222	-1.2414	0.333385
MP01021	tetratricopeptide repeat protein 35	1.0338	0.99991	-1.36164	0.0226794	-1.29095	0.0709263	-1.32443	0.0763794	-1.59288	0.000185427
MP01022	delta 9-fatty acid desaturase protein	1.0531	0.99991	1.09398	0.656287	-1.61669	0.00121483	-1.61372	0.00194467	-1.21037	0.233609
MP01023	atp dependent rna helicase	-1.09603	0.99991	-2.60477	2.68029e-25	-1.11746	0.360881	-1.2997	0.0280858	-1.26213	0.0249954
MP01024	carbohydrate esterase family 4 protein	-1.03602	0.99991	1.29654	0.208064	1.03861	0.905817	1.02864	0.951665	1.0051	0.984007
MP01025	protein	-1.0075	0.99991	1.23811	0.312535	-1.55659	0.0154576	-1.76407	0.00209351	-1.35803	0.109752
MP01026	protein	-1.06447	0.99991	-1.63315	4.61716e-06	-1.2246	0.110917	-1.40968	0.00830173	-1.50859	6.36385e-05
MP01027	acyl- oxidase	-1.14529	0.99991	-1.83218	0.00484704	-1.67644	0.0206867	-1.71531	0.0256947	-1.51019	0.064585
MP01028	heterotrimeric g protein alpha subunit	1.00846	0.99991	1.37321	0.0251625	1.30279	0.0696814	1.15747	0.423492	1.01693	0.936617
MP01029	---NA---	1.32686	0.99991	-1.04798	0.941949	-1.21245	0.736402	-1.17865	0.831191	-1.42397	0.452058
MP01030	protein	-1.14456	0.99991	1.39213	0.0715634	-1.51826	0.028954	-1.22225	0.415287	-1.04114	0.851428
MP01031	related to rax1-protein involved in determination of budding patterns	1.05315	0.99991	-1.02819	0.865753	-1.11998	0.373661	-1.07013	0.688147	-1.07046	0.604272
MP01032	ribosomal protein s30	-1.01385	0.99991	-1.11771	0.581878	-1.41619	0.0290587	-1.56851	0.00580294	-1.76438	0.000114273
MP01033	---NA---	1.03399	0.99991	1.55765	2.97982e-06	1.5608	3.29629e-06	1.3118	0.0135577	1.23578	0.0433692
MP01034	protease s8 tripeptidyl peptidase	1.09688	0.99991	1.99334	0.00216483	2.00928	0.00177784	2.11672	0.00137164	2.09054	0.000949285
MP01035	---NA---	1.0675	0.99991	-1.4038	0.144821	-1.07051	0.823372	-1.04698	0.917884	1.14628	0.557037
MP01036	predicted protein [Laccaria bicolor S238N-H82]	1.02762	0.99991	1.95524	0.0338483	1.14159	0.758614	1.48622	0.403803	2.13609	0.00980696
MP01037	glycoside hydrolase family 16 protein	-1.00937	0.99991	-1.35779	0.195602	-1.412	0.134662	-1.11351	0.746857	-1.15114	0.529319
MP01038	hypothetical protein AOR_1_674194 [Aspergillus oryzae RIB40]	1.19495	0.99991	-1.47099	0.148578	-1.59707	0.0895806	1.18509	0.683642	-1.18977	0.530041
MP01039	---NA---	1.07872	0.99991	1.35517	0.0118283	-1.05114	0.774591	1.1114	0.581448	1.19933	0.151794
MP01040	protein transporter	-1.04999	0.99991	-1.13446	0.271231	-1.14405	0.22995	1.03287	0.853594	1.10342	0.38561
MP01041	protein	-1.08867	0.99991	1.08859	0.57506	-1.03196	0.863511	1.05632	0.81192	1.20917	0.110534
MP01043	glycosyl family	1.1729	0.99991	1.36611	0.531288	1.55969	0.331408	1.33241	0.630093	1.27726	0.623088
MP01044	---NA---	-1.19486	0.99991	1.30208	0.425137	1.19469	0.605465	2.0579	0.0124626	8.05988	1.14708e-17
MP01045	aldehyde dehydrogenase	1.09439	0.99991	-1.44046	0.176049	-1.66294	0.056071	-1.05144	0.91966	-1.11552	0.706784
MP01046	proteophosphoglycan ppg4	1.20627	0.99991	1.77058	0.00921983	1.74377	0.0139064	-1.18947	0.606857	1.68974	0.0222383
MP01047	carbohydrate esterase family 4 protein	1.00887	0.99991	-1.03235	0.885397	-1.15382	0.456638	-1.10745	0.688515	-1.02947	0.881204
MP01048	d-lactonohydrolase-like protein	-1.02376	0.99991	1.02635	0.904593	1.09661	0.608237	1.04321	0.8663	-1.00095	0.996447
MP01049	---NA---	-1.20644	0.99991	-1.23758	0.696649	1.28646	0.661146	-1.00062	0.999536	-1.05834	0.898546
MP01050	metaphase-anaphase transition protein	1.01448	0.99991	-1.50851	0.00762313	-1.40885	0.0347087	-1.22875	0.317665	-1.25343	0.141921
MP01051	---NA---	1.02756	0.99991	1.24804	0.296066	1.69117	0.00329805	1.36926	0.138369	1.31653	0.167532
MP01052	carbohydrate esterase family 12 protein	-1.02427	0.99991	-1.98888	0.0164138	-1.99885	0.0162885	-1.54128	0.221284	-1.02817	0.94949
MP01053	dihydroceramide delta -desaturase	1.0322	0.99991	1.30555	0.314765	-1.20908	0.48651	-1.49761	0.120991	-1.22841	0.441463
MP01054	f-box wd repeat containing protein lin-23	1.01232	0.99991	-1.03915	0.765842	-1.15632	0.144564	-1.05305	0.718274	1.17189	0.0891115
MP01055	isoflavone reductase family protein	1.08247	0.99991	4.0621	1.35496e-18	4.63533	7.73382e-20	3.12831	1.30899e-08	2.82226	1.89011e-09
MP01056	related to ferroportin 1	1.11235	0.99991	-1.09831	0.691468	-1.05394	0.836917	1.02191	0.953446	-1.29145	0.166289
MP01057	hypothetical protein SERLA73DRAFT_179248 [Serpula lacrymans var. lacrymans S7.3]	1.10025	0.99991	2.43622	0.00162212	1.25583	0.511934	-1.29911	0.500159	-1.00943	0.983532
MP01058	cytochrome p450	1.16997	0.99991	1.61064	0.115981	1.23187	0.566053	-1.39081	0.352881	-1.25514	0.454132
MP01059	---NA---	1.21309	0.99991	1.01992	0.97245	-1.07415	0.906999	1.05901	0.951665	1.02846	0.953088
MP01060	hypothetical protein CC1G_06916 [Coprinopsis cinerea okayama7#130]	1.04761	0.99991	-5.27651	0.000245211	-2.32692	0.0561746	-4.11996	0.00158186	-1.19033	0.664699
MP01061	predicted protein [Laccaria bicolor S238N-H82]	1.02708	0.99991	1.21425	0.155311	1.00213	0.99211	-1.23307	0.15858	-1.06977	0.667458
MP01062	carbohydrate esterase family 12 protein	-1.0423	0.99991	1.27637	0.399744	1.10777	0.764278	-1.02006	0.969009	-1.13544	0.681834
MP01063	udp-glucose dehydrogenase	1.01085	0.99991	1.10807	0.561444	-1.03266	0.873598	-1.07357	0.749952	-1.04141	0.833471
MP01064	peptidyl-prolyl cis-trans isomerase	1.03968	0.99991	-1.19483	0.149671	-1.81467	6.23137e-09	-1.30057	0.0325049	-1.51691	4.09727e-05
MP01065	protein	-1.02182	0.99991	2.45567	0.045253	1.66874	0.35532	-1.42652	0.68329	1.37725	0.538577
MP01066	cytochrome p450	-1.13527	0.99991	1.17039	0.671938	-1.20947	0.60572	-1.06048	0.9148	1.43856	0.19827
MP01067	isoflavone reductase family protein	1.03423	0.99991	1.13899	0.454372	-1.01062	0.963417	-1.01137	0.970675	-1.09274	0.550126
MP01068	beta-galactosidase	-1.02113	0.99991	-1.58571	0.000666877	-1.00053	0.998808	-1.0447	0.879207	-1.17151	0.319289
MP01069	mitotic cohesin complex	1.00506	0.99991	-1.1039	0.436136	-1.46979	0.000106304	-1.06455	0.711485	-1.18557	0.10725
MP01070	#NAME?	1.2488	0.99991	1.08629	0.888557	-1.8788	0.138629	-1.79467	0.238013	-1.50932	0.363409
MP01071	oculocerebrorenal syndrome of lowe	-1.06167	0.99991	-1.33609	0.106352	-1.71519	0.00128758	-1.36344	0.118751	-1.28895	0.148334
MP01072	inner membrane protein oxa1l	1.02961	0.99991	-1.16893	0.410165	1.27206	0.154714	1.54681	0.0080072	1.34588	0.066752
MP01073	protein	1.36522	0.99991	-1.50032	0.126926	-1.55821	0.100425	-1.43282	0.260131	-1.2475	0.434072
MP01074	protein	1.04728	0.99991	-1.14445	0.476147	1.19455	0.316207	1.07223	0.780593	1.11782	0.549733
MP01075	threonine synthase	-1.01723	0.99991	-1.58018	7.34763e-05	-1.57482	0.000104315	-1.35446	0.0219414	-1.38845	0.00174423
MP01076	nad-binding rossmann fold oxidoreductase family protein	-1.16569	0.99991	1.33666	0.420268	1.36941	0.389316	1.62527	0.205287	1.22384	0.552354
MP01077	serine palmitoyltransferase	-1.04952	0.99991	-1.2748	0.0614706	1.18602	0.211699	1.11891	0.514209	1.14253	0.346829
MP01078	protein	-1.2191	0.99991	-1.22368	0.308914	-1.22382	0.358098	1.50956	0.0617327	1.14341	0.410597
MP01079	nucleotide-sugar transporter	1.0438	0.99991	-1.15958	0.277883	1.07604	0.6307	1.11507	0.51919	1.02882	0.862228
MP01080	predicted protein [Laccaria bicolor S238N-H82]	-1.09404	0.99991	1.05142	0.745877	1.11712	0.422909	-1.0498	0.807688	1.12656	0.319402
MP01081	---NA---	1.08129	0.99991	1.29804	0.553749	-1.10199	0.860276	-1.64611	0.376571	-1.13317	0.763595
MP01082	hypothetical protein CC1G_14202 [Coprinopsis cinerea okayama7#130]	-1.01028	0.99991	-1.68049	0.086946	1.65722	0.0930953	1.53354	0.213715	1.24055	0.534501
MP01083	heat shock protein domain protein	-1.11546	0.99991	-1.17795	0.505318	1.13485	0.615932	1.37455	0.204575	1.38191	0.116264
MP01084	40s ribosomal protein s2	-1.0158	0.99991	-1.22574	0.0843338	-1.55867	1.85784e-05	-1.88859	3.49528e-10	-1.90764	6.96656e-11
MP01085	udp-galactose transporter	-1.01905	0.99991	-1.56436	0.000165394	-1.28614	0.0608071	-1.30665	0.073088	-1.68861	7.04251e-06
MP01086	synoviolin 1 isoform b	-1.01039	0.99991	-1.00443	0.976613	1.11435	0.316988	1.0896	0.510581	-1.03322	0.796348
MP01087	predicted protein [Laccaria bicolor S238N-H82]	1.03318	0.99991	1.13431	0.567634	-1.05187	0.833783	-1.15416	0.547471	-1.04538	0.854331
MP01088	cytochrome p450	-1.04577	0.99991	-1.12441	0.335921	1.4233	0.00107337	1.24225	0.125272	1.52586	4.64884e-06
MP01089	rna helicase	-1.00113	0.99991	-1.49021	0.000587346	1.04852	0.771154	1.26618	0.0813052	1.17227	0.235625
MP01090	abc transporter	1.00006	0.99991	-1.11055	0.497354	1.02092	0.910109	-1.10992	0.543875	-1.05316	0.75303
MP01091	arp2 3 complex subunit	-1.00861	0.99991	1.27793	0.0130783	-1.01391	0.927032	-1.16645	0.210999	-1.02839	0.834331
MP01092	hypothetical protein SERLA73DRAFT_180670 [Serpula lacrymans var. lacrymans S7.3]	1.00709	0.99991	2.27979	5.9613e-06	1.59764	0.0176662	1.8614	0.00236349	1.98102	0.000227054
MP01093	related to 40s ribosomal protein s18-coprinopsis cinerea	1.05441	0.99991	1.75669	0.0277673	1.72387	0.031925	-1.06151	0.891056	1.30924	0.346046
MP01094	mitochondrion protein	1.01021	0.99991	-1.33876	0.0173504	-1.18349	0.224304	-1.03576	0.881959	-1.0695	0.645852
MP01095	glycine-rich rna binding protein	1.00314	0.99991	1.1305	0.580633	1.16234	0.460749	-1.01207	0.970782	-1.05462	0.823918
MP01096	---NA---	-1.05828	0.99991	-1.39578	0.0534326	-1.36257	0.113406	1.20717	0.454854	1.12271	0.533314
MP01097	protein	-1.10517	0.99991	-1.28856	0.0297613	1.30304	0.0218468	1.45757	0.00126675	1.49225	0.000156787
MP01098	protein	1.02283	0.99991	1.3734	0.0146226	1.31268	0.038565	1.11468	0.538637	1.08656	0.604863
MP01099	glycosyltransferase family 76 protein	1.05269	0.99991	-1.02976	0.880386	1.03065	0.87305	-1.04317	0.858204	-1.05479	0.736227
MP01100	---NA---	-1.07148	0.99991	-2.76673	0.000311976	-1.49194	0.216508	-1.28486	0.64363	1.03048	0.946669
MP01101	dihydroorotate dehydrogenase	-1.01137	0.99991	-1.00579	0.970401	1.06972	0.57224	1.08093	0.571537	1.09467	0.407473
MP01102	enoyl- hydratase	-1.05022	0.99991	1.19354	0.112454	1.68606	6.06023e-08	1.56362	9.77305e-06	1.77468	2.62287e-10
MP01103	protein kinase	1.01889	0.99991	-1.07165	0.555603	-1.01132	0.935359	-1.06182	0.672819	1.03116	0.802509
MP01104	predicted protein [Laccaria bicolor S238N-H82]	1.02556	0.99991	-1.08951	0.578618	1.14542	0.352053	1.01643	0.946767	-1.09628	0.530894
MP01105	hypothetical protein SERLA73DRAFT_167830 [Serpula lacrymans var. lacrymans S7.3]	1.17862	0.99991	1.04334	0.85614	1.02461	0.914823	-1.10177	0.675117	-1.07925	0.705833
MP01106	ubiquitin carboxyl-terminal hydrolase isozyme l5	1.01459	0.99991	-1.02493	0.936147	1.00042	0.999282	-1.10684	0.737164	-1.15263	0.552425
MP01107	---NA---	1.09582	0.99991	4.77448	8.37539e-12	2.82388	1.06015e-05	2.03288	0.00823909	2.0433	0.00486939
MP01108	predicted protein [Laccaria bicolor S238N-H82]	1.0456	0.99991	1.50741	0.0142847	1.06515	0.789593	-1.06841	0.817444	-1.07779	0.71767
MP01109	protein	-1.2117	0.99991	1.49553	0.383667	1.2989	0.620512	1.33775	0.659031	1.15582	0.783872
MP01110	aldo keto reductase	1.06369	0.99991	-1.01847	0.955739	-1.33578	0.259163	-1.18747	0.632661	-1.41208	0.124342
MP01111	rho gtpase-activating protein 39 isoform 2	1.02893	0.99991	-1.47455	0.00244843	1.00246	0.991694	-1.21395	0.27881	1.00342	0.986237
MP01112	nad-binding phosphogluconate dehydrogenase-like protein	-1.07316	0.99991	1.12549	0.572855	-1.16465	0.444051	-1.18917	0.436976	1.10965	0.595809
MP01113	peptidase t2 asparaginase 2	-1.02369	0.99991	1.1709	0.218584	1.50655	0.0001779	1.08987	0.607099	1.25094	0.0505922
MP01114	carbohydrate-binding module family 12 protein	1.00488	0.99991	1.31217	0.00601649	1.1018	0.407322	-1.0477	0.76743	-1.05601	0.669891
MP01115	cyclin-dependent protein kinase regulator pho80	-1.08709	0.99991	-1.53662	0.00625709	-2.02306	7.46027e-06	-1.76843	0.00115432	-1.59821	0.00113939
MP01116	cytochrome p450	-1.06191	0.99991	-1.1687	0.341255	-1.25824	0.131023	1.08598	0.712087	-1.19824	0.215761
MP01117	pyroglutamyl-peptidase i	-1.0574	0.99991	1.00768	0.970401	1.2076	0.178599	1.21927	0.207373	1.28789	0.0472593
MP01118	predicted protein [Laccaria bicolor S238N-H82]	1.15438	0.99991	-1.1214	0.570178	1.08745	0.707647	-1.05988	0.841398	1.23674	0.185108
MP01119	predicted protein [Postia placenta Mad-698-R]	-1.03109	0.99991	-1.03084	0.875534	-1.24408	0.108144	-1.04087	0.858362	-1.05931	0.725473
MP01120	predicted protein [Laccaria bicolor S238N-H82]	-1.04278	0.99991	1.10504	0.580633	-1.15349	0.360881	-1.01328	0.960899	1.07996	0.584204
MP01121	replication-associated recombination protein a	1.08094	0.99991	1.13408	0.581375	1.01258	0.963799	1.07088	0.821346	-1.10109	0.66293
MP01122	mediator of rna polymerase ii transcription subunit 31	1.00503	0.99991	-1.22203	0.496243	-1.19278	0.557033	-1.64371	0.0764289	-1.63992	0.0424768
MP01123	adenosylmethionine decarboxylase	-1.03162	0.99991	1.11638	0.255883	1.29688	0.00166961	1.15552	0.151761	1.14797	0.124808
MP01124	developmental regulator medusa	1.24561	0.99991	-1.27884	0.485504	-2.03541	0.0294522	-2.17818	0.0367493	-1.28672	0.405726
MP01125	f1f0-atpsyn f	1.02176	0.99991	-1.00496	0.973358	1.29501	0.00576596	1.24565	0.0409969	1.38912	0.000147984
MP01126	protein	-1.13248	0.99991	-1.15218	0.510848	1.22344	0.347885	-1.07347	0.840267	1.20772	0.361377
MP01127	hypothetical protein SERLADRAFT_386457 [Serpula lacrymans var. lacrymans S7.9]	-1.0961	0.99991	-1.15473	0.204171	-1.18975	0.138951	-1.20798	0.200769	-1.09561	0.414619
MP01128	rpel repeat protein	-1.04998	0.99991	1.07224	0.76699	1.48462	0.0185113	1.30168	0.184371	1.41833	0.0390538
MP01129	conserved oligomeric golgi complex subunit 5	-1.05101	0.99991	1.2469	0.279078	-1.54954	0.0156111	1.15574	0.584755	-1.04656	0.848876
MP01130	hsp70 chaperone	-1.0429	0.99991	-1.0263	0.93022	-1.19429	0.434887	1.27825	0.327732	1.1253	0.576807
MP01131	hypothetical protein OsI_09910 [Oryza sativa Indica Group]	1.00043	0.99991	1.29829	0.582843	1.72698	0.174587	1.54692	0.354493	1.44249	0.393782
MP01132	gtp-binding protein ryh1	-1.0097	0.99991	1.01716	0.931951	1.22579	0.140148	1.12644	0.492309	1.25163	0.0865798
MP01133	alanyl-trna synthetase	-1.01661	0.99991	1.00436	0.977366	-1.25521	0.0207854	-1.2048	0.0947211	-1.32929	0.0017148
MP01134	cellular morphogenesis protein	1.01126	0.99991	-1.06006	0.743843	-1.10741	0.505851	-1.1329	0.46524	-1.13425	0.391515
MP01135	inosine-uridine preferring nucleoside hydrolase	-1.26794	0.99991	-1.41544	0.0312954	-1.561	0.0069672	-1.50542	0.0236824	-1.80342	2.12099e-06
MP01136	hmg-box dna-binding protein	-1.06563	0.99991	-1.1467	0.345906	-1.31198	0.045461	-1.03303	0.894726	-1.31835	0.0274372
MP01137	protein	1.47658	0.99991	-1.05312	0.880145	1.44024	0.184403	1.0151	0.979031	-1.06392	0.849396
MP01138	snorna binding protein	-1.07905	0.99991	-1.71883	3.88819e-06	-1.26714	0.0726568	1.03282	0.890799	-1.10385	0.490571
MP01139	bub2 protein	1.01252	0.99991	-1.33764	0.0326084	1.07732	0.667418	1.26055	0.164183	1.25787	0.086995
MP01140	manganese peroxidase	-1.12082	0.99991	-1.74586	0.264828	1.00629	0.992754	2.26648	0.140435	1.72467	0.0969881
MP01141	adaptor-related protein complex ap- epsilon 1	1.0551	0.99991	1.10938	0.653516	1.2477	0.262326	1.15743	0.555586	1.06233	0.793154
MP01142	phosphoenolpyruvate carboxykinase	1.0383	0.99991	2.14739	5.05591e-06	4.08812	3.07867e-18	2.72878	1.31807e-09	2.66216	2.06881e-09
MP01143	agc yank protein kinase	1.09204	0.99991	1.12608	0.592589	-1.07187	0.788703	-1.22504	0.429746	1.22343	0.259907
MP01144	predicted protein [Laccaria bicolor S238N-H82]	-1.09093	0.99991	1.05583	0.821718	-1.04205	0.862238	-1.12918	0.615266	-1.20156	0.311694
MP01145	predicted protein [Laccaria bicolor S238N-H82]	1.0952	0.99991	-1.56487	0.000138464	-1.51533	0.000585095	-1.36793	0.0263655	-1.64037	1.59096e-05
MP01146	h+ nucleoside cotransporter	1.01114	0.99991	1.47801	0.000230897	1.74862	3.96139e-08	1.30679	0.0248849	1.60101	4.96397e-06
MP01147	sugar transporter	1.10131	0.99991	1.03887	0.918527	-1.00442	0.991318	1.06339	0.883084	1.28928	0.350502
MP01148	related to rna polymerase ii mediator complex protein pmc1	-1.02046	0.99991	-1.63119	8.82113e-06	-1.19775	0.166459	-1.17511	0.290297	-1.08673	0.563759
MP01149	mfs sugar transporter	1.05448	0.99991	1.32869	0.369247	-1.43473	0.218449	-1.79072	0.0454524	-1.23919	0.502563
MP01150	c6 finger domain protein	1.01612	0.99991	1.3611	0.00546098	2.33623	1.14621e-17	1.90685	2.92366e-10	2.27742	1.14645e-16
MP01151	neutral zinc metallopeptidase	1.01738	0.99991	-1.15726	0.32441	-1.28607	0.0604744	-1.05327	0.806446	-1.0193	0.917576
MP01152	vacuolar atp synthase 16 kda proteolipid subunit	1.01892	0.99991	-1.05088	0.73995	1.27174	0.0277044	1.02361	0.903574	1.04511	0.748148
MP01153	hypothetical protein SERLA73DRAFT_179725 [Serpula lacrymans var. lacrymans S7.3]	1.05545	0.99991	1.00939	0.97711	1.56443	0.0338561	1.07326	0.84071	1.1514	0.567256
MP01154	integral to membrane protein	-1.00466	0.99991	-1.48618	0.000638491	-1.07194	0.653435	-1.49114	0.00113261	-1.27718	0.0489694
MP01155	subunit 5 of the stator stalk of mitochondrial f1f0 atp synthase	1.01647	0.99991	1.03308	0.866483	1.36998	0.0124302	1.2007	0.231689	1.3189	0.0298567
MP01156	secreted protein	1.10576	0.99991	1.17506	0.64919	1.40234	0.306332	-1.2314	0.645836	1.12843	0.722175
MP01157	glycosyltransferase family 2 protein	1.04329	0.99991	1.08423	0.527626	1.24478	0.0349911	1.17522	0.177738	1.30149	0.00887091
MP01158	protein	-1.03737	0.99991	-1.27641	0.103933	1.101	0.592503	-1.84566	9.36838e-06	-1.74564	1.73971e-05
MP01159	amidohydrolase 3	-1.00298	0.99991	1.0934	0.723938	-1.07826	0.757594	-1.24819	0.331477	-1.07781	0.755629
MP01160	giy-yig catalytic domain containing protein	-1.09909	0.99991	-1.1299	0.351491	-1.16887	0.244951	-1.05872	0.783381	-1.01729	0.911401
MP01161	predicted protein [Laccaria bicolor S238N-H82]	1.04477	0.99991	-1.14854	0.622385	1.06599	0.829889	1.17826	0.587078	1.1334	0.642461
MP01162	---NA---	-1.19568	0.99991	1.37409	0.369234	1.36758	0.439291	1.13316	0.829046	-1.11444	0.775938
MP01163	hypothetical protein SERLADRAFT_415073 [Serpula lacrymans var. lacrymans S7.9]	1.01025	0.99991	1.23623	0.112799	1.62068	4.61673e-05	1.18773	0.271114	1.17962	0.220087
MP01164	---NA---	1.19156	0.99991	1.17557	0.626504	1.07156	0.870332	-1.33768	0.525125	-1.05221	0.873765
MP01165	yml020w-like protein	1.10437	0.99991	1.24783	0.0937719	1.4528	0.00221382	1.61167	0.00015611	1.55737	0.000127077
MP01166	hypothetical protein SERLA73DRAFT_72584 [Serpula lacrymans var. lacrymans S7.3]	1.11138	0.99991	1.68526	2.4383e-05	1.04922	0.818882	1.06231	0.809828	1.10877	0.501157
MP01167	hypothetical protein CC1G_14218 [Coprinopsis cinerea okayama7#130]	-1.09863	0.99991	-1.04295	0.907913	-1.1045	0.764291	1.07067	0.882534	1.09447	0.768449
MP01168	ring finger domain-containing protein	-1.11525	0.99991	-1.36306	0.12712	-1.8113	0.00125578	-1.65833	0.0241164	-1.24699	0.259117
MP01169	conserved hypothetical ustilago-specific protein	1.07431	0.99991	1.34455	0.0380214	-1.00465	0.983603	1.07696	0.727372	-1.22662	0.176011
MP01170	eukaryotic translation initiation factor 3 subunit 8	-1.05378	0.99991	-1.60293	4.94036e-07	-1.31598	0.0064545	-1.44683	0.000259979	-1.78862	1.79531e-10
MP01171	g1 s regulator	-1.15573	0.99991	1.70324	1.84699e-05	-1.9426	1.86688e-08	1.07149	0.740674	1.12981	0.357134
MP01172	er to golgi transport-related protein	1.01228	0.99991	1.12391	0.448687	1.03234	0.860393	1.13587	0.454279	1.05766	0.735412
MP01173	acetoacetyl- synthetase	1.04318	0.99991	1.05213	0.931951	-1.71043	0.197197	-1.69209	0.252121	-1.40014	0.294044
MP01175	adenylyl-sulfate kinase	1.2013	0.99991	-1.42902	0.170443	-1.27274	0.403255	-1.52914	0.199902	-1.49279	0.127581
MP01176	peptide alpha-n-acetyltransferase	-1.02812	0.99991	-1.84239	5.39637e-08	1.34847	0.0156968	1.726	9.86695e-06	1.20772	0.153997
MP01177	srb8_neofi ame: full=mediator of rna polymerase ii transcription subunit 12 ame: full=mediator complex subunit 12	-1.00309	0.99991	-1.12503	0.257075	-1.07104	0.546583	-1.04469	0.767313	-1.02491	0.842801
MP01178	gcn5-related n-acetyltransferase family protein	-1.16135	0.99991	1.52978	0.211932	3.69166	1.5234e-05	3.08802	0.00082125	3.5006	1.39652e-06
MP01179	protein	1.01241	0.99991	1.19546	0.136875	1.37386	0.00314234	1.21794	0.120991	1.1757	0.173169
MP01180	protein	-1.00552	0.99991	-1.9628	9.88115e-05	-1.94894	0.000131549	-1.4406	0.0752186	-1.0128	0.963565
MP01181	hypothetical protein SERLA73DRAFT_72413 [Serpula lacrymans var. lacrymans S7.3]	-1.00449	0.99991	-1.30814	0.00630302	1.03722	0.790331	1.22547	0.0900953	1.05179	0.681604
MP01182	dna repair and recombination protein rad26	-1.01059	0.99991	1.31983	0.233775	-1.57268	0.039291	1.04279	0.917825	-1.13784	0.608128
MP01183	protein	-1.12866	0.99991	1.07934	0.80242	1.33402	0.239633	1.0778	0.855909	1.12305	0.670141
MP01184	protein	1.05981	0.99991	1.78702	0.000557967	1.32419	0.185436	1.29172	0.324472	1.32819	0.129886
MP01185	golgi transporter	1.06505	0.99991	-1.30207	0.151901	-1.09536	0.678628	-1.15325	0.560873	-1.16543	0.422436
MP01186	autophagy protein 5	-1.06635	0.99991	1.26953	0.0617448	1.90713	1.37085e-08	2.15701	9.51227e-11	1.72135	8.82848e-07
MP01187	sterol carrier protein 2	-1.04856	0.99991	1.29183	0.0599699	1.97655	7.72811e-09	2.23191	6.55014e-12	3.19809	1.00533e-30
MP01188	serine threonine protein phosphatase pp2a-associated protein	1.06656	0.99991	-1.25633	0.129085	-1.56383	0.00151389	-1.11099	0.619916	-1.22449	0.149594
MP01189	protein	-1.07185	0.99991	-1.15892	0.644966	-1.20615	0.532211	-1.37845	0.291966	-1.71954	0.0228789
MP01190	cytoplasmic protein	-1.06434	0.99991	1.12845	0.323872	1.33407	0.0054035	-1.11117	0.457322	-1.33956	0.00390356
MP01191	c6 transcription factor	1.01494	0.99991	-1.13335	0.529509	-1.27186	0.177049	-1.13023	0.612375	1.0116	0.96104
MP01192	---NA---	-1.32039	0.99991	-1.20726	0.777993	-1.51506	0.425316	1.26631	0.808979	1.05081	0.927791
MP01193	2-deoxyglucose-6-phosphate phosphatase	-1.17441	0.99991	2.05918	0.0360479	1.146	0.785774	1.10233	0.881404	-1.02399	0.960147
MP01194	---NA---	-1.03744	0.99991	-1.17947	0.542178	1.0751	0.816608	1.17885	0.641792	1.29296	0.2302
MP01195	u3 snornp protein	-1.02981	0.99991	-1.46075	6.43147e-05	-1.08238	0.534327	-1.08761	0.59275	-1.15753	0.188296
MP01196	hypothetical protein SERLA73DRAFT_180345 [Serpula lacrymans var. lacrymans S7.3]	-1.02741	0.99991	-1.76416	4.18045e-06	-1.18298	0.258754	-1.74558	1.37225e-05	-2.38793	3.20469e-13
MP01197	50s ribosomal protein l36	1.06978	0.99991	-1.26798	0.0847817	1.34623	0.0251854	1.21947	0.224557	1.21356	0.156232
MP01199	brain protein 44	1.03199	0.99991	-1.06639	0.67192	1.35994	0.00586166	1.21455	0.145305	1.34167	0.00735036
MP01200	protein	-1.14215	0.99991	-1.53566	0.0255022	-1.51647	0.0337664	-1.42831	0.116983	-1.27288	0.23776
MP01201	protein-tyrosine phosphatase	1.03117	0.99991	-1.4826	1.90008e-05	-1.17474	0.164666	-1.1477	0.344482	-1.14796	0.190399
MP01202	g-protein comlpex beta subunit	1.04547	0.99991	-1.25804	0.223067	-1.72203	0.000675743	-2.12748	1.55415e-06	-1.80318	0.000179986
MP01203	hypothetical protein SCHCODRAFT_59194 [Schizophyllum commune H4-8]	1.01633	0.99991	1.24969	0.613121	1.70276	0.144157	1.13727	0.817085	1.22459	0.632385
MP01204	3-phosphoinositide-dependent protein kinase 1	-1.00773	0.99991	-1.25043	0.0140782	1.06899	0.566783	-1.02884	0.866629	-1.09864	0.358503
MP01205	mitochondrial acetolactate synthase small subunit	1.00988	0.99991	-1.10546	0.495478	-1.18382	0.196862	-1.31265	0.0393203	-1.29659	0.0271445
MP01207	ribosomal protein l12	-1.09254	0.99991	-1.58134	0.000168676	-1.89779	4.85317e-08	-2.13358	1.00005e-10	-2.04384	4.34756e-10
MP01208	sh3 and ded_cyto domain	1.00603	0.99991	-1.13571	0.257444	-1.06825	0.598579	-1.02396	0.8945	-1.10052	0.395985
MP01209	peroxisomal membrane protein pex31	-1.13762	0.99991	1.35731	0.0023521	1.29515	0.0154887	1.26753	0.0481053	1.46784	4.29573e-05
MP01210	protein	-1.19045	0.99991	-1.02434	0.966959	-1.76663	0.170525	1.40613	0.534586	1.4953	0.223742
MP01211	dna primase small subunit	-1.07382	0.99991	-1.10511	0.537493	-2.02309	2.6563e-09	-1.95121	4.35875e-07	-1.56724	5.76851e-05
MP01212	salivary gland secretion 1	-1.06687	0.99991	-1.02666	0.871584	1.07005	0.61221	1.1035	0.503556	1.07733	0.559218
MP01213	wd repeat protein	1.00826	0.99991	-1.08935	0.551582	-1.10793	0.465143	-1.20367	0.18289	-1.14578	0.270014
MP01214	ribosome biogenesis	1.00122	0.99991	-2.31964	5.54525e-15	-1.02276	0.901165	-1.19603	0.246271	-1.32383	0.0197105
MP01215	hypothetical protein CC1G_07386 [Coprinopsis cinerea okayama7#130]	1.0649	0.99991	-1.48092	0.134033	-1.51385	0.106739	-1.58855	0.105458	-1.19277	0.50711
MP01216	nad+ kinase	1.0328	0.99991	1.08553	0.646978	1.7161	1.85784e-05	1.57121	0.000865393	1.95166	4.31283e-08
MP01217	lsm domain-containing 1	-1.08435	0.99991	-1.07052	0.741402	1.35061	0.0607243	1.15958	0.490745	1.25791	0.129742
MP01218	fungal specific transcription	-1.35654	0.99991	-2.31137	0.00135732	-2.85863	1.84959e-05	-2.03058	0.0112769	-2.12366	0.00164125
MP01219	ccaat-binding complex subunit hap2	-1.06362	0.99991	-1.47905	0.000980977	-1.65465	2.39656e-05	-1.32192	0.0585226	-1.48814	0.000362072
MP01220	protein	1.05789	0.99991	1.12477	0.686897	1.07332	0.81405	-1.11783	0.745789	-1.27906	0.315178
MP01221	protein polybromo-1-like	-1.06441	0.99991	-1.19349	0.212954	1.03556	0.853443	1.16105	0.404153	-1.04265	0.800152
MP01222	short chain dehydrogenase	1.07711	0.99991	-1.18097	0.464876	-1.36927	0.184977	-1.03206	0.943305	1.07579	0.756431
MP01223	nipsnap family protein	-1.00018	0.99991	1.01485	0.939629	1.02587	0.891327	-1.07517	0.715642	1.24626	0.0865395
MP01224	nucleolar protein nop52 variant	-1.09261	0.99991	-2.46172	2.9507e-12	-1.34931	0.052608	-1.27779	0.22973	-1.62944	0.000155157
MP01225	transthyretin family protein	-1.28175	0.99991	-1.29242	0.376434	-1.04985	0.901709	-1.1503	0.73535	1.01371	0.965836
MP01226	mitochondrial processing peptidase alpha	1.01193	0.99991	-1.08454	0.593587	1.30748	0.0248981	1.31953	0.033901	1.27488	0.0427785
MP01227	2-dehydropantoate 2-	1.0305	0.99991	-1.41324	0.0019212	1.02138	0.901207	1.04363	0.830404	1.00704	0.966758
MP01228	rad51-associated protein brh2	-1.01851	0.99991	1.02908	0.878122	-1.18245	0.236032	-1.06823	0.755832	1.09317	0.541346
MP01229	rhamnogalacturonan acetylesterase	-1.07002	0.99991	-1.30186	0.579283	-1.24772	0.677024	-1.33549	0.697569	1.29412	0.475467
MP01230	forkhead box protein c2	1.05696	0.99991	-1.03231	0.880867	-1.19098	0.271198	-1.11878	0.580112	-1.10175	0.554931
MP01231	hypothetical protein CC1G_11632 [Coprinopsis cinerea okayama7#130]	1.17261	0.99991	1.31222	0.050019	1.63666	0.000158387	1.92984	5.54134e-07	2.04857	4.15011e-11
MP01232	predicted protein [Laccaria bicolor S238N-H82]	1.00675	0.99991	1.30826	0.153922	1.59416	0.00895088	1.23423	0.39228	1.29912	0.120801
MP01233	predicted protein [Laccaria bicolor S238N-H82]	1.23165	0.99991	1.02439	0.974011	-1.57547	0.448511	-1.78198	0.382345	-2.64919	0.040839
MP01234	exonuclease	-1.10456	0.99991	-1.54356	0.000784765	-1.39597	0.0161332	-1.14417	0.502469	-1.23304	0.129483
MP01235	molybdenum cofactor biosynthesis protein 1 b	-1.14176	0.99991	1.06192	0.707909	1.05219	0.754127	-1.10525	0.571537	-1.1496	0.287367
MP01236	abc transporter	-1.07165	0.99991	-1.11117	0.438041	-1.00043	0.998752	-1.02241	0.919737	-1.06113	0.667736
MP01237	predicted protein [Laccaria bicolor S238N-H82]	1.07273	0.99991	1.29119	0.291978	1.23872	0.387693	1.10725	0.764859	1.19494	0.482533
MP01238	specific transcriptional repressor	-1.25279	0.99991	-1.40191	0.310707	-3.20061	6.16459e-05	-1.82153	0.0859223	-1.96764	0.00652311
MP01239	duf89 domain-containing protein	1.10945	0.99991	-1.25833	0.32305	-2.33887	8.58637e-05	-2.50039	1.43432e-05	-2.1426	4.47308e-05
MP01240	chromosome 10 open reading frame 76	-1.10469	0.99991	1.28668	0.0995234	-1.71138	0.000261529	-1.08315	0.756622	-1.17359	0.250521
MP01241	amino acid-binding act domain-containing protein	1.18598	0.99991	1.19813	0.330634	1.06713	0.780064	-1.06707	0.820141	1.0796	0.677914
MP01242	d-xylose reductase	-1.02055	0.99991	1.18222	0.502257	1.3604	0.163344	1.24506	0.414463	1.07891	0.77825
MP01243	---NA---	1.00787	0.99991	-1.01141	0.942704	-1.115	0.374203	-1.07587	0.640833	1.04096	0.749534
MP01244	heat repeat protein	1.00534	0.99991	1.58426	0.00523193	-1.35361	0.0947872	-1.43875	0.0625312	-1.43856	0.0285804
MP01245	hypothetical protein SCHCODRAFT_64720 [Schizophyllum commune H4-8]	1.09808	0.99991	1.3389	0.0448661	-1.02079	0.923232	1.19509	0.327738	1.55251	0.000712669
MP01246	protein	1.02907	0.99991	-1.28853	0.0645582	-1.5178	0.00153826	-1.40928	0.0175225	-1.06597	0.694043
MP01247	hypothetical protein SERLA73DRAFT_176783 [Serpula lacrymans var. lacrymans S7.3]	-1.09846	0.99991	-1.0615	0.635276	1.19177	0.105966	1.27848	0.0352731	1.1559	0.136967
MP01248	hypothetical protein SERLADRAFT_365854 [Serpula lacrymans var. lacrymans S7.9]	1.03102	0.99991	1.18139	0.6918	1.32847	0.445071	1.10926	0.845709	-1.07478	0.866122
MP01249	protein	1.0583	0.99991	1.13533	0.591539	1.65811	0.00480164	1.28457	0.26325	1.45655	0.0454125
MP01250	mmr1 hsr1 gtp binding protein	-1.10038	0.99991	-1.18288	0.334787	1.01376	0.957429	-1.05964	0.859725	1.04522	0.823586
MP01251	trna methyltransferase trm5	1.10881	0.99991	1.17937	0.471197	2.11784	4.00927e-05	1.61356	0.0237481	1.54707	0.0148112
MP01252	protein	-1.03985	0.99991	-1.48282	0.00579289	-1.03242	0.881453	-1.12221	0.58787	-1.11378	0.533761
MP01253	f-box domain-containing protein	1.01203	0.99991	1.31076	0.0458941	1.38297	0.0147708	1.43169	0.0111549	1.54943	0.000317946
MP01254	elegans protein confirmed by transcript evidence	1.02682	0.99991	1.0202	0.924702	-1.05258	0.783153	-1.09187	0.666494	-1.00561	0.978085
MP01255	ribonuclease t2	-1.12288	0.99991	1.08041	0.722445	1.20298	0.315069	1.10527	0.690286	1.39451	0.0271948
MP01256	riboflavin synthase	1.04628	0.99991	-1.00071	0.997871	-1.03088	0.875356	-1.09256	0.655468	1.08639	0.613141
MP01257	vesicle transport v-snare protein	-1.02767	0.99991	1.01158	0.954028	1.01825	0.925407	1.29156	0.105321	1.3393	0.0176057
MP01258	nitrate reductase	-1.10604	0.99991	-1.22309	0.314159	-1.13074	0.6025	1.05695	0.88136	-1.27689	0.121681
MP01259	protein	1.04028	0.99991	-1.23446	0.635235	-1.83993	0.0969925	1.03382	0.957845	-1.36725	0.19262
MP01260	f-box domain-containing protein	-1.04587	0.99991	1.4304	0.014662	1.13207	0.516984	1.38522	0.0746463	1.63898	0.000242636
MP01261	predicted protein [Laccaria bicolor S238N-H82]	-1.06792	0.99991	-1.91406	7.11143e-06	-1.75348	0.000223243	-1.72925	0.00105242	-1.27517	0.111516
MP01262	short chain dehydrogenase	-1.02868	0.99991	1.09895	0.713388	-1.22462	0.44128	-1.06108	0.886164	-1.18851	0.415003
MP01263	dnase family scn1	1.00951	0.99991	1.4514	0.0111496	1.25089	0.200364	-1.01768	0.956179	1.14016	0.42388
MP01264	acetyltransferase	-1.37553	0.99991	1.11149	0.67192	1.44926	0.0969907	1.25088	0.47086	1.33173	0.16067
MP01265	u3 small nucleolar rna-associated protein	-1.07231	0.99991	-2.231	4.39505e-17	-1.12834	0.340439	-1.30378	0.038295	-1.48221	8.99537e-05
MP01266	glycosyltransferase family 22 protein	1.00147	0.99991	1.13413	0.409202	-1.04305	0.81194	1.12481	0.49858	1.05813	0.724689
MP01267	hypothetical protein SCHCODRAFT_231457 [Schizophyllum commune H4-8]	-1.03687	0.99991	1.67847	8.01295e-05	1.93714	2.483e-05	1.6005	0.0284871	1.47834	0.0101047
MP01268	related to ypc1-alkaline ceramidase	1.07204	0.99991	-1.05483	0.783685	1.62425	0.000230028	1.7547	3.92861e-05	1.47072	0.00231042
MP01269	wd repeat domain isoform cra_a	-1.01069	0.99991	-1.90616	1.56142e-11	-1.21551	0.08857	-1.31629	0.0228947	-1.45233	0.00021101
MP01270	---NA---	-1.02379	0.99991	-1.30236	0.0172386	1.032	0.841799	-1.12348	0.444548	-1.13535	0.30464
MP01271	rsc complex subunit rsc9	-1.03604	0.99991	1.02162	0.92285	-1.80098	2.06908e-05	1.18496	0.416965	-1.23215	0.156219
MP01272	protein	1.01676	0.99991	1.43829	0.0491516	-1.07554	0.759289	-1.5931	0.0118344	-2.04668	1.54213e-05
MP01273	hypothetical protein SERLADRAFT_432662 [Serpula lacrymans var. lacrymans S7.9]	1.02284	0.99991	-1.03259	0.877909	-1.01203	0.95546	-1.03186	0.904463	-1.14014	0.38468
MP01274	protein	-1.12662	0.99991	1.08922	0.722784	-1.56066	0.0138769	-1.2257	0.388125	-1.28209	0.173536
MP01275	protein	1.02476	0.99991	1.2574	0.183605	1.38709	0.0399571	1.23965	0.26282	1.19494	0.309258
MP01276	palmitoyltransferase pfa4	-1.06246	0.99991	-1.0527	0.776716	1.0966	0.573424	1.14461	0.462133	1.1616	0.287715
MP01277	ribonuclease iii	1.0524	0.99991	-1.46716	0.0310612	-1.07029	0.778618	-1.28305	0.282894	-1.15835	0.432968
MP01278	nucleoporin pom152	-1.08779	0.99991	-1.33069	0.00164377	-1.32846	0.00175681	-1.20575	0.0816135	-1.25172	0.0118132
MP01279	late endosome to vacuole transport-related protein	1.03335	0.99991	2.04891	2.71021e-07	2.49117	3.91845e-11	2.3509	2.40465e-09	2.14745	3.59656e-08
MP01280	clavaminate synthase-like protein	1.01814	0.99991	1.105	0.581106	1.02511	0.905687	-1.27216	0.142435	-1.39514	0.0169869
MP01281	rhamnogalacturonan acetylesterase	1.02761	0.99991	1.16133	0.726679	1.19906	0.672478	1.81247	0.192625	1.08876	0.811692
MP01282	protein	1.02116	0.99991	1.81353	0.000143106	1.72711	0.000728077	1.1992	0.416965	1.08014	0.722029
MP01283	protein	1.0314	0.99991	1.49327	0.0569856	1.34357	0.182828	-1.0829	0.811037	-1.16619	0.525579
MP01284	conserved hypothetical protein [Coccidioides posadasii str. Silveira]	1.00092	0.99991	1.22379	0.0229744	1.05858	0.620512	1.02384	0.885879	1.0607	0.572671
MP01285	nedd8 conjugating enzyme	-1.02207	0.99991	-1.20538	0.113951	-1.10784	0.429697	-1.0789	0.636792	-1.15903	0.221914
MP01286	glycoside hydrolase family 5 protein	-1.21761	0.99991	-1.23116	0.581696	-1.04567	0.923043	-1.51958	0.374926	-2.03955	0.0162334
MP01287	hypothetical protein SCHCODRAFT_103992 [Schizophyllum commune H4-8]	1.01576	0.99991	1.33144	0.0127667	-1.37929	0.00515702	1.05796	0.766351	-1.25981	0.0470524
MP01288	oxaloacetate carrier	-1.05123	0.99991	-2.24973	1.067e-08	-1.08663	0.676048	1.27679	0.233746	-1.06393	0.764507
MP01289	nitrite reductase	-1.03868	0.99991	1.37996	0.0263269	1.5341	0.00197815	1.30181	0.107046	1.29277	0.0793958
MP01290	tbc1 domain family member 14	1.03409	0.99991	-1.19286	0.166409	-1.15602	0.282193	-1.04134	0.846641	-1.12304	0.357584
MP01291	wd40 containing snare-dependent exocytosis protein	1.01474	0.99991	1.27608	0.0244335	-1.13754	0.301762	1.14353	0.333226	1.19102	0.0955893
MP01292	eukaryotic translation initiation factor 3 62 kda subunit	1.06952	0.99991	-1.48576	0.00116904	-1.11847	0.489312	1.14877	0.497025	-1.23283	0.104673
MP01294	atp-binding cassette transporter	1.06541	0.99991	1.10122	0.607297	-1.0574	0.775766	-1.34425	0.0635271	-1.77489	1.3742e-05
MP01295	protein	-1.07853	0.99991	1.44688	0.0232401	1.86234	8.89771e-05	1.29725	0.203621	-1.15107	0.443534
MP01296	microfilament motor	1.00582	0.99991	1.12303	0.347779	-1.09185	0.494282	-1.07149	0.66415	1.08471	0.508446
MP01297	predicted protein [Laccaria bicolor S238N-H82]	1.31497	0.99991	-1.23343	0.585926	-1.33985	0.416112	1.27894	0.546586	-1.06086	0.85384
MP01298	para-aminobenzoate synthase	-1.03054	0.99991	-1.04733	0.770306	-1.22502	0.100951	-1.21725	0.171505	-1.33522	0.00692614
MP01299	riboflavin synthase	1.17286	0.99991	-1.49201	0.00609109	-1.58048	0.00187558	-1.32586	0.103109	-1.01466	0.945508
MP01300	zinc finger protein 364	1.01395	0.99991	1.46368	5.50471e-06	1.37094	0.000410506	1.22033	0.0599817	1.27369	0.00527021
MP01301	mitochondrial inner membrane protein	-1.01533	0.99991	-1.59951	0.0101879	1.02682	0.922334	1.04109	0.901886	-1.237	0.301704
MP01302	lysr family regulatory protein	-1.67067	0.99991	-2.40643	8.9037e-05	-1.20141	0.517931	1.76282	0.0539389	1.71448	0.0221335
MP01303	predicted protein [Laccaria bicolor S238N-H82]	1.01716	0.99991	1.13873	0.230702	1.14279	0.202024	-1.07993	0.560958	-1.04613	0.719438
MP01304	deoxycytidylate deaminase	1.08918	0.99991	-1.28139	0.246154	-1.18022	0.490303	-1.47942	0.0941681	1.01707	0.946601
MP01305	rho guanine nucleotide exchange factor 17	1.08686	0.99991	1.97127	1.28642e-11	1.18513	0.190695	-1.24587	0.122972	-1.18803	0.17766
MP01306	short-chain dehydrogenase reductase sdr	1.05855	0.99991	-1.0019	0.992679	1.13605	0.410766	-1.06494	0.816331	1.17996	0.217723
MP01307	snornp assembly factor	1.03026	0.99991	-1.42424	0.00142334	-1.24794	0.0795283	1.02583	0.916257	-1.19759	0.134044
MP01308	ribonuclease t2	1.3076	0.99991	1.1364	0.802658	1.9359	0.0747622	-1.147	0.812457	-1.04777	0.930166
MP01309	actin cytoskeleton organization protein	-1.02666	0.99991	1.19605	0.266872	-1.21848	0.215993	1.20096	0.329122	1.15252	0.353201
MP01310	hypothetical protein LACBIDRAFT_301197 [Laccaria bicolor S238N-H82]	1.05253	0.99991	-1.32983	0.0164993	-1.53971	0.00067455	-1.09902	0.650564	-1.32781	0.0053343
MP01311	intermediate filament protein	-1.01277	0.99991	1.27696	0.00834278	1.3683	0.000487507	1.25579	0.0230154	1.1723	0.0956282
MP01312	predicted protein [Laccaria bicolor S238N-H82]	-1.00203	0.99991	1.08339	0.719357	-1.21569	0.319161	-1.26455	0.304278	-1.32101	0.0905481
MP01313	duf953 domain protein	-1.21273	0.99991	-1.08164	0.879214	1.11908	0.811212	1.09211	0.887368	1.22251	0.605382
MP01314	protein	-1.0217	0.99991	1.03563	0.873319	1.27802	0.108497	1.10341	0.641713	-1.10236	0.584204
MP01315	short chain dehydrogenase	-1.05293	0.99991	-1.3584	0.233338	-2.61851	6.06877e-06	-2.38427	7.80585e-05	-1.26875	0.354674
MP01316	hypothetical protein SCHCODRAFT_104164 [Schizophyllum commune H4-8]	-1.00872	0.99991	-1.46414	0.000208129	-1.30166	0.0190632	-1.45153	0.00166121	-1.31353	0.00817747
MP01317	elongation factor ts	-1.05769	0.99991	-1.33491	0.0309224	-1.45739	0.00211374	1.55333	0.000689194	1.14841	0.312321
MP01318	udp-n-acetylglucosamine diphosphorylase	-1.03614	0.99991	1.42649	0.00690351	-1.03426	0.860276	-1.40344	0.0162288	-1.3704	0.0170889
MP01319	inorganic pyrophosphatase	1.01209	0.99991	1.31056	0.0512725	1.06213	0.734036	1.00778	0.975572	1.03032	0.871477
MP01320	predicted protein [Laccaria bicolor S238N-H82]	1.11122	0.99991	1.01165	0.953327	-1.31729	0.0436375	-1.14511	0.477405	-1.22189	0.101217
MP01321	copper homeostasis protein	-1.19541	0.99991	1.17779	0.532653	1.36675	0.212773	1.07584	0.864502	1.03904	0.887112
MP01322	homeodomain mating-type protein	1.01352	0.99991	-1.18348	0.132909	1.23337	0.0572771	1.17812	0.215736	1.01942	0.896837
MP01324	hypothetical protein UP1 [Lentinula edodes]	-1.00175	0.99991	-1.71879	8.19724e-07	-1.23673	0.114972	-1.37394	0.0347645	-1.27002	0.044999
MP01325	protein	-1.11286	0.99991	-1.59373	0.000293243	-1.46012	0.0047225	-1.2802	0.127052	-1.42043	0.00724749
MP01326	vps51 vps67 domain-containing protein	-1.07394	0.99991	1.02851	0.859181	1.06941	0.621775	1.10398	0.499136	1.01281	0.933771
MP01327	---NA---	1.01076	0.99991	1.39314	0.26174	1.29387	0.429994	1.04777	0.929802	-1.0145	0.96962
MP01328	glycine dehydrogenase	1.15696	0.99991	1.12933	0.727	1.22736	0.49726	1.01532	0.974566	-1.15881	0.642148
MP01329	mitochondrial intermediate peptidase	1.00196	0.99991	1.17742	0.226972	1.18297	0.204876	1.07916	0.675117	1.05981	0.706915
MP01330	related to sss1-er protein-translocase complex subunit	1.08601	0.99991	-1.26523	0.139791	-1.32275	0.0702667	-1.17936	0.406565	-1.25519	0.147777
MP01331	---NA---	-1.09253	0.99991	-1.09852	0.782177	-1.38996	0.244154	-1.23094	0.559819	-1.26894	0.361991
MP01332	homeodomain mating-type protein	1.02994	0.99991	-1.11826	0.486112	-1.24094	0.129577	-1.93384	1.40077e-07	-1.79255	8.19457e-07
MP01333	fructosamine kinase pkl cak	1.0417	0.99991	-2.21337	1.91659e-05	-1.34419	0.202096	-1.26868	0.422921	1.19617	0.407573
MP01335	predicted protein [Laccaria bicolor S238N-H82]	-1.03982	0.99991	-1.8381	4.01386e-05	-1.78485	0.000420417	-1.70266	0.00270423	-1.184	0.352333
MP01336	transposon tx1 uncharacterized 149 kda	-1.01356	0.99991	1.1254	0.395111	1.30512	0.0247261	1.28721	0.0534815	1.20538	0.118829
MP01338	hypothetical protein UP10 [Pholiota nameko]	-1.04184	0.99991	-1.29493	0.0029298	-1.43895	2.56554e-05	-1.68311	7.67615e-09	-1.41498	1.34034e-05
MP01339	gag-pol polyprotein	1.05855	0.99991	1.05088	0.814524	1.37419	0.0290789	1.09719	0.659775	1.05771	0.77024
MP01340	protein	1.03671	0.99991	1.11694	0.579583	1.59952	0.00260767	1.43661	0.040492	1.7486	8.0437e-05
MP01341	---NA---	-1.4262	0.99991	1.09105	0.808511	1.10443	0.803977	-1.15627	0.768766	-1.16943	0.584646
MP01343	zz type zinc finger domain-containing protein	1.04947	0.99991	-1.14822	0.393458	-1.11246	0.512344	-1.12693	0.514204	-1.09374	0.592484
MP01347	---NA---	-1.21262	0.99991	1.04776	0.937727	-1.18753	0.767797	-1.1397	0.852776	-1.76534	0.13696
MP01349	eukaryotic integral membrane protein	-1.10701	0.99991	-1.3013	0.0104483	-1.04106	0.780236	1.0799	0.622202	-1.09214	0.462234
MP01351	multidrug resistance protein cdr1	-1.0152	0.99991	1.60571	0.0333683	1.37419	0.175191	1.21349	0.506479	1.59008	0.0355334
MP01352	protein	-1.05615	0.99991	-1.14328	0.352403	1.05792	0.733155	-1.04646	0.829943	1.07785	0.617161
MP01353	membrane transporter	-1.04233	0.99991	-1.0469	0.82383	1.39095	0.0193582	1.5594	0.0022204	1.73777	1.1122e-05
MP01354	rna-3 -phosphate cyclase	-1.03677	0.99991	-2.28777	7.33823e-16	1.03024	0.859973	-1.27328	0.0865973	-1.45568	0.000604348
MP01355	presequence translocated-associated motor subunit pam17	-1.05086	0.99991	-1.09642	0.695138	1.02089	0.935359	1.03804	0.904215	-1.00166	0.995184
MP01356	udp-galactose transporter	-1.02765	0.99991	-1.42651	0.00102235	-1.10253	0.497877	-1.31614	0.0431536	-1.36461	0.00586298
MP01357	nedd8 activating enzyme	-1.01081	0.99991	1.14934	0.223061	-1.39842	0.000836265	-1.13299	0.352603	-1.22085	0.0340704
MP01358	cysteine-rich protein 2-binding	1.01612	0.99991	-1.19493	0.287079	1.12205	0.537086	1.01022	0.973253	1.11918	0.499125
MP01359	predicted protein [Laccaria bicolor S238N-H82]	-1.11175	0.99991	-1.096	0.774702	-1.04627	0.902734	-1.31291	0.400746	-1.15365	0.573296
MP01360	histone h2b	1.02166	0.99991	1.32281	0.0962345	-1.36492	0.0564192	-1.20809	0.345208	-1.27326	0.154829
MP01361	casein kinase i	-1.02192	0.99991	-1.00726	0.961915	1.16901	0.12202	1.11902	0.354642	1.12818	0.240922
MP01362	autophagy regulatory protein	1.01623	0.99991	1.33485	0.158997	1.64036	0.0069672	1.51898	0.0382201	1.33145	0.153714
MP01363	predicted protein [Laccaria bicolor S238N-H82]	1.03346	0.99991	-1.15544	0.520994	-1.20836	0.399441	-1.39218	0.157273	-1.02634	0.917647
MP01364	transcription initiation factor iia gamma chain	-1.00849	0.99991	-1.27069	0.0467477	1.25375	0.0616254	1.1563	0.330377	1.11809	0.402383
MP01365	protein	-1.11422	0.99991	-1.02376	0.931533	-1.3852	0.0741508	-1.21769	0.40794	-1.2139	0.302336
MP01366	---NA---	-1.497	0.99991	1.89325	0.0212896	-1.94906	0.0139001	-1.04488	0.94997	-1.06188	0.836598
MP01367	related to carnitine acylcarnitine translocase	-1.01838	0.99991	-1.30696	0.0088931	-1.11617	0.359411	1.17996	0.189623	1.13961	0.238576
MP01368	hypothetical protein SCHCODRAFT_106038 [Schizophyllum commune H4-8]	-1.12758	0.99991	-1.00095	0.99753	1.01675	0.949225	1.13989	0.607499	-1.1448	0.472688
MP01369	mrna binding protein pumilio	-1.03004	0.99991	-1.14994	0.406688	1.28303	0.0894736	1.578	0.00135294	1.70934	3.50806e-05
MP01370	hypercellular protein	-1.04556	0.99991	-1.00416	0.979059	-1.02189	0.89052	1.14239	0.334823	1.02034	0.888349
MP01371	lin1 family protein	-1.00855	0.99991	1.3186	0.125512	1.18311	0.384401	1.10358	0.694351	1.07738	0.733592
MP01372	ubiquitin fusion degradation protein	-1.08235	0.99991	1.00574	0.973358	-1.02088	0.899724	1.05043	0.786691	-1.09641	0.472583
MP01373	family integral membrane protein	1.07287	0.99991	-1.00444	0.989911	1.49847	0.0947024	1.58985	0.0752435	1.4226	0.122747
MP01374	transcription factor	-1.06227	0.99991	1.02512	0.882	-1.05952	0.705535	1.07371	0.697305	1.14156	0.252878
MP01375	related to c-module-binding factor	1.00128	0.99991	1.27853	0.228656	-1.14938	0.551166	-1.0018	0.996879	-1.1319	0.542873
MP01376	cellulose-binding gdsl lipase	1.09229	0.99991	-1.02444	0.870746	1.20545	0.0783275	1.13121	0.365334	1.20268	0.0504209
MP01377	monooxygenase	-1.03462	0.99991	2.0932	1.90518e-05	7.87081	1.90679e-35	8.9562	1.63758e-38	11.8084	7.43767e-50
MP01378	motif-containing protein	1.04883	0.99991	1.19923	0.176546	1.66541	9.74729e-06	1.38224	0.0137782	1.16704	0.2355
MP01379	methyltransferase	1.04842	0.99991	-1.03036	0.940236	-1.25242	0.483853	-1.04701	0.925374	1.0653	0.857388
MP01380	protein	1.00513	0.99991	-1.01892	0.890366	-1.13448	0.21273	-1.15767	0.18696	-1.00958	0.942612
MP01381	ste11	1.02885	0.99991	-1.05978	0.711969	1.04834	0.764291	1.06824	0.713946	1.29351	0.0214866
MP01383	related to secretory carrier-associated membrane protein 2	1.06748	0.99991	-1.01296	0.944532	1.01176	0.949508	1.11679	0.519485	1.0908	0.543739
MP01385	rna polymerase ii mediator complex component srb4	-1.0479	0.99991	-1.55168	0.000583993	-1.01136	0.955636	1.47072	0.00903421	1.2295	0.114127
MP01386	hypothetical protein SCHCODRAFT_106014 [Schizophyllum commune H4-8]	1.1916	0.99991	1.65043	0.03141	-1.07654	0.826516	-1.20986	0.595453	-1.16729	0.568731
MP01387	protein	-1.00233	0.99991	-1.75373	4.36688e-05	-1.13397	0.471727	1.09631	0.677795	1.06771	0.734063
MP01388	peripheral membrane protein required for the formation of cytosolic vesicles	-1.02237	0.99991	-1.04349	0.822832	-1.18855	0.248809	-1.13883	0.475824	-1.29212	0.0376117
MP01389	vesicle-mediated transport protein	1.0414	0.99991	1.14543	0.578246	1.02486	0.930804	-1.01679	0.965001	1.10945	0.667366
MP01390	protein	1.03954	0.99991	-1.14415	0.158423	-1.33374	0.000789069	-1.22924	0.0403768	-1.20846	0.0273847
MP01391	sphingosine kinase	-1.03201	0.99991	-1.50786	0.189469	-1.28236	0.451603	1.17124	0.713946	1.8834	0.0247413
MP01392	dsdna-dependent atpase	1.0139	0.99991	1.53165	0.00480349	-2.28666	3.78588e-10	-1.45738	0.0187308	-1.30193	0.0496182
MP01393	adenylate kinase	1.07642	0.99991	1.7133	3.48234e-05	1.16873	0.321147	-1.05177	0.825524	1.07171	0.697074
MP01394	nitrogen permease regulator npr2	-1.06487	0.99991	1.08398	0.620393	1.0935	0.58967	-1.08214	0.703364	-1.05603	0.723576
MP01395	diaminohydroxyphosphoribosylamino-pyrimidine deaminase	1.02511	0.99991	1.00052	0.998836	1.02146	0.932333	-1.03265	0.916654	-1.12497	0.566246
MP01396	transcription elongation factor spt6	1.03954	0.99991	-1.1604	0.158036	-1.01981	0.889445	-1.02828	0.868872	-1.0413	0.747972
MP01397	peptide n-myristoyl transferase	-1.01183	0.99991	1.14354	0.296744	-1.21093	0.119773	1.03308	0.874728	-1.01691	0.917279
MP01398	histone h2b	1.02953	0.99991	1.15388	0.494022	-1.27895	0.179439	-1.12342	0.632678	-1.03785	0.875408
MP01399	rna binding motif protein 22	-1.00047	0.99991	-1.10692	0.396258	1.10182	0.412995	1.18446	0.160041	1.20488	0.0616778
MP01400	predicted protein [Laccaria bicolor S238N-H82]	-1.09731	0.99991	-1.49178	9.61345e-05	-1.27728	0.0308216	-1.31944	0.0286186	-1.42905	0.000560873
MP01401	mitochondrion protein	-1.01592	0.99991	-1.15202	0.294232	1.05245	0.749599	1.04577	0.825422	1.06199	0.681088
MP01402	amino acid	-1.04007	0.99991	-1.24875	0.185391	-1.05818	0.785774	-1.05685	0.826188	1.00589	0.97902
MP01403	n-glycosylase dna lyase	1.0055	0.99991	-1.04976	0.710985	-1.00832	0.957429	1.0941	0.57535	-1.04527	0.705162
MP01404	protein	1.04579	0.99991	1.41622	0.217761	1.26976	0.416112	1.05042	0.913067	-1.0887	0.80467
MP01405	dihydrodipicolinate synthetase	1.00561	0.99991	1.7072	0.0666038	1.52774	0.169526	1.05828	0.913831	1.07467	0.851006
MP01406	protein	-1.02572	0.99991	1.51256	0.00370108	-1.15799	0.390577	1.34392	0.095534	1.38266	0.0201761
MP01407	duf726 domain-containing protein	-1.01225	0.99991	-1.13137	0.225204	-1.27455	0.0081999	-1.21966	0.057322	-1.1251	0.228221
MP01408	signal recognition particle 54 kda protein	1.00706	0.99991	-1.04274	0.773327	-1.20648	0.0822967	-1.13009	0.352603	-1.2063	0.0741808
MP01409	phosphatidylinositol 4-kinase	1.03747	0.99991	1.046	0.790297	1.04703	0.782581	1.02949	0.896327	1.01292	0.9419
MP01410	possible replication factor-a protein	-1.07033	0.99991	1.21161	0.11626	-1.11614	0.425254	1.00982	0.967486	-1.25536	0.0422768
MP01411	upf0671 protein cg14806-like	-1.00865	0.99991	-1.18758	0.321307	-1.02713	0.903692	-1.00874	0.976271	1.0436	0.82611
MP01412	methyltransferase type 11	1.00015	0.99991	1.28879	0.320788	1.57787	0.0475223	1.37014	0.254415	1.15184	0.601584
MP01413	ribosome biogenesis protein rlp24	-1.00706	0.99991	-1.68376	3.3472e-05	-1.2631	0.104046	-1.21795	0.275838	-1.52819	0.000820037
MP01414	---NA---	-1.00696	0.99991	1.20869	0.189039	-1.07342	0.673354	1.12207	0.529766	1.18831	0.194603
MP01415	50s ribosomal protein l3	1.01767	0.99991	-1.25711	0.0206065	-1.05016	0.701941	-1.14524	0.26627	-1.20562	0.0604716
MP01416	atp-dependent rna helicase	-1.09797	0.99991	-2.25086	5.20664e-13	1.05282	0.760804	1.10077	0.603268	-1.21891	0.14015
MP01417	thaumatin-like protein	1.0663	0.99991	-1.01138	0.986158	-2.34528	0.113266	2.04629	0.222159	1.0371	0.944955
MP01418	methyltransferase type 11	1.04121	0.99991	-1.20047	0.131029	-1.15737	0.24447	-1.03243	0.87743	-1.13403	0.302749
MP01419	hypothetical protein SCHCODRAFT_113129 [Schizophyllum commune H4-8]	1.26276	0.99991	1.01571	0.969494	1.0467	0.903874	-1.18714	0.657379	-1.14699	0.624541
MP01420	other 1 protein kinase	1.0804	0.99991	1.20224	0.493645	-1.22357	0.451042	-1.17848	0.608107	1.05337	0.849432
MP01421	methyltransferase domain-containing protein	-1.18021	0.99991	1.46801	0.0861412	-1.71311	0.00895045	-1.08783	0.809559	-1.21548	0.331641
MP01422	ccdc55 protein	-1.05139	0.99991	-1.51049	0.000269919	-1.32473	0.0225032	-1.30575	0.0562702	-1.21382	0.120043
MP01423	copper chaperone	-1.0469	0.99991	1.14264	0.708492	1.45339	0.186459	1.31639	0.415457	1.37396	0.275133
MP01424	protein	1.03931	0.99991	1.04502	0.788254	1.21632	0.106668	1.29381	0.0387017	1.48524	0.000167288
MP01425	protein	1.089	0.99991	-1.95013	6.51253e-08	-1.87655	3.97049e-07	-1.11882	0.562078	-1.46213	0.00228886
MP01426	ferric reductase transmembrane component 2 precursor	1.04456	0.99991	1.33575	0.0886831	1.49021	0.0119151	1.31811	0.13185	1.61416	0.00192686
MP01427	protein	1.00039	0.99991	-1.05588	0.776858	-1.02065	0.924394	1.03397	0.898487	-1.12103	0.451775
MP01428	dna damage repair protein	-1.01588	0.99991	-1.05669	0.749378	-1.72062	4.94047e-06	-1.36264	0.0266983	-1.24602	0.0506318
MP01429	protein	1.0061	0.99991	-1.27362	0.0458488	-1.57639	4.53714e-05	-1.14804	0.355326	-1.06533	0.637597
MP01430	alpha- -glucan	-1.09076	0.99991	1.01353	0.93965	-1.03048	0.858659	1.15768	0.333065	1.03779	0.801486
MP01431	predicted protein [Laccaria bicolor S238N-H82]	-1.08988	0.99991	1.11183	0.486291	1.22845	0.127523	1.81046	6.07458e-06	1.501	0.000110885
MP01432	---NA---	1.13163	0.99991	-1.0255	0.9682	-1.27361	0.649905	1.54906	0.476999	1.0885	0.875781
MP01433	transcription initiation factor tfiid subunit 13	-1.04877	0.99991	-1.25835	0.0789975	-1.09403	0.560471	-1.08261	0.672877	-1.23049	0.106118
MP01434	dolichol phosphate-mannose biosynthesis regulatory protein	-1.07132	0.99991	-1.16149	0.460021	-1.20619	0.339159	-1.20132	0.438314	-1.28509	0.153483
MP01435	t-complex protein 1	1.04198	0.99991	1.02771	0.894687	-1.22891	0.163344	-1.3584	0.0398449	-1.29853	0.0606088
MP01436	kinesin heavy chain	-1.0331	0.99991	1.06468	0.633947	1.05253	0.697188	1.08506	0.567482	-1.0145	0.922926
MP01437	glycosyltransferase family 15 protein	-1.03274	0.99991	-1.13117	0.372292	-1.09652	0.510718	-1.05711	0.761919	1.02682	0.869399
MP01438	nad transhydrogenase	-1.02991	0.99991	1.5375	0.0632929	1.26535	0.354546	-1.03203	0.937508	1.26108	0.356174
MP01439	mrna transport regulator 3	-1.01894	0.99991	-1.40324	0.0677019	-1.08198	0.726112	1.24829	0.367266	-1.02186	0.922763
MP01440	non-catalytic module family expn protein	1.0019	0.99991	1.03687	0.857543	-1.22682	0.154951	-1.30155	0.075124	-1.08573	0.62158
MP01441	hypothetical protein SERLA73DRAFT_84078 [Serpula lacrymans var. lacrymans S7.3]	1.08251	0.99991	1.37578	0.50356	-1.37489	0.527584	-1.18511	0.809314	-1.1764	0.73207
MP01442	protein	-1.10186	0.99991	-1.02152	0.873483	-1.09561	0.386323	-1.236	0.0380098	-1.4506	1.44569e-06
MP01443	pseudouridylate synthase 4	-1.04085	0.99991	-1.49905	9.47303e-06	-1.19867	0.0895806	-1.02305	0.904215	-1.01081	0.942005
MP01444	peptidyl-prolyl cis-trans isomerase e	-1.03263	0.99991	-1.24594	0.0903427	-1.28646	0.0494603	-1.43524	0.00513787	-1.8645	2.68261e-09
MP01445	related to jhd1- domain family histone demethylase specific for h3-k36	-1.03254	0.99991	-1.06503	0.74532	1.0248	0.906774	1.36528	0.054822	1.21705	0.182664
MP01446	hypothetical protein SCHCODRAFT_106003 [Schizophyllum commune H4-8]	1.01494	0.99991	-1.31198	0.0148412	-1.31615	0.0142727	-1.01954	0.928268	1.03468	0.808707
MP01447	protein	-1.09938	0.99991	-1.47678	1.03802e-05	-1.16068	0.157439	1.03292	0.849819	-1.05984	0.600503
MP01448	hypothetical protein SCHCODRAFT_105245 [Schizophyllum commune H4-8]	1.05597	0.99991	-1.49384	0.0481696	-1.10525	0.703864	-1.30034	0.353564	-1.11802	0.620197
MP01449	predicted protein [Laccaria bicolor S238N-H82]	1.02781	0.99991	1.03953	0.920071	-1.41338	0.209316	-1.69853	0.0574231	-1.78984	0.0215192
MP01450	t-complex protein 1	1.03253	0.99991	1.03461	0.836779	-1.80746	5.95036e-09	-1.36823	0.00741777	-1.52821	2.50606e-05
MP01451	predicted protein [Laccaria bicolor S238N-H82]	-1.05403	0.99991	-1.35697	0.0400316	-1.1628	0.370231	-1.07401	0.759743	-1.07376	0.701374
MP01452	trna (guanine-n2-)-methyltransferase	-1.12058	0.99991	-1.38513	0.0158116	-1.25419	0.120991	-1.06256	0.796687	-1.0313	0.859751
MP01453	vacuolar protein sorting 55 superfamily	1.07497	0.99991	1.09146	0.54474	1.47455	0.000420444	1.17437	0.257727	1.23634	0.0712772
MP01454	#NAME?	-1.01018	0.99991	1.12948	0.501655	1.56331	0.00197815	1.49679	0.0142058	1.56142	0.0010369
MP01455	conserved fungal protein	-1.01066	0.99991	-1.08619	0.578618	1.19929	0.156613	1.14862	0.376416	1.12019	0.378168
MP01456	copii vesicle coat protein	1.00721	0.99991	1.24304	0.139799	1.44333	0.00587709	1.44191	0.0101767	1.35887	0.0246559
MP01457	related to ribitol kinase	-1.01452	0.99991	1.23456	0.158297	-1.0457	0.826654	-1.30063	0.11475	-1.10172	0.560023
MP01458	glycosyltransferase family 15 protein	1.11171	0.99991	-1.50814	0.00014291	-1.7402	2.14584e-06	-1.34209	0.0405356	-1.19416	0.14015
MP01459	wd repeat containing protein	-1.02035	0.99991	1.30922	0.0317694	-1.20658	0.131008	1.32869	0.032383	-1.04875	0.721779
MP01460	protein kinase c epsilon type	1.05734	0.99991	1.28869	0.0157616	1.21289	0.0828471	1.35033	0.0062217	1.43605	0.000129206
MP01461	kinesin family protein	-1.03544	0.99991	1.30965	0.0429509	-2.51744	1.54369e-16	-1.1549	0.397247	-1.20783	0.117983
MP01462	hypothetical protein SCHCODRAFT_105288 [Schizophyllum commune H4-8]	1.00659	0.99991	1.05911	0.789216	1.21264	0.277425	1.01312	0.967576	-1.00114	0.99631
MP01463	epressed protein	1.01495	0.99991	-1.01731	0.924497	-1.06093	0.696919	-1.00751	0.97336	-1.04879	0.758416
MP01464	---NA---	-1.08034	0.99991	-1.31461	0.225204	1.02044	0.944374	2.03229	0.000687336	1.54838	0.0114953
MP01465	transcription elongation factor	-1.03319	0.99991	-1.21419	0.223401	-1.76658	2.82746e-05	-1.50794	0.0070364	-1.42916	0.00885973
MP01466	polyadenylate-binding protein	1.01689	0.99991	1.22771	0.277927	1.13668	0.517837	-1.09604	0.712865	1.0456	0.845833
MP01467	n-alpha-acetyltransferase auxiliary subunit	-1.01132	0.99991	-2.3483	2.57175e-18	-1.05741	0.691594	1.17171	0.236186	-1.04249	0.773411
MP01468	exosome complex exonuclease rrp4	1.05091	0.99991	-1.06783	0.690662	-1.15949	0.309352	1.14257	0.484664	1.06335	0.662447
MP01469	dolichyl-diphosphooligosaccharide-protein glycotransferase	1.02767	0.99991	-1.02173	0.890984	-1.07923	0.552889	1.03913	0.827772	-1.04886	0.716282
MP01470	chromatin-associated protein swi6	1.05162	0.99991	1.102	0.342568	1.43992	2.16315e-05	1.39102	0.000419203	1.31768	0.000552485
MP01471	protein	-1.03955	0.99991	-1.06905	0.720736	1.03528	0.861918	1.07428	0.74395	-1.05522	0.758416
MP01472	protein	1.02838	0.99991	-1.23379	0.198931	-1.24254	0.172772	-1.03305	0.903899	-1.04602	0.818076
MP01473	gtp-binding nuclear protein gsp1 ran	-1.00941	0.99991	1.18541	0.311278	-1.00444	0.984438	-1.13686	0.51385	-1.20022	0.25721
MP01474	protein	-1.01019	0.99991	-1.01595	0.934119	-1.605	0.000143736	-1.23674	0.222256	-1.15815	0.234212
MP01475	12 kda heat shock protein (glucose and lipid-regulated protein)	1.1445	0.99991	1.2652	0.507809	1.57155	0.140122	1.01511	0.977803	1.6976	0.078486
MP01476	predicted protein [Laccaria bicolor S238N-H82]	-1.08376	0.99991	1.22183	0.379671	1.09912	0.714016	1.16709	0.592624	1.00357	0.989154
MP01477	actin-bundling protein	1.00971	0.99991	-1.1598	0.242912	-1.07136	0.635831	-1.03923	0.849819	1.17316	0.17307
MP01478	zinc finger protein	-1.09508	0.99991	-1.07136	0.790467	1.40413	0.107421	1.17069	0.614328	-1.17721	0.452964
MP01479	---NA---	-1.55673	0.99991	-1.15449	0.724724	-1.01269	0.981786	-1.16248	0.816656	-1.71174	0.0999898
MP01480	protein	1.01337	0.99991	-1.11567	0.363264	1.0506	0.714997	-1.0192	0.919024	1.31831	0.0043919
MP01481	exodeoxyribonuclease iii	-1.05401	0.99991	1.06633	0.76754	-1.11907	0.561206	-1.07662	0.781451	1.0241	0.91307
MP01483	protein	1.01882	0.99991	1.10718	0.720047	1.05522	0.85418	-1.13272	0.685079	1.14918	0.585098
MP01484	---NA---	-1.20307	0.99991	-1.00565	0.984071	1.10506	0.676274	1.06959	0.829943	-1.14326	0.539095
MP01485	high-affinity nicotinic acid transporter	-1.00197	0.99991	1.4936	0.00735247	1.40447	0.0256451	1.3028	0.126233	1.17338	0.354674
MP01486	succinate:fumarate antiporter	1.10586	0.99991	1.2751	0.351491	1.32386	0.253057	1.03326	0.935444	1.39552	0.163881
MP01487	---NA---	1.17248	0.99991	1.05788	0.933957	-2.18831	0.221254	1.39678	0.683499	1.19869	0.666088
MP01488	cystein rich protein	1.20119	0.99991	1.12339	0.866992	-1.31441	0.634427	-2.18646	0.142041	-2.05404	0.145552
MP01489	n-acetylglucosamine-6-phosphate deacetylase	-1.04252	0.99991	1.35571	0.13425	1.41073	0.111243	1.26287	0.370075	1.13678	0.548332
MP01490	protein	1.11772	0.99991	1.17454	0.68057	-1.00606	0.990969	-1.17178	0.747103	-1.81837	0.0334541
MP01491	protein	1.18849	0.99991	-1.0419	0.916856	-1.08385	0.833324	-1.06667	0.908513	1.44561	0.0939716
MP01492	---NA---	1.0754	0.99991	-1.35881	0.0622593	-1.38517	0.0429022	1.11874	0.631915	1.16696	0.3616
MP01493	dna cytosine-5 methyltransferase	-1.01056	0.99991	-1.04764	0.750615	-1.17614	0.166871	1.02448	0.904254	-1.0317	0.819702
MP01494	protein	-1.15977	0.99991	-1.63626	0.00747219	-1.12143	0.627728	-1.39758	0.125162	-1.30614	0.177351
MP01496	dna polymerase mu	-1.04983	0.99991	-1.9619	8.58485e-11	-1.20859	0.176313	-1.01749	0.948304	-1.13303	0.354394
MP01497	protein	1.5829	0.99991	1.59996	0.336336	1.23978	0.694432	-1.05937	0.941974	1.10086	0.866917
MP01499	5 flap endonuclease	-1.06071	0.99991	-1.75258	2.42602e-08	-1.04458	0.785725	-1.28557	0.0655549	-1.58206	2.41611e-06
MP01500	predicted protein [Laccaria bicolor S238N-H82]	-1.14664	0.99991	-1.12726	0.381012	1.11585	0.434981	1.13177	0.475582	1.16301	0.203297
MP01501	oxidoreductase	-1.06683	0.99991	-1.08358	0.805341	-1.14848	0.636002	-1.17334	0.654738	1.61903	0.0238345
MP01502	clathrin light chain	-1.07304	0.99991	-1.25943	0.098965	-1.21541	0.171446	1.06506	0.76259	1.08926	0.595078
MP01503	protein	1.03418	0.99991	-1.10267	0.860526	-1.17657	0.753481	-1.62488	0.352762	-1.54459	0.280661
MP01504	agc pka protein kinase	-1.15229	0.99991	-1.29941	0.024927	-1.19697	0.159881	-1.43384	0.00317737	-1.29023	0.0255091
MP01505	hypothetical protein CC1G_03600 [Coprinopsis cinerea okayama7#130]	1.2991	0.99991	1.17568	0.674889	-1.06316	0.887361	-1.7356	0.117372	-1.12887	0.751189
MP01506	protein	1.09938	0.99991	-1.00262	0.99566	1.09676	0.813272	-1.0935	0.8663	1.0625	0.846152
MP01507	protein	1.07885	0.99991	1.42679	0.360506	-1.70365	0.140344	-2.25057	0.0314914	-2.18568	0.0149112
MP01509	predicted protein [Laccaria bicolor S238N-H82]	1.80751	0.99991	1.67288	0.379611	1.77717	0.344973	1.451	0.653316	-1.20042	0.775001
MP01510	proline iminopeptidase	1.02067	0.99991	1.20359	0.462156	-1.11111	0.704975	-1.00203	0.996657	1.19261	0.451809
MP01511	oligopeptide transporter	1.02601	0.99991	1.59914	0.000869756	1.21098	0.239187	-1.02906	0.913831	1.06672	0.737523
MP01512	protein	1.1996	0.99991	-1.11874	0.613121	-1.25705	0.233507	-1.56415	0.0158161	-1.25162	0.232262
MP01513	serine-type endopeptidase	1.02858	0.99991	1.58617	0.000181833	1.61516	8.71126e-05	1.47513	0.00312573	1.48161	0.00172766
MP01514	lipase esterase	-1.11665	0.99991	-1.22177	0.138089	-1.42494	0.00567015	-1.40506	0.0141856	-1.18477	0.211501
MP01515	predicted protein [Laccaria bicolor S238N-H82]	-1.12364	0.99991	-1.00232	0.995033	-1.28421	0.286465	-1.00601	0.989529	1.08712	0.726751
MP01516	---NA---	-1.0754	0.99991	1.13418	0.650203	-1.14952	0.621775	1.0595	0.887071	1.06285	0.800647
MP01517	3-methyl-2-oxobutanoate hydroxymethyltransferase	-1.05597	0.99991	-1.39577	0.0524647	1.10119	0.656323	1.43949	0.0908651	1.21115	0.278861
MP01518	hypothetical lysophospholipase	-1.08578	0.99991	-1.17816	0.34855	-1.47503	0.00945147	-1.44447	0.025748	-1.24695	0.167964
MP01519	conserved hypothetical protein [Ricinus communis]	-1.21108	0.99991	1.27125	0.461362	-1.05508	0.91014	1.28219	0.609115	1.82397	0.0289711
MP01520	---NA---	1.29674	0.99991	-1.07206	0.877909	1.29767	0.497319	1.53408	0.321029	1.77378	0.0311325
MP01521	carbonic anhydrase	-1.14642	0.99991	1.10132	0.738698	1.31841	0.215005	2.02302	0.000497789	1.58879	0.0136002
MP01522	leucine carboxyl methyltransferase	-1.07245	0.99991	1.72377	0.00111752	-1.18996	0.418277	-1.07943	0.809828	-1.01119	0.96123
MP01523	subunit p25	-1.01731	0.99991	-1.01083	0.959117	1.06841	0.712981	-1.08557	0.709442	1.04205	0.811692
MP01524	aflatoxin b1 aldehyde reductase member 2	1.22599	0.99991	1.43014	0.348915	1.12445	0.817536	-1.28109	0.637992	1.02334	0.958999
MP01525	sulfhydryl oxidase	-1.01689	0.99991	-1.30745	0.00927073	-1.13998	0.26545	-1.66795	3.02128e-07	-1.43032	0.00014603
MP01527	protein	-1.12047	0.99991	1.08929	0.726679	-1.13431	0.567801	-1.38156	0.121457	-1.50519	0.0106757
MP01528	nad+ diphosphatase	1.15216	0.99991	1.64823	0.00117309	1.56979	0.00577177	1.51225	0.0210932	1.59829	0.000872803
MP01529	---NA---	1.08589	0.99991	-1.13298	0.627617	-1.09432	0.73562	1.06474	0.864989	-1.0811	0.751622
MP01530	---NA---	1.09937	0.99991	1.08971	0.849571	1.23318	0.582293	1.35843	0.457115	1.36541	0.358899
MP01532	endo- -beta-xylanase	1.9329	0.99991	-1.61352	0.457578	-1.13826	0.866176	1.9876	0.19275	1.76417	0.0682495
MP01533	histone-lysine n-methyltransferase prdm9	-1.05684	0.99991	-1.01924	0.977237	-1.45287	0.523096	-5.21364	0.0177225	-1.0351	0.960878
MP01534	mannose er-golgi intermediate compartment	1.02701	0.99991	-1.11608	0.460009	-1.03453	0.842112	-1.03557	0.868233	-1.02141	0.904342
MP01535	oxaloacetate acetylhydrolase	1.51852	0.99991	1.32802	0.700995	1.97583	0.258774	1.09218	0.928589	1.37252	0.637139
MP01536	predicted protein [Laccaria bicolor S238N-H82]	-1.13708	0.99991	-1.61317	0.272296	-3.23984	0.00172669	-2.15329	0.0671854	-2.16439	0.0453004
MP01537	duf1479 domain protein	1.01609	0.99991	1.24583	0.502222	1.20896	0.554992	1.53443	0.160862	2.01994	0.0056659
MP01538	protein	-1.01002	0.99991	-1.05537	0.774742	-1.1773	0.285974	-1.00185	0.994422	1.00935	0.96346
MP01539	non-ribosomal peptide synthetase	1.02169	0.99991	-2.70607	1.45976e-19	-1.04135	0.81257	1.25368	0.112622	1.08107	0.613747
MP01540	glutathione transferase omega-1	1.02436	0.99991	1.12549	0.391806	-1.06958	0.658035	1.14106	0.39449	-1.00839	0.96123
MP01541	protein	1.02274	0.99991	2.05956	0.0259161	1.24297	0.579309	1.16274	0.763284	1.34174	0.417809
MP01542	inositolphosphorylceramide synthase	-1.03429	0.99991	-1.03956	0.82457	1.19237	0.176171	1.05295	0.796215	1.2126	0.122213
MP01543	protein	1.25036	0.99991	1.27721	0.695071	1.51816	0.446474	-1.48014	0.547471	-1.44717	0.496366
MP01544	biotrophy-associated secreted protein 2	1.0326	0.99991	1.10955	0.594645	1.42387	0.0191207	1.05316	0.834942	1.20257	0.275883
MP01545	glycoside hydrolase family 5 protein	-1.01	0.99991	1.33721	0.115888	1.22383	0.307075	1.59038	0.0139896	1.59548	0.00437162
MP01546	---NA---	1.05654	0.99991	1.13042	0.695117	1.36768	0.221079	1.38068	0.262791	1.34378	0.240705
MP01547	glycerol transporter	1.01999	0.99991	1.06863	0.704949	1.17455	0.264452	1.34138	0.0384951	1.27554	0.0576405
MP01548	predicted protein [Laccaria bicolor S238N-H82]	-1.07927	0.99991	-1.16323	0.405004	1.26068	0.160222	1.09083	0.736654	-1.0272	0.889548
MP01549	---NA---	-1.13815	0.99991	-1.36933	0.264828	-1.48978	0.185436	1.36494	0.397427	-1.41683	0.138286
MP01550	predicted protein [Laccaria bicolor S238N-H82]	1.09133	0.99991	-1.23829	0.116526	-1.24007	0.147891	-1.20874	0.323414	-1.33977	0.0170565
MP01551	oxaloacetate acetylhydrolase	1.06848	0.99991	1.32	0.0089307	1.48187	8.55924e-05	1.35622	0.0052086	2.0383	4.57109e-15
MP01552	protein	-1.00845	0.99991	-1.153	0.380491	-1.12052	0.485301	-1.22451	0.213011	-1.12953	0.445526
MP01553	hypothetical protein SERLA73DRAFT_182486 [Serpula lacrymans var. lacrymans S7.3]	1.06584	0.99991	1.83563	8.30432e-05	2.07829	6.19379e-06	2.0455	6.48377e-05	2.023	2.82732e-06
MP01554	asparaginyl-trna synthetase	1.00011	0.99991	1.31369	0.0182452	-1.15071	0.279979	-1.27399	0.0599209	-1.53475	4.87615e-05
MP01555	chitin synthase export chaperone	1.08073	0.99991	1.08704	0.622049	1.12927	0.422902	1.01711	0.943072	1.1425	0.369163
MP01556	phosphotransferase enzyme family domain protein	-1.0223	0.99991	1.0963	0.572392	1.20944	0.172772	1.3972	0.0143396	1.73186	1.37724e-06
MP01557	endo- -beta-d-glucanase	1.15055	0.99991	-1.47239	0.213802	-1.14503	0.726874	1.00708	0.990204	1.1176	0.752732
MP01558	predicted protein [Laccaria bicolor S238N-H82]	-1.0337	0.99991	-1.05997	0.673758	-1.17962	0.140807	-1.17053	0.226583	-1.13162	0.258802
MP01559	---NA---	1.06405	0.99991	1.08908	0.88052	1.17592	0.738211	-1.03984	0.957975	1.08726	0.856397
MP01560	synaptic glycoprotein sc2	1.00704	0.99991	-1.13316	0.454836	-1.47806	0.00431061	1.06618	0.789724	-1.2248	0.155295
MP01561	helicase swr1	1.04852	0.99991	1.04588	0.76754	1.11019	0.419228	1.0732	0.67516	1.05424	0.699579
MP01562	hypothetical protein SCHCODRAFT_83719 [Schizophyllum commune H4-8]	-1.0878	0.99991	1.80353	0.259417	2.93877	0.025785	2.35997	0.131649	1.49763	0.482014
MP01563	---NA---	-1.21762	0.99991	1.18384	0.714979	1.05614	0.922335	-1.87352	0.258601	-1.1924	0.685449
MP01564	lipoprotein	-1.00962	0.99991	1.68181	0.000426255	1.6237	0.00200647	-1.02506	0.938065	1.16279	0.399932
MP01565	importin beta-2 subunit	1.02355	0.99991	-1.05343	0.67617	-1.36381	0.000446907	-1.25632	0.020207	-1.10237	0.347725
MP01566	predicted protein [Laccaria bicolor S238N-H82]	1.01734	0.99991	1.15528	0.482048	1.22734	0.295897	-1.02256	0.947247	1.03864	0.866585
MP01567	aaa atpase	-1.00535	0.99991	1.27572	0.166409	1.46902	0.0157484	-1.03175	0.913218	-1.56907	0.00366573
MP01568	hdel sequence binding protein	1.06304	0.99991	-1.55152	0.00010645	-1.42464	0.00265045	-1.54526	0.000395126	-1.81102	3.12818e-08
MP01569	hypothetical protein SCHCODRAFT_115034 [Schizophyllum commune H4-8]	1.06223	0.99991	1.35582	0.171268	-1.43868	0.0861608	-1.71581	0.00988253	-1.56739	0.0254047
MP01570	calpain family cysteine protease containing protein	1.02511	0.99991	-1.22563	0.101764	1.27347	0.0572518	1.23563	0.154882	1.08181	0.570234
MP01571	protein	1.13582	0.99991	-1.20047	0.381983	1.13273	0.575268	1.22852	0.391312	1.27681	0.204018
MP01572	yhr100c-like protein	-1.02213	0.99991	-1.38213	0.0341493	-1.17903	0.333875	1.01073	0.970959	-1.08344	0.65994
MP01573	nicotinamide mononucleotide adenylyl transferase	-1.04452	0.99991	-1.48689	0.000273908	1.10599	0.473399	1.10155	0.577514	1.17095	0.215951
MP01574	heat shock protein	-1.00699	0.99991	-1.00454	0.982058	1.42532	0.00626448	1.43709	0.00796585	1.2589	0.100206
MP01575	hypothetical protein SERLA73DRAFT_133817 [Serpula lacrymans var. lacrymans S7.3]	-1.03776	0.99991	1.02917	0.888617	1.6584	0.000223829	1.17884	0.406768	1.34614	0.0223473
MP01576	aflatoxin b1 aldehyde reductase member 2	1.21593	0.99991	1.18321	0.725643	-1.1173	0.8476	1.54016	0.449129	1.02342	0.963553
MP01577	ubiquitin-like protein	-1.03733	0.99991	1.02831	0.919242	-1.01113	0.96643	-1.01552	0.965273	-1.18886	0.398114
MP01579	protein	-1.03302	0.99991	1.28046	0.102029	-1.05645	0.777172	-1.17349	0.388579	-1.63759	0.000174527
MP01580	vacuolar protein sorting-associated protein 26b-b	-1.05614	0.99991	-1.13696	0.521722	-1.12	0.571625	1.20856	0.372798	1.17154	0.385618
MP01581	thymidylate synthase	-1.04999	0.99991	1.56895	0.0118031	-2.59456	1.64502e-09	1.00162	0.996906	-1.14633	0.486655
MP01582	protein	-1.01764	0.99991	1.49892	0.000230173	1.3683	0.00670635	1.17207	0.277578	1.45433	0.000629227
MP01583	atp-binding cassette transporter	1.01483	0.99991	-1.19041	0.236396	1.18516	0.238882	1.38527	0.0196233	1.26645	0.0803786
MP01584	aminotransferase family protein	-1.10999	0.99991	1.55698	0.00250908	1.21838	0.244147	-1.02266	0.93654	-1.39351	0.0274339
MP01585	leucine rich repeat protein	-1.03502	0.99991	1.07546	0.562937	1.03135	0.83376	1.32959	0.0145993	1.27678	0.00866142
MP01586	protein	-1.00645	0.99991	1.28829	0.338506	-1.59805	0.0717544	-1.44371	0.27324	-1.34582	0.171809
MP01587	protein	1.08435	0.99991	1.07957	0.807018	-1.0116	0.971271	-1.34672	0.259851	-1.28078	0.306637
MP01588	predicted protein [Laccaria bicolor S238N-H82]	1.01053	0.99991	1.52139	0.00071537	1.65866	3.62364e-05	1.62917	0.000154118	1.70769	4.88468e-06
MP01589	mitochondrial cytochrome	1.31702	0.99991	1.05799	0.95689	2.63645	0.182588	-2.13157	0.409522	-1.44557	0.65855
MP01590	mitochondrial cytochrome	1.01038	0.99991	1.08506	0.744063	1.59345	0.0100353	1.68759	0.00612441	1.65091	0.00346222
MP01591	heterokaryon incompatibility protein	-1.14241	0.99991	1.5634	0.0495494	-1.07614	0.817901	-1.3288	0.340115	-1.45206	0.03964
MP01592	epoxide hydrolase	-1.03851	0.99991	1.21962	0.0978902	-1.13521	0.328574	-1.01308	0.952425	-1.00398	0.981434
MP01593	s-adenosylmethionine-dependent methyltransferase	1.00584	0.99991	-2.50204	2.59431e-11	-1.59815	0.00207438	-1.92886	9.09649e-05	-1.91274	2.15809e-06
MP01594	platelet-activating factor acetylhydrolase ib alpha subunit	-1.02162	0.99991	-1.10727	0.462591	-1.17419	0.205552	-1.06108	0.748123	-1.06709	0.642721
MP01595	probable aminotransferase	1.01943	0.99991	1.24563	0.384705	1.47395	0.0835409	-1.09169	0.799321	-1.27846	0.29723
MP01596	cytochrome p450 monooxygenase	1.183	0.99991	-1.3959	0.188649	-1.42433	0.146794	-1.15189	0.672937	-1.00083	0.997719
MP01597	protein	1.26035	0.99991	1.1116	0.821135	-1.10928	0.811967	-1.27383	0.586803	1.44222	0.305088
MP01598	expressed protein [Schizophyllum commune H4-8]	1.00757	0.99991	-1.74936	0.000635599	-1.5719	0.00670337	-1.46523	0.0371127	-1.65373	0.00227469
MP01599	trna a64-2 -o-ribosylphosphate transferase	1.07786	0.99991	1.03375	0.882	-1.05399	0.802839	-1.03458	0.903804	-1.04154	0.836598
MP01600	chaperone dnaj	-1.01111	0.99991	1.21828	0.141107	-1.43982	0.00389911	-1.19247	0.298825	1.02462	0.888728
MP01601	---NA---	1.03963	0.99991	1.5444	0.000442721	1.67236	5.99783e-05	1.47104	0.00911134	1.31352	0.0253242
MP01602	related to peroxisomal atp carrier	-1.05713	0.99991	1.80721	0.00017835	1.65003	0.00356119	1.60655	0.0119279	2.28398	3.50077e-08
MP01603	protein	-1.01631	0.99991	1.95163	3.39372e-07	1.27458	0.134174	1.23142	0.285605	1.23688	0.17633
MP01604	predicted protein [Laccaria bicolor S238N-H82]	-1.10239	0.99991	-1.29727	0.305196	1.14342	0.634628	1.38411	0.257727	1.45447	0.100197
MP01605	amid-like nadh	1.00735	0.99991	2.06379	0.000514012	4.1647	1.02754e-12	3.0815	9.38813e-08	2.12176	0.000164618
MP01606	expressed protein [Schizophyllum commune H4-8]	1.11119	0.99991	-1.58445	0.00843905	1.74234	0.00098817	1.80164	0.000836828	1.85623	0.000189385
MP01607	krr family protein	1.00149	0.99991	-1.30482	0.0322541	-1.06996	0.667234	1.02716	0.906605	-1.11074	0.46108
MP01608	cyclase family protein	1.19795	0.99991	1.19844	0.427185	-1.07647	0.800507	-1.28645	0.374122	-1.08468	0.722501
MP01609	high-affinity nicotinic acid transporter	1.02441	0.99991	1.10344	0.578618	1.35862	0.0324827	1.18413	0.354837	-1.05406	0.770974
MP01610	endoplasmic reticulum protein	1.01423	0.99991	1.40218	0.00175384	1.98358	6.6282e-12	1.56853	2.59676e-05	1.32034	0.00983339
MP01611	protein	-1.18689	0.99991	1.32413	0.424129	-1.12077	0.762965	-1.01711	0.975457	-1.66809	0.0450003
MP01612	---NA---	-1.40822	0.99991	1.14692	0.878805	1.5985	0.634569	-4.80313	0.123289	-1.84833	0.383382
MP01613	---NA---	1.02518	0.99991	-1.17017	0.203477	1.16243	0.22869	1.17556	0.264657	1.28703	0.018584
MP01615	vhs domain-containing protein	-1.00143	0.99991	-1.02365	0.885038	-1.06481	0.643815	-1.03175	0.867681	-1.06441	0.622789
MP01616	predicted protein [Trichoplax adhaerens]	1.05891	0.99991	-1.80129	0.127428	-1.639	0.202566	-1.43761	0.446803	-1.77766	0.126317
MP01617	lanthionine synthetase c family protein	-1.04328	0.99991	-1.02386	0.949346	1.11365	0.755353	1.37039	0.49124	-1.0932	0.742188
MP01618	protein	-1.01522	0.99991	1.03836	0.877909	-1.03307	0.889687	-1.17797	0.439825	-1.24037	0.218808
MP01620	protein	-1.04125	0.99991	1.05303	0.823293	1.22801	0.247072	1.09254	0.736777	1.11534	0.542245
MP01621	fad binding domain-containing protein	-1.06106	0.99991	-1.39052	0.0474815	1.00466	0.986	1.08488	0.76084	1.30448	0.12359
MP01622	protein	-1.10282	0.99991	-1.07493	0.651768	-1.31722	0.0292775	1.01909	0.937782	-1.19296	0.14387
MP01623	nuclear protein	-1.00224	0.99991	-1.10309	0.397166	1.12545	0.289067	-1.03451	0.840631	1.00489	0.972942
MP01624	pectate lyase	-1.06529	0.99991	-2.19285	0.113769	-1.06514	0.934381	1.08211	0.928589	1.16889	0.699211
MP01625	epoxide hydrolase	-1.09592	0.99991	-1.06134	0.727	-1.10372	0.519397	-1.5161	0.00117519	-1.20829	0.146289
MP01626	40s ribosomal protein s17	-1.05693	0.99991	-1.7614	2.13804e-05	-2.06731	2.45188e-08	-2.44159	6.2733e-12	-2.07439	1.16754e-08
MP01627	aado keto reductase	1.01345	0.99991	1.25957	0.101808	1.37977	0.0192098	1.09958	0.644862	1.40688	0.00627481
MP01628	protein	1.60693	0.99991	-1.02461	0.961402	-1.02492	0.963711	-1.00832	0.990092	-1.00718	0.986648
MP01629	predicted protein [Laccaria bicolor S238N-H82]	-1.08523	0.99991	-2.18228	5.50668e-13	-1.55217	0.000810107	-1.65957	0.00120152	-1.25502	0.0640936
MP01630	hypothetical iron reductase	1.2948	0.99991	1.74311	0.335127	4.05425	0.0028558	2.15678	0.142095	1.97837	0.0363272
MP01631	zinc carboxypeptidase	-1.03837	0.99991	-1.17395	0.124872	-1.13862	0.24173	-1.12859	0.348624	1.04657	0.703975
MP01632	transcriptional elongation regulator elc1 elongin	1.06334	0.99991	1.17644	0.588365	1.23419	0.458531	-1.16657	0.675928	1.20784	0.496366
MP01633	major facilitator superfamily transporter	1.03099	0.99991	-1.01835	0.971505	1.24025	0.579877	1.13221	0.809601	1.17603	0.688245
MP01634	extracellular tungstate binding	1.09334	0.99991	1.59418	0.252645	1.45386	0.369871	-1.0167	0.9805	1.18125	0.722111
MP01635	protein	1.30512	0.99991	1.9746	0.00816528	3.8472	7.55669e-08	1.52953	0.288881	1.78815	0.0159703
MP01636	glycerol-3-phosphate dehydrogenase	-1.00469	0.99991	1.02621	0.881563	-1.17934	0.19095	-1.26452	0.0759811	-1.13244	0.322668
MP01637	hypothetical protein NECHADRAFT_82990 [Nectria haematococca mpVI 77-13-4]	1.09674	0.99991	1.33766	0.293655	1.15303	0.666302	-1.26277	0.547167	-1.25801	0.402804
MP01638	protein	1.06239	0.99991	-1.5543	0.000382401	1.07141	0.700627	-1.0278	0.917825	-1.01381	0.944388
MP01639	predicted protein [Trichoplax adhaerens]	1.33631	0.99991	1.01976	0.962824	1.39265	0.24634	-1.19126	0.661506	1.17895	0.517149
MP01640	protein	1.00983	0.99991	-2.28323	2.41763e-06	-1.99095	0.000116951	-2.32029	2.33273e-06	-2.20693	5.41609e-06
MP01641	glycine-trna ligase	-1.00999	0.99991	-1.12308	0.273602	-1.16601	0.12119	-1.18003	0.123572	-1.42123	2.59601e-05
MP01642	phospholipid-translocating p-type atpase domain-containing protein	1.02036	0.99991	-1.04166	0.775404	-1.00816	0.957429	-1.00573	0.976271	-1.06062	0.641262
MP01643	mfs multidrug	-1.02342	0.99991	-1.40248	0.220177	1.1961	0.543184	1.14393	0.768766	1.31783	0.229516
MP01644	membrane protein	-1.1083	0.99991	1.51798	0.529049	-1.44601	0.656377	-1.16985	0.878775	-1.25112	0.706784
MP01645	predicted protein [Laccaria bicolor S238N-H82]	-1.00579	0.99991	1.10485	0.664761	1.11661	0.623461	-1.14576	0.611306	-1.19246	0.341171
MP01646	solute symporter family transporter	1.03911	0.99991	1.31444	0.0247226	1.02155	0.910282	-1.02605	0.917645	1.03025	0.844891
MP01647	---NA---	1.01932	0.99991	-1.18586	0.164232	-1.21395	0.109491	-1.25298	0.0842839	-1.07436	0.581718
MP01648	leucine-rich repeat-containing protein 68-like	1.08627	0.99991	-1.10762	0.436072	-1.15098	0.251461	-1.22589	0.108964	-1.10497	0.422164
MP01649	protein	-1.03143	0.99991	1.46245	0.0084468	1.16672	0.387773	1.20857	0.36801	1.43624	0.00669109
MP01650	predicted protein [Postia placenta Mad-698-R]	-1.05362	0.99991	-1.26686	0.0345713	1.01085	0.949225	1.06201	0.734006	-1.25233	0.0400378
MP01651	protein	-1.24861	0.99991	-1.40711	0.0724287	1.03772	0.89052	-1.09474	0.770334	-1.09261	0.693561
MP01652	---NA---	-1.05883	0.99991	1.5628	3.90642e-05	1.43502	0.00193584	1.43934	0.00406128	1.27876	0.0361443
MP01654	---NA---	1.10891	0.99991	-1.35731	0.242119	-1.18569	0.555587	-2.04186	0.00544329	-1.44391	0.139519
MP01655	protein	1.1416	0.99991	-1.27196	0.127743	1.25046	0.16151	1.34719	0.0916167	1.5226	0.00196422
MP01656	amino-acid permease inda1	1.18361	0.99991	1.16306	0.679435	1.07931	0.84147	-1.37906	0.348247	-1.44762	0.214555
MP01657	protein	1.07373	0.99991	-1.47093	0.438019	-1.04142	0.954256	-1.47227	0.576703	-1.15266	0.789532
MP01658	ich1 protein	1.00779	0.99991	1.14945	0.320856	1.09891	0.557033	-1.03087	0.899383	1.01168	0.945172
MP01659	conserved hypothetical protein [Penicillium marneffei ATCC 18224]	-1.02671	0.99991	1.21075	0.416143	1.19476	0.448507	1.1118	0.733654	1.04471	0.87208
MP01660	ubiquitin-like modifier	-1.19319	0.99991	-1.22516	0.366761	-1.25417	0.302824	-1.53286	0.0550174	-1.43965	0.0544508
MP01661	---NA---	1.17116	0.99991	1.09239	0.744063	-1.55305	0.0294074	-1.64049	0.014256	1.07759	0.737382
MP01662	---NA---	-1.06298	0.99991	1.31558	0.00826035	-1.48176	7.06799e-05	-1.22608	0.0964178	-1.21403	0.0595988
MP01663	protein	-1.00618	0.99991	-1.47495	0.0456743	1.05372	0.854299	-1.23259	0.424507	-1.13361	0.584105
MP01664	delta-9 fatty acid desaturase	-1.05871	0.99991	2.15968	0.000964173	7.28742	3.41329e-20	24.1069	4.93564e-43	38.4784	4.59443e-58
MP01665	predicted protein [Postia placenta Mad-698-R]	1.01553	0.99991	1.14033	0.446716	1.35237	0.0562888	-1.00593	0.984085	-1.07878	0.653544
MP01666	u6 snrna-associated sm-like protein lsm6-like	1.01494	0.99991	-1.13598	0.424264	-1.29027	0.0739668	-1.1384	0.511019	-1.1089	0.491211
MP01667	hypothetical response regulator receiver protein	1.12382	0.99991	1.23417	0.556135	-1.61459	0.108505	-1.9338	0.0290175	-1.38036	0.313039
MP01668	cytoplasm protein	-1.01333	0.99991	-1.16314	0.329973	1.54135	0.000717257	1.49968	0.0034494	1.54265	0.000610924
MP01669	ring u-box domain-containing protein	1.02813	0.99991	1.41106	0.0153826	1.70317	6.78579e-05	1.54956	0.00238144	1.46311	0.00578092
MP01670	hypothetical protein SERLADRAFT_441925 [Serpula lacrymans var. lacrymans S7.9]	-1.07913	0.99991	1.09285	0.57307	1.27936	0.0790436	1.09528	0.666342	1.24182	0.0690349
MP01671	arg-6 protein	-1.06417	0.99991	-1.34238	0.0107762	-1.91846	3.62432e-10	-1.51621	0.000238901	-1.27566	0.0361454
MP01672	protein	1.36997	0.99991	-2.17521	0.00338517	-1.04796	0.906689	1.29798	0.457414	1.36974	0.173972
MP01673	glucokinase regulator family	1.00991	0.99991	1.17168	0.361203	-1.06923	0.764291	-1.13899	0.575568	-1.1514	0.318695
MP01674	predicted protein [Laccaria bicolor S238N-H82]	-1.08711	0.99991	-1.36578	0.467491	-1.36372	0.472817	-1.09943	0.891944	-1.24978	0.579394
MP01675	protein	-1.1187	0.99991	-1.04387	0.878212	-1.15801	0.570688	-1.08624	0.809793	1.13344	0.516508
MP01676	peroxiredoxin q	1.02417	0.99991	-1.1517	0.629143	-1.11133	0.718944	-1.42274	0.17792	-1.63762	0.0287931
MP01677	ubie coq5	-1.06102	0.99991	1.19421	0.146194	1.56745	2.45679e-05	1.42359	0.00277431	1.61161	1.23516e-06
MP01678	protein	1.0344	0.99991	-1.34156	0.0902019	-1.41106	0.0368802	-1.35595	0.093249	-1.1832	0.348486
MP01679	predicted protein [Laccaria bicolor S238N-H82]	-1.04148	0.99991	3.05018	5.15831e-06	6.33675	2.02183e-14	3.65353	1.4139e-07	3.75641	4.18602e-08
MP01680	ypi1_lacbs ame: full=type 1 phosphatases regulator ypi1	1.08642	0.99991	2.40985	1.72417e-14	-1.02972	0.895265	-1.0007	0.99853	-1.00972	0.963553
MP01681	predicted protein [Postia placenta Mad-698-R]	-1.03679	0.99991	1.31691	0.150019	1.22258	0.341523	1.21769	0.440769	1.32201	0.115204
MP01682	glycoside hydrolase family 16 protein	-1.0037	0.99991	-1.10079	0.536708	1.0242	0.897972	1.02225	0.925374	-1.00532	0.977602
MP01683	hypothetical protein SERLA73DRAFT_80083 [Serpula lacrymans var. lacrymans S7.3]	-1.09176	0.99991	-1.80826	5.60411e-08	1.08705	0.586812	1.0124	0.96358	-1.04423	0.779654
MP01684	protein	1.10071	0.99991	-2.06791	0.0139518	-2.49103	0.00830115	1.48167	0.304793	1.24474	0.47629
MP01685	dna repair protein sae2	-1.07306	0.99991	-1.03796	0.832328	-1.74149	2.09057e-06	-1.09781	0.633002	-1.21976	0.0717626
MP01686	mitogen-activated protein kinase maf1	1.0129	0.99991	1.2967	0.00583766	1.07999	0.517435	1.11434	0.403803	1.19057	0.074882
MP01687	mitochondrial dicarboxylate carrier	1.03341	0.99991	1.44896	0.0643746	1.96332	0.000199601	2.0109	0.000187646	2.41524	4.96687e-07
MP01688	---NA---	-1.07523	0.99991	1.12628	0.617923	1.09229	0.725306	1.31332	0.274965	1.11138	0.630708
MP01689	---NA---	-1.19803	0.99991	-1.18877	0.501779	-1.14598	0.614304	-1.09137	0.837515	-1.05938	0.828738
MP01690	conserved hypothetical protein [Ricinus communis]	1.03255	0.99991	1.26052	0.206811	-1.31947	0.125741	-1.43313	0.0480433	-1.3469	0.0651735
MP01691	protein (glutathione s-transferase)	-1.14728	0.99991	-1.99055	0.000348288	-1.20114	0.43593	1.13927	0.673157	1.16377	0.425705
MP01692	serine threonine-protein phosphatase 2b catalytic subunit	-1.02945	0.99991	-1.22046	0.0271441	-1.521	1.11783e-06	-1.37562	0.000783057	-1.14379	0.144099
MP01693	choline dehydrogenase	-1.12715	0.99991	1.28925	0.299467	1.55445	0.0448895	1.38179	0.210028	1.17445	0.5332
MP01694	protein	1.04997	0.99991	2.71054	1.61874e-06	1.85036	0.00581226	1.23249	0.490404	1.32043	0.25868
MP01695	protein	-1.01525	0.99991	1.42333	0.0117526	1.17344	0.341243	1.12395	0.584133	1.11481	0.510219
MP01696	hypothetical protein CC1G_03948 [Coprinopsis cinerea okayama7#130]	-1.18307	0.99991	1.01684	0.924107	1.12397	0.381066	1.19968	0.203897	1.19436	0.126209
MP01697	protein	1.01241	0.99991	1.40267	0.189635	1.68715	0.03236	1.41562	0.243339	1.03742	0.913751
MP01698	protein	1.25023	0.99991	-1.01632	0.980097	-1.4433	0.554184	-2.27982	0.185827	-1.64278	0.262905
MP01699	atp-dependent dna helicase recq	-1.00297	0.99991	1.34677	0.04076	-1.45135	0.00770166	1.33684	0.106544	1.09834	0.547444
MP01700	bem46 family protein	-1.05574	0.99991	1.10272	0.522277	1.46387	0.00146018	1.17797	0.290111	1.12372	0.40315
MP01701	predicted protein [Postia placenta Mad-698-R]	1.02002	0.99991	-1.07352	0.798952	-1.56658	0.0204406	-1.99349	0.000267817	-2.68538	1.15211e-08
MP01702	---NA---	1.08042	0.99991	1.74842	1.45401e-06	1.09557	0.554393	-1.01197	0.960899	1.17157	0.249028
MP01703	cell cycle checkpoint protein	1.05515	0.99991	1.11222	0.492193	1.00095	0.996401	1.00864	0.973253	-1.11529	0.452161
MP01704	protein	-1.22325	0.99991	-1.85081	0.0430386	-1.65906	0.140468	-1.44168	0.381816	-1.66582	0.0960391
MP01705	membrane autotransporter barrel domain protein	-1.03266	0.99991	1.25681	0.355653	1.65758	0.017683	1.2776	0.367728	1.05781	0.8402
MP01706	protein	-1.08084	0.99991	1.0579	0.887618	-1.82266	0.036061	-1.43706	0.282552	-2.14472	0.000830598
MP01707	protein	-1.09976	0.99991	-1.48649	0.436194	-1.06594	0.920851	-1.23136	0.77702	-1.14637	0.800434
MP01708	fad binding domain-containing protein	1.01903	0.99991	1.26573	0.228656	1.27284	0.232315	-1.40545	0.128532	-1.1743	0.401477
MP01709	rrna (adenine- -)-dimethyltransferase	-1.09352	0.99991	-2.03116	4.4798e-11	-1.64246	2.31937e-05	-1.37769	0.0279524	-1.53727	1.73971e-05
MP01710	---NA---	1.12223	0.99991	-1.17514	0.823293	1.16058	0.829889	1.54635	0.547062	1.16017	0.829122
MP01711	transaldolase	1.04297	0.99991	1.30734	0.00879774	1.47759	5.60921e-05	1.344	0.00521479	1.33824	0.00342753
MP01712	type 11 methyltransferase	1.00559	0.99991	1.17665	0.356626	1.01541	0.949225	-1.07396	0.77702	1.26514	0.116497
MP01713	3-hydroxyanthranilate -dioxygenase	-1.00097	0.99991	-1.26746	0.213904	-1.29525	0.170809	-1.07052	0.812681	-1.19476	0.348651
MP01714	protein	1.35778	0.99991	1.9979	0.188243	1.18633	0.79497	-1.28183	0.739973	-1.48626	0.474945
MP01715	pab3 binding protein 3	1.05436	0.99991	1.15667	0.631748	1.05321	0.879668	-1.1195	0.769197	-1.2938	0.298189
MP01716	autophagy protein	1.01703	0.99991	1.28111	0.00425317	1.44552	1.17456e-05	1.45234	2.3887e-05	1.41571	1.56904e-05
MP01717	vacuole protein	1.00761	0.99991	-1.04244	0.76699	1.04079	0.767797	1.03386	0.848583	-1.04484	0.728398
MP01718	peroxin19 pex19p	-1.11906	0.99991	-1.01885	0.921663	-1.70671	6.69389e-06	-1.48801	0.00176882	-1.40633	0.00198494
MP01719	family protein	-1.07191	0.99991	-1.38343	0.0196512	-1.16741	0.330408	1.00282	0.991756	-1.02662	0.891686
MP01720	enoyl- hydratase isomerase family protein	-1.16278	0.99991	1.36402	0.00687407	2.02322	1.14602e-11	2.64668	8.56029e-21	4.08203	4.08339e-49
MP01721	---NA---	1.09547	0.99991	1.23903	0.634092	-1.40156	0.402909	-2.0248	0.119715	-1.55258	0.141921
MP01722	protein	-1.17109	0.99991	-1.11547	0.818916	-1.75781	0.108887	-1.86841	0.11785	1.02755	0.951726
MP01723	predicted protein [Laccaria bicolor S238N-H82]	-1.18315	0.99991	-1.39637	0.0509924	-1.163	0.454546	-1.18257	0.500134	1.04454	0.835088
MP01724	protein	1.03099	0.99991	1.16511	0.12624	1.30059	0.00363206	1.12649	0.301904	1.16356	0.120388
MP01725	short-chain dehydrogenase reductase sdr	1.01783	0.99991	1.59993	0.0207898	2.35762	6.32535e-06	1.48686	0.0890266	1.3305	0.194772
MP01727	protein	-1.00711	0.99991	1.09312	0.792209	-1.00023	0.999694	-1.52121	0.184119	-1.27327	0.333938
MP01728	hypothetical protein CC1G_05770 [Coprinopsis cinerea okayama7#130]	-1.09308	0.99991	1.64075	0.0392877	-1.30565	0.34615	1.2717	0.497264	1.16836	0.527544
MP01729	fungal peroxidase	1.00092	0.99991	1.57852	0.00016316	3.12785	4.23118e-21	2.0924	3.79241e-08	1.63905	7.55347e-05
MP01730	---NA---	-1.28312	0.99991	-1.26639	0.597457	1.09492	0.876259	-1.37951	0.663448	-1.78914	0.0469607
MP01731	protein	1.14007	0.99991	-1.24293	0.313485	-1.18666	0.456097	-1.9605	0.000573902	-1.59152	0.00631807
MP01732	---NA---	1.32735	0.99991	-1.14296	0.827345	-1.4453	0.492869	-1.87277	0.343332	-2.00442	0.11119
MP01733	acyl- desaturase	1.03125	0.99991	-1.07264	0.715404	1.33643	0.0648143	1.12426	0.579353	1.61856	4.12771e-05
MP01734	---NA---	-1.012	0.99991	-1.02276	0.947998	-1.22084	0.469188	-1.20759	0.585255	-1.52574	0.0602791
MP01735	vacuolar amino acid permease	1.02502	0.99991	-1.24114	0.145315	1.35067	0.0269413	1.41909	0.0137782	1.73536	6.83467e-06
MP01736	predicted protein [Laccaria bicolor S238N-H82]	1.05827	0.99991	1.30004	0.0083251	1.20597	0.0826094	1.10993	0.452821	1.07774	0.531467
MP01737	hypothetical protein SERLA73DRAFT_177111 [Serpula lacrymans var. lacrymans S7.3]	-1.04861	0.99991	1.29747	0.109574	1.30092	0.106723	1.23103	0.277477	1.25458	0.157153
MP01738	protein	-1.03915	0.99991	1.15517	0.208334	-1.21172	0.0758783	-1.2689	0.0327023	-1.14713	0.206672
MP01739	nucleolar protein	-1.02512	0.99991	-1.35698	0.0597497	-1.06772	0.757594	1.06819	0.809425	1.04672	0.824201
MP01740	coiled-coil domain-containing protein 75-like	-1.03659	0.99991	-1.01031	0.969494	-1.75831	0.000785861	-1.25746	0.291344	-1.1421	0.458436
MP01741	hypothetical protein CC1G_00113 [Coprinopsis cinerea okayama7#130]	-1.02119	0.99991	-1.03537	0.900433	1.20736	0.373524	1.03739	0.913599	1.13705	0.555122
MP01742	transcription factor tau subunit sfc1	-1.02551	0.99991	-1.14863	0.485508	-1.25363	0.22704	-1.35996	0.120786	-1.11124	0.573835
MP01743	duf1237 domain protein	1.05312	0.99991	1.55714	0.00616776	-1.05747	0.815635	1.03972	0.90409	1.08803	0.664528
MP01744	cytoplasm protein	1.03376	0.99991	-1.6155	0.000137839	1.04407	0.817536	1.28436	0.11589	1.08698	0.611303
MP01745	rnp-1 like rna-binding protein	-1.00193	0.99991	1.13081	0.233917	-1.02315	0.860393	-1.17927	0.112246	-1.20319	0.0481612
MP01746	conserved mitochondrial protein	1.10863	0.99991	-1.01916	0.945162	-1.32641	0.144079	-1.12605	0.655455	-1.04079	0.866389
MP01747	predicted protein [Laccaria bicolor S238N-H82]	1.04286	0.99991	-1.00022	0.999324	1.03548	0.881453	1.11021	0.662356	1.18609	0.349601
MP01748	pantothenate transporter liz1	1.0001	0.99991	1.07207	0.740926	-1.08771	0.663686	-1.17439	0.415287	1.0732	0.716443
MP01749	heat shock transcription factor	-1.02941	0.99991	1.08287	0.835109	-1.46701	0.221394	-1.24117	0.590665	-1.27998	0.4019
MP01750	dna replication complex gins protein psf3	1.00803	0.99991	-1.01103	0.96914	-1.16556	0.479685	-1.12691	0.680802	-1.09793	0.656719
MP01751	denticleless homolog	-1.10603	0.99991	1.32842	0.119522	-2.13965	4.40272e-07	1.0241	0.94201	-1.11863	0.547537
MP01752	leucine rich repeat domain protein	-1.24877	0.99991	1.40689	0.0296932	-1.54937	0.00300044	1.06199	0.822621	-1.50694	0.00153198
MP01753	assimilatory sulfite reductase	-1.08856	0.99991	-1.4974	0.148511	1.84717	0.0168227	1.1766	0.672937	1.30045	0.376549
MP01754	ribosomal rna-processing protein 8	1.00155	0.99991	1.10864	0.38577	1.1364	0.289067	1.02052	0.92101	1.07735	0.498344
MP01755	hypothetical protein SERLA73DRAFT_85661 [Serpula lacrymans var. lacrymans S7.3]	1.4205	0.99991	-1.09791	0.766556	-1.09374	0.817536	-1.63913	0.184665	1.09015	0.752442
MP01756	hypothetical protein SERLA73DRAFT_103611 [Serpula lacrymans var. lacrymans S7.3]	-1.03345	0.99991	-1.22086	0.233276	-1.37802	0.03727	-1.1884	0.380396	-1.05228	0.797294
MP01757	protein	-1.00988	0.99991	-1.52866	3.08396e-05	-1.06946	0.62763	-1.07736	0.652857	-1.29855	0.0165186
MP01758	acetylornithine aminotransferase	-1.00692	0.99991	-1.13794	0.436997	-1.35959	0.0264913	-1.37795	0.0291198	-1.1161	0.498307
MP01759	serine threonine protein kinase (nrc-2)	1.04426	0.99991	-1.01666	0.935529	1.28007	0.0714278	1.18268	0.306008	1.42311	0.0054013
MP01760	3-isopropylmalate dehydratase	-1.04412	0.99991	1.4365	0.0867811	1.03148	0.915304	1.10628	0.747077	1.38396	0.122213
MP01761	predicted protein [Laccaria bicolor S238N-H82]	1.06909	0.99991	1.19455	0.59725	1.06765	0.872963	1.43573	0.383517	-1.10364	0.745348
MP01762	hypothetical protein SCHCODRAFT_230844 [Schizophyllum commune H4-8]	1.03827	0.99991	1.1078	0.38784	-1.02594	0.859794	1.06341	0.690545	1.19311	0.0750017
MP01763	---NA---	-1.03352	0.99991	-1.41024	0.015566	-1.22585	0.236274	-1.20723	0.383632	1.16903	0.359148
MP01764	nad binding rossmann fold	1.05787	0.99991	1.24626	0.272296	-1.13623	0.573568	-1.00702	0.983901	-1.05954	0.799433
MP01765	atp binding protein	1.01599	0.99991	1.05409	0.742906	-1.08575	0.566721	-1.04466	0.822162	-1.02187	0.891271
MP01766	predicted protein [Laccaria bicolor S238N-H82]	1.00683	0.99991	-1.07727	0.765449	1.70534	0.00166464	1.79827	0.00132396	1.80776	0.000299888
MP01767	hypothetical protein SERLA73DRAFT_177267 [Serpula lacrymans var. lacrymans S7.3]	-1.00617	0.99991	-1.00001	0.999914	-1.19412	0.203525	-1.036	0.87699	1.0042	0.982151
MP01768	camp-dependent protein kinase regulatory subunit	-1.03759	0.99991	-1.58684	0.000160271	-1.28312	0.0660681	-1.44501	0.00681884	-1.38643	0.0105296
MP01769	uracil phosphoribosyltransferase	-1.02023	0.99991	1.50359	0.00945406	1.43127	0.0352282	1.09642	0.724879	1.00472	0.984126
MP01770	hypothetical protein CC1G_01256 [Coprinopsis cinerea okayama7#130]	-1.02361	0.99991	-1.06947	0.660862	-1.49273	0.000451932	-1.47421	0.00221904	-1.23134	0.051097
MP01771	growth arrest-specific 2-like	-1.00695	0.99991	-1.1319	0.36451	-1.16178	0.244001	-1.18537	0.225634	-1.23138	0.0836401
MP01772	hypothetical protein CC1G_01265 [Coprinopsis cinerea okayama7#130]	1.00905	0.99991	-1.72074	1.30357e-06	-1.2723	0.0635686	-1.14703	0.428849	-1.38176	0.00727142
MP01773	hypothetical protein CPC735_052020 [Coccidioides posadasii C735 delta SOWgp]	1.17424	0.99991	-1.39739	0.376787	-1.04911	0.925226	-1.44111	0.516611	-1.67403	0.0956596
MP01774	predicted protein [Laccaria bicolor S238N-H82]	1.05867	0.99991	-1.05004	0.835436	1.01491	0.950457	-1.07023	0.787542	-1.10551	0.60962
MP01775	glycoside hydrolase family 9 protein	1.02894	0.99991	1.26834	0.170941	1.45926	0.0175851	1.19798	0.377804	1.35099	0.0645973
MP01776	mitochondrial ribosomal protein	-1.09947	0.99991	-1.06107	0.690831	-1.03623	0.822418	-1.02319	0.918423	-1.11797	0.354371
MP01777	asparagine-linked glycosylation protein 11 homolog	1.00799	0.99991	-1.18903	0.225943	-1.24631	0.108497	-1.49218	0.00331602	-1.41551	0.0031962
MP01778	predicted protein [Laccaria bicolor S238N-H82]	1.07118	0.99991	-1.6527	0.0531115	1.29162	0.386622	-1.10053	0.824263	-1.67666	0.040378
MP01779	adp-ribosylation factor 3	1.03111	0.99991	-1.1102	0.579283	-1.09033	0.649617	1.08023	0.748017	1.19294	0.269697
MP01780	hypothetical protein PIIN_01106 [Piriformospora indica]	-1.39308	0.99991	1.39774	0.267284	1.52852	0.21643	1.152	0.747103	1.10784	0.748456
MP01781	serine threonine-protein	1.00288	0.99991	1.84919	3.18347e-09	-1.03348	0.846821	1.01125	0.963695	1.08071	0.594151
MP01782	pre-mrna-splicing factor cwc21	-1.02414	0.99991	-1.08009	0.66197	1.30611	0.0495992	1.088	0.666748	1.30846	0.0442485
MP01783	hypothetical protein SERLA73DRAFT_103755 [Serpula lacrymans var. lacrymans S7.3]	-1.03054	0.99991	-1.26057	0.290359	1.08289	0.758077	1.16274	0.60117	-1.03809	0.887112
MP01784	calcineurin temperature suppressor cts1	-1.10113	0.99991	1.0076	0.972668	-1.01326	0.952676	-1.34168	0.079411	-1.16762	0.312736
MP01785	60s ribosomal protein l29	1.07892	0.99991	-1.93648	0.00136547	-2.3006	4.54502e-05	-1.97384	0.00241445	-1.59351	0.0232988
MP01786	homoisocitrate dehydrogenase	1.0826	0.99991	-1.20624	0.176546	-1.51714	0.000589461	-1.20606	0.232266	-1.38783	0.00522654
MP01787	hypothetical protein SCHCODRAFT_103081 [Schizophyllum commune H4-8]	-1.0216	0.99991	-1.00606	0.980112	1.16093	0.444596	1.18642	0.477109	1.07818	0.702358
MP01788	tctex1 domain-containing protein 2	1.00655	0.99991	-1.10397	0.744019	-1.03243	0.924671	1.03183	0.946767	1.14212	0.622317
MP01789	mitochondrial 40s ribosomal protein	1.10736	0.99991	-1.3245	0.132063	1.33742	0.11221	1.29655	0.223345	-1.02649	0.916877
MP01790	u4 u6 small nuclear ribonucleoprotein prp31	-1.06526	0.99991	-1.20641	0.0407851	-1.07952	0.477555	-1.23086	0.037239	-1.27797	0.00348503
MP01791	5-aminolevulinate synthase	-1.01225	0.99991	1.41052	0.0127691	1.56829	0.00061399	1.55311	0.00140466	2.02775	1.46137e-08
MP01792	related to bacterial leucyl aminopeptidase precursor	-1.02276	0.99991	1.22098	0.0573422	1.36113	0.00155155	1.38558	0.00142916	1.65522	2.50133e-08
MP01793	mitochondrial protein	-1.03269	0.99991	-1.04647	0.804458	1.10512	0.515344	1.21004	0.224557	1.19655	0.174408
MP01794	wd repeat domain phosphoinositide-interacting protein 3	1.00541	0.99991	1.15444	0.228675	1.26956	0.0361671	1.22667	0.119949	1.36904	0.00153198
MP01795	acetyl- acetyltransferase	-1.00855	0.99991	-1.50326	0.0303853	-1.84274	0.000476658	-1.69638	0.00474808	-1.71563	0.00248255
MP01796	---NA---	-1.21927	0.99991	-1.24883	0.226972	1.06989	0.776121	-1.19587	0.511076	-1.11115	0.594275
MP01797	ras guanyl-nucleotide exchange factor	1.01043	0.99991	-1.19348	0.411056	1.19743	0.386647	1.00822	0.98011	1.02429	0.922889
MP01798	20s proteasome subunit	1.04707	0.99991	1.00223	0.990581	-1.05524	0.72988	1.31102	0.0375431	1.39408	0.00269239
MP01799	wd domain-containing protein	-1.0335	0.99991	-1.34451	0.0327268	-1.0398	0.83835	-1.05445	0.817628	-1.06641	0.713938
MP01800	protein	-1.0636	0.99991	1.06872	0.822744	1.31196	0.244154	-1.04843	0.906723	-1.18237	0.432966
MP01801	atp -binding protein fet5	-1.04295	0.99991	-1.20653	0.0559404	-1.22682	0.0421457	-1.24371	0.0552687	-1.2831	0.00421686
MP01802	proteasome subunit alpha type-3	-1.03999	0.99991	-1.02978	0.861405	1.04512	0.770055	1.11971	0.446513	1.29998	0.0168438
MP01803	ankyrin unc44	-1.02545	0.99991	-1.00785	0.968622	1.10045	0.517837	1.03343	0.882534	1.1355	0.351413
MP01804	aldehyde dehydrogenase	1.08307	0.99991	1.04376	0.788254	1.04826	0.758771	1.02627	0.898211	1.16117	0.208197
MP01805	translation initiation factor	1.00719	0.99991	1.04131	0.798456	-1.04789	0.753481	-1.08665	0.603443	-1.03583	0.811692
MP01806	40s ribosomal protein s3ae	-1.05629	0.99991	-1.35684	0.0521018	-1.75588	7.40271e-05	-2.05913	2.84027e-07	-1.95121	1.43977e-06
MP01807	hypothetical protein CC1G_03298 [Coprinopsis cinerea okayama7#130]	-1.08973	0.99991	-1.15557	0.375129	-1.34304	0.039291	-1.40826	0.0274496	-1.38834	0.0144239
MP01808	duf803 domain membrane protein	-1.18771	0.99991	1.11238	0.473291	-1.01362	0.942898	1.05534	0.791337	1.24289	0.0712226
MP01809	secreted protein	-1.09204	0.99991	-1.04239	0.913049	1.02205	0.954427	-1.05429	0.912631	-1.34315	0.274879
MP01810	protein	-1.07336	0.99991	-1.25749	0.362409	-1.56167	0.0535976	-1.03469	0.935037	1.14144	0.606684
MP01811	probable imp4-component of the u3 small nucleolar ribonucleoprotein	-1.10307	0.99991	-3.31151	1.78163e-16	-1.55265	0.00529891	-1.54374	0.0201868	-1.85716	1.77e-05
MP01812	membrane glycoprotein spo14	1.07549	0.99991	1.16461	0.418675	1.0208	0.93078	1.38358	0.0752788	1.41516	0.0251657
MP01813	protein	1.0447	0.99991	1.00486	0.986158	-1.29276	0.20173	-1.53028	0.031194	-1.45117	0.0425112
MP01814	c6 finger domain	1.15045	0.99991	-1.04472	0.88985	1.23981	0.374459	1.1357	0.686106	1.63576	0.0184363
MP01815	iron sulfur cluster assembly protein 1	-1.072	0.99991	-1.15709	0.33315	1.61299	8.71367e-05	1.16533	0.357709	-1.05917	0.734897
MP01816	vesicle transport v-snare protein vti1	1.02863	0.99991	1.0258	0.874299	1.11249	0.388903	1.03208	0.868872	-1.01029	0.948615
MP01817	4-hydroxybenzoate mitochondrial-like	-1.09661	0.99991	-1.17097	0.46514	-1.8018	0.000383208	-1.0421	0.901886	1.02635	0.912612
MP01818	hypothetical protein CC1G_00241 [Coprinopsis cinerea okayama7#130]	-1.03037	0.99991	-1.02976	0.883895	-1.45734	0.00615347	-1.19683	0.312077	-1.25143	0.0865798
MP01819	adenine phosphoribosyltransferase	1.10321	0.99991	-1.74636	0.002952	-3.6713	5.71653e-12	-2.22997	2.66569e-05	-1.71666	0.000540565
MP01820	dolichyl glycosyltransferase	-1.00543	0.99991	1.16776	0.240985	1.3354	0.0145953	1.29052	0.061182	1.46988	0.000153546
MP01821	duf850 domain protein	1.13226	0.99991	-1.17887	0.393716	1.06937	0.758072	1.26177	0.246548	1.21044	0.279693
MP01822	nuclear pore glycoprotein p62	-1.03494	0.99991	-1.06731	0.564598	-1.46962	4.99721e-06	-1.11334	0.374343	-1.12387	0.218797
MP01823	hypothetical protein SCHCODRAFT_255153 [Schizophyllum commune H4-8]	1.04714	0.99991	1.18706	0.173958	-1.3658	0.00585852	-1.07436	0.68133	-1.14096	0.254864
MP01824	rna binding protein	-1.07701	0.99991	-1.5054	0.000941151	-1.57038	0.000334394	-1.65572	0.000176764	-1.55736	7.81138e-05
MP01825	golgi apparatus membrane protein tvp38	1.03335	0.99991	1.48039	0.000427293	1.61048	5.06553e-05	1.41342	0.0115044	1.52167	7.18692e-05
MP01826	protein	1.28649	0.99991	-1.51037	0.103964	-1.2834	0.359911	-1.09275	0.822071	-1.24096	0.366621
MP01827	mitochondrial inner membrane protease subunit 2	1.05837	0.99991	1.03543	0.887698	1.00014	0.999694	-1.03344	0.919024	-1.00335	0.988146
MP01828	chromo domain-containing protein required for cell polarity	-1.13422	0.99991	-1.03966	0.84581	-1.21712	0.187924	-1.08126	0.716866	-1.01514	0.938992
MP01829	dead deah box	1.07936	0.99991	1.40517	0.0331076	1.23399	0.234352	1.1149	0.641713	-1.28962	0.116163
MP01830	pre-mrna-processing atp-dependent rna helicase prp5	-1.0006	0.99991	1.22581	0.0298629	1.29166	0.00425924	1.24344	0.0269682	1.25617	0.0114271
MP01831	transcription initiation factor tfiid subunit 9	-1.10691	0.99991	-1.39052	0.0650218	-1.08896	0.704975	-1.17439	0.502469	1.07351	0.74848
MP01832	vacuolar protein sorting protein	-1.03274	0.99991	-1.08908	0.511546	1.0152	0.925682	-1.07541	0.670381	-1.13792	0.259456
MP01833	dash complex subunit dad4	-1.1174	0.99991	1.11302	0.689963	1.0537	0.855997	1.14734	0.683691	1.13353	0.535812
MP01834	phosphatidylinositol n-acetylglucosaminyltransferase	1.01382	0.99991	-1.01631	0.954203	1.19037	0.434811	-1.13464	0.663198	-1.01929	0.941121
MP01835	allantoate permease	1.04084	0.99991	1.41371	0.174346	1.16072	0.624211	-1.05756	0.901886	1.00757	0.983387
MP01836	rho-gdp dissociation inhibitor	-1.05489	0.99991	-1.25028	0.0588653	-1.45699	0.000579255	-1.41469	0.00310967	-1.5113	7.95427e-05
MP01837	gtp-binding protein rbg1	-1.02055	0.99991	-1.19481	0.115529	1.04282	0.77134	-1.07506	0.641713	-1.27111	0.0193149
MP01838	hypothetical protein SERLA73DRAFT_174865 [Serpula lacrymans var. lacrymans S7.3]	-1.10519	0.99991	-1.30477	0.0603683	1.083	0.660865	-1.07255	0.760776	1.16809	0.273696
MP01839	hypothetical protein SERLA73DRAFT_178937 [Serpula lacrymans var. lacrymans S7.3]	1.00256	0.99991	-1.08311	0.575731	1.19191	0.166756	1.30268	0.0489786	1.37789	0.00234381
MP01840	protein	-1.08635	0.99991	-1.44241	0.000894363	-1.17716	0.231871	-1.13941	0.476756	-1.32601	0.0067749
MP01841	---NA---	1.0373	0.99991	-2.0385	0.168063	2.04189	0.184019	1.29138	0.758266	1.49632	0.352213
MP01842	predicted protein [Laccaria bicolor S238N-H82]	-1.06452	0.99991	1.27386	0.29619	-1.46525	0.0781536	-1.5436	0.0797781	-1.66258	0.0085633
MP01843	glycosyl family 88	1.01106	0.99991	1.49713	0.0135639	1.10854	0.636002	-1.01204	0.972135	1.09223	0.64526
MP01844	proteasome subunit beta type 6	1.0132	0.99991	1.1163	0.407799	-1.05122	0.73965	-1.11259	0.485441	1.04266	0.776302
MP01845	er degradation-enhancing alpha-mannosidase-like 1	1.00569	0.99991	-1.32223	0.0257093	1.04738	0.788954	-1.03321	0.886584	-1.02129	0.904779
MP01846	integral membrane protein	1.01882	0.99991	1.9306	0.000387215	1.29345	0.226312	1.27246	0.314777	1.93502	0.000327686
MP01847	protein	1.04586	0.99991	-1.19493	0.395897	-1.05569	0.818359	-1.18469	0.489257	1.04017	0.829045
MP01848	protein	-1.12681	0.99991	1.14038	0.448077	1.51057	0.00605866	1.4868	0.027189	1.22887	0.137765
MP01849	26s proteasome non-atpase regulatory subunit 8	-1.06527	0.99991	-1.1646	0.369409	-1.23516	0.180759	1.1519	0.473028	1.18294	0.28994
MP01850	sgn1p	1.05686	0.99991	-2.13674	0.194664	-1.40514	0.588931	1.59076	0.578198	-1.01658	0.981088
MP01851	aminomethyl transferase	-1.09779	0.99991	-1.23905	0.11857	1.10264	0.539477	1.25044	0.165243	1.33095	0.0202771
MP01852	kynurenine aminotransferase	-1.04837	0.99991	-1.31222	0.00774525	1.05896	0.665981	1.12594	0.384895	-1.01398	0.928066
MP01853	expressed protein [Schizophyllum commune H4-8]	1.0239	0.99991	1.24186	0.0117914	1.28321	0.00366737	1.22286	0.0377403	1.38087	1.91007e-05
MP01854	ribonucleotide reductase small subunit	-1.00842	0.99991	2.22488	5.89994e-05	-2.52282	2.00375e-06	-1.03313	0.932363	-1.08445	0.770974
MP01855	snare protein syntaxin 18 ufe1	-1.03996	0.99991	-1.12124	0.425686	-1.17205	0.252423	-1.00842	0.973608	-1.11965	0.387585
MP01856	arginine-trna-protein transferase 1	-1.04875	0.99991	-1.05782	0.838745	1.00873	0.975513	1.42939	0.0969139	1.34105	0.116258
MP01857	vacuole protein	1.02921	0.99991	1.02117	0.911222	1.21601	0.126986	1.09695	0.583843	1.17412	0.224151
MP01858	autophagy protein 10	-1.11457	0.99991	-1.61216	0.0498904	-1.69563	0.0330693	-2.12263	0.00799279	-1.93264	0.00126432
MP01859	aspartyl aminopeptidase	-1.09569	0.99991	1.21901	0.0801834	-1.23444	0.0694093	-1.28352	0.038295	-1.23368	0.0390353
MP01860	hypothetical protein CC1G_00243 [Coprinopsis cinerea okayama7#130]	-1.04976	0.99991	-1.06509	0.744967	-1.20618	0.256192	-1.23164	0.292457	-1.08946	0.603055
MP01861	ribonucleotide reductase small subunit	-1.10749	0.99991	-1.06247	0.711867	-1.00921	0.962465	1.00761	0.975642	-1.14201	0.293795
MP01862	nucleoporin nup82	1.00181	0.99991	-1.03126	0.829165	-1.26118	0.0190632	1.0529	0.747077	-1.10168	0.366621
MP01863	hypothetical protein CC1G_00229 [Coprinopsis cinerea okayama7#130]	-1.10447	0.99991	-1.97127	0.000153995	1.17628	0.463896	1.40083	0.121624	-1.0945	0.708064
MP01864	cytochrome c oxidase assembly protein	-1.03283	0.99991	1.00478	0.9822	-1.02218	0.920851	-1.0659	0.806446	-1.02563	0.898589
MP01865	sjogrens syndrome scleroderma autoantigen 1 family protein	1.02285	0.99991	-1.1815	0.177599	-1.35986	0.00912602	-1.49321	0.000943248	-1.49368	1.56618e-05
MP01866	protein	1.08013	0.99991	1.02001	0.940634	1.56925	0.0114056	1.00466	0.988954	1.13242	0.533523
MP01867	---NA---	-1.16127	0.99991	-1.16966	0.730289	-1.28908	0.523471	-1.21017	0.701643	-1.66537	0.15107
MP01868	---NA---	1.00027	0.99991	-1.3435	0.0729123	-1.29075	0.18692	-1.16146	0.6152	-1.07658	0.70823
MP01869	endoribonuclease dicer	-1.1955	0.99991	-1.26324	0.117958	-1.29522	0.0826094	-1.0527	0.838074	-1.2174	0.154559
MP01870	streptomycin biosynthesis protein	-1.1605	0.99991	-1.00746	0.972028	1.01326	0.950417	1.02195	0.933981	-1.08153	0.605686
MP01871	cystathionine gamma-synthase	1.01593	0.99991	1.09416	0.589987	1.02476	0.898692	-1.13149	0.484438	-1.20796	0.179431
MP01872	elongator complex protein 2	-1.07298	0.99991	-1.21855	0.263835	-1.57302	0.0037983	-1.18252	0.443459	-1.30518	0.0839244
MP01873	predicted protein [Laccaria bicolor S238N-H82]	1.05773	0.99991	1.86548	0.00207555	1.93945	0.000923307	2.3593	1.64945e-05	2.77586	6.84425e-08
MP01874	4 -phosphopantetheinyl transferase	-1.08442	0.99991	-1.52768	0.0527034	1.0188	0.95283	-1.01333	0.976497	-1.00443	0.987083
MP01875	neuronal calcium sensor 1	1.04518	0.99991	-1.21817	0.119118	-1.57118	6.26756e-05	-1.71549	2.25969e-06	-1.61287	6.25087e-06
MP01876	2-nitropropane dioxygenase	1.01783	0.99991	-1.06916	0.712075	-1.03665	0.849648	1.08957	0.669381	1.16379	0.301555
MP01877	heat shock protein hsp20	-1.02514	0.99991	1.45222	0.0277443	2.0854	1.57847e-06	1.65302	0.0027667	1.56578	0.00585658
MP01878	vacuolar atpase proteolipid subunit c	1.00224	0.99991	-1.10352	0.632869	1.28429	0.145631	-1.05507	0.844002	-1.05075	0.814497
MP01879	protein	1.01049	0.99991	1.03827	0.882111	1.32636	0.111096	1.12964	0.615099	1.35581	0.0733912
MP01880	vacuolar atp synthase subunit b	-1.023	0.99991	1.17335	0.256205	1.23702	0.10686	1.17682	0.291019	1.13576	0.369201
MP01881	lactose permease	-1.01038	0.99991	2.1485	0.234094	2.45329	0.143952	1.64478	0.518392	1.80617	0.364767
MP01882	-oxoglutarate 3-dioxygenase	1.03926	0.99991	-1.2615	0.086946	-1.68183	2.53234e-05	-1.24938	0.168729	-1.52927	5.86715e-05
MP01883	alkyl hydroperoxide reductase thiol specific antioxidant mal allergen	1.07117	0.99991	1.19075	0.500433	-1.08416	0.774579	-1.43484	0.132524	-1.01546	0.961899
MP01884	predicted protein [Laccaria bicolor S238N-H82]	-1.04866	0.99991	1.06967	0.659568	1.00128	0.994798	-1.0643	0.731113	-1.03787	0.81004
MP01885	protein	-1.07017	0.99991	-1.79043	1.28078e-09	-1.62762	7.18577e-07	-1.87588	8.39363e-10	-2.4867	1.23597e-24
MP01886	---NA---	1.31369	0.99991	-1.20596	0.654447	1.07903	0.882029	1.14811	0.844002	-1.48234	0.273999
MP01887	phospho-2-dehydro-3-deoxyheptonate aldolase	1.02136	0.99991	-1.79803	1.11946e-05	-1.1445	0.424607	-1.14835	0.476817	-1.53086	0.00210991
MP01889	related to tyrosyl-trna synthetase	-1.0567	0.99991	-1.14864	0.255789	-1.64303	1.04322e-06	-1.45977	0.000822125	-1.83872	2.71073e-11
MP01890	zinc metallopeptidase	-1.19345	0.99991	-1.20087	0.396701	-1.29624	0.192712	-1.06096	0.841398	1.14485	0.449365
MP01891	60s ribosomal protein	-1.05896	0.99991	-1.33047	0.0673595	-1.31465	0.0878771	-1.18601	0.414026	-1.13286	0.47731
MP01892	protein phosphatase 2c ptc3	-1.02341	0.99991	-1.05412	0.684375	1.0488	0.703572	-1.03797	0.812813	-1.05251	0.674631
MP01893	delta-12 fatty acid desaturase	-1.00184	0.99991	1.19507	0.327699	1.03755	0.867286	-1.09053	0.713946	-1.10065	0.622038
MP01894	mfs monocarboxylate transporter	-1.03598	0.99991	1.16313	0.659164	1.52705	0.144225	1.34148	0.435795	1.04612	0.900556
MP01895	sec14 cytosolic factor	1.02406	0.99991	-1.01832	0.930296	1.70323	2.23515e-05	1.59034	0.000841135	1.369	0.0104286
MP01896	proteophosphoglycan ppg4	1.16199	0.99991	-1.28193	0.0806861	1.18746	0.29146	1.0175	0.954912	-1.09586	0.605292
MP01897	sok1 protein	-1.02695	0.99991	-1.13306	0.606402	1.97243	0.000138522	1.66295	0.0103113	1.46383	0.0482565
MP01898	mitochondrial import inner membrane translocase subunit tim9	1.03275	0.99991	-1.87366	1.72515e-08	-1.27187	0.0560047	1.10375	0.57734	-1.242	0.0905481
MP01899	related to tubulin-folding cofactor d	1.01703	0.99991	1.00636	0.98061	1.22649	0.339079	1.07274	0.82948	-1.2124	0.284979
MP01900	protein	-1.11706	0.99991	1.31363	0.130942	-1.00729	0.979212	1.02903	0.928813	-1.08552	0.686428
MP01901	mfs monocarboxylate	1.03576	0.99991	1.0622	0.823293	1.08662	0.780064	1.13328	0.702638	1.22023	0.25916
MP01902	tubulin-specific chaperone d	-1.20828	0.99991	1.24042	0.0964356	1.17406	0.262328	1.08135	0.681294	1.02685	0.854803
MP01903	protein	-1.10378	0.99991	1.07754	0.792567	1.22391	0.399302	-1.36506	0.229216	-2.19201	1.56904e-05
MP01904	tumor antigen cml66-l	-1.16238	0.99991	-1.38263	0.0231293	-1.34488	0.042024	-1.50606	0.00525679	-1.44406	0.00299464
MP01905	glycosyltransferase family 1 protein	-1.00713	0.99991	1.75012	5.53693e-05	2.70921	6.06629e-14	2.71354	2.5401e-13	2.89498	6.61503e-16
MP01906	dienelactone hydrolase endo- -beta-d-glucanase	-1.38967	0.99991	1.04297	0.924107	1.02312	0.960208	1.50296	0.365867	1.41113	0.164775
MP01907	hypothetical protein SCHCODRAFT_106944 [Schizophyllum commune H4-8]	1.00918	0.99991	-1.01911	0.923291	1.00686	0.971816	1.00071	0.997979	-1.00656	0.97252
MP01908	heat shock protein mitochondrial precursor	-1.04121	0.99991	1.12007	0.417848	1.1622	0.246602	1.95776	7.88088e-10	1.90389	4.3434e-10
MP01909	hypothetical protein SERLA73DRAFT_91139 [Serpula lacrymans var. lacrymans S7.3]	-1.08643	0.99991	-1.10277	0.501779	-1.49044	0.000441005	-1.20358	0.224113	-1.07865	0.582288
MP01910	hypothetical protein SCHCODRAFT_53948 [Schizophyllum commune H4-8]	1.09312	0.99991	-1.33256	0.0530239	1.14804	0.419323	1.05889	0.817628	1.06003	0.744462
MP01911	hypothetical protein SCHCODRAFT_105639 [Schizophyllum commune H4-8]	-1.09607	0.99991	1.07917	0.856208	-1.03286	0.940292	1.35788	0.499394	1.12892	0.732962
MP01912	cyclin binding protein	1.05648	0.99991	1.20231	0.424635	-1.26841	0.268333	-1.2752	0.304993	-1.01192	0.967299
MP01914	duf1714 domain-containing protein	-1.04872	0.99991	1.09893	0.513233	-1.05667	0.730018	1.21509	0.200673	-1.1136	0.409079
MP01915	c-3 sterol dehydrogenase (c-4 sterol decarboxylase)	1.00503	0.99991	1.06807	0.725631	-1.19033	0.248917	-1.23338	0.206833	-1.72537	1.13518e-05
MP01916	40s ribosomal protein s19	-1.09034	0.99991	-1.65714	0.000116317	-2.08971	5.02397e-09	-2.37045	8.05209e-12	-2.15311	6.12002e-10
MP01917	---NA---	1.3153	0.99991	1.61086	0.386568	1.5369	0.468179	1.01715	0.987143	1.15775	0.81921
MP01919	centromere binding protein b	-1.07257	0.99991	-1.34943	0.275223	-1.05344	0.882623	-1.20188	0.604924	-1.2677	0.38873
MP01920	protein	1.05424	0.99991	-1.67764	0.0342587	1.22625	0.456016	1.41943	0.185827	1.4938	0.0516179
MP01921	gnat	1.24471	0.99991	-1.03584	0.892713	-1.54529	0.0187201	-1.22116	0.413588	1.28604	0.143765
MP01922	dual specificity kinase 1	-1.19865	0.99991	1.02271	0.940443	-2.39109	1.20401e-06	1.03116	0.931982	-1.27409	0.206672
MP01924	glutathione s-transferase ii	-1.05592	0.99991	1.01964	0.918758	-1.0761	0.644068	1.0057	0.980648	1.44814	0.000379031
MP01925	spore wall assembly -related protein	-1.02499	0.99991	1.83746	1.6254e-07	1.60805	0.00012509	1.51896	0.00194529	1.66732	1.47536e-05
MP01926	u390_crynb ame: full=upf0390 protein cnbd1430	-1.02235	0.99991	-1.17727	0.321565	-1.37478	0.0332842	-1.16	0.486316	-1.3063	0.0567554
MP01927	alternative oxidase	1.07166	0.99991	3.16036	4.66316e-07	5.0552	6.85309e-13	6.02472	3.36925e-15	6.96784	1.16016e-17
MP01928	concanavalin a-like lectin glucanase	1.09161	0.99991	1.14781	0.643664	-1.01276	0.970611	-1.8198	0.0137782	1.06331	0.842156
MP01929	predicted protein [Laccaria bicolor S238N-H82]	-1.05046	0.99991	-1.13182	0.428028	1.0173	0.929953	1.06892	0.751364	1.07342	0.672758
MP01930	protein	1.04696	0.99991	-1.0422	0.93965	1.19494	0.747117	-1.10393	0.893406	-1.21581	0.654845
MP01931	deoxynucleotidyltransferase terminal-interacting protein 2	-1.00984	0.99991	-2.4374	5.19069e-13	-1.39548	0.0177856	-1.44793	0.0241863	-2.05563	3.96338e-09
MP01933	protein	1.07595	0.99991	1.59865	0.0812649	1.31888	0.355388	-1.11295	0.809688	-1.1266	0.730057
MP01935	sodium transport atpase	1.03724	0.99991	1.32632	0.00978843	1.31546	0.0129204	1.29389	0.0322738	1.19257	0.126955
MP01936	predicted protein [Laccaria bicolor S238N-H82]	1.06318	0.99991	1.34946	0.00785355	1.00102	0.995995	1.01281	0.962218	1.09224	0.494883
MP01937	cytoplasmic protein	-1.00446	0.99991	1.1563	0.40082	-1.06438	0.74808	1.05649	0.817566	1.16614	0.341049
MP01939	protein	1.00486	0.99991	1.28611	0.00346781	1.31506	0.00141387	1.22685	0.0372224	1.08308	0.441271
MP01940	pig-x pbn1 domain-containing protein	-1.05916	0.99991	-1.07877	0.695778	1.02599	0.904522	1.04736	0.858226	1.06439	0.716243
MP01941	gcn5-related n-acetyltransferase	1.09587	0.99991	-1.2228	0.384811	1.18376	0.54505	-1.90688	0.00605645	1.16075	0.362501
MP01942	ubiquinone biosynthesis methlytransferase	1.06274	0.99991	-1.21783	0.137178	-1.21727	0.131935	-1.0824	0.671427	-1.09811	0.514821
MP01943	protein	1.03215	0.99991	1.15113	0.117697	-1.03699	0.746983	-1.08641	0.457895	-1.11782	0.219725
MP01944	regulatory protein cys-3	-1.06381	0.99991	-1.43449	0.000820487	-1.38591	0.00344495	-1.60064	2.61745e-05	-1.6141	3.24707e-06
MP01945	pyruvate decarboxylase	1.11997	0.99991	1.52977	0.272925	-1.19264	0.684166	-1.71159	0.174338	-1.41024	0.378025
MP01946	septum formation protein maf	-1.01739	0.99991	-1.17398	0.425695	-1.28243	0.226773	-1.32754	0.207418	-1.11186	0.570234
MP01947	related to sas10-involved in silencing	-1.06564	0.99991	-2.15972	1.94533e-11	-1.03014	0.873506	-1.09531	0.65101	-1.26555	0.0760369
MP01948	pre-mrna splicing factor	1.04683	0.99991	-1.09468	0.669927	-1.02213	0.925132	-1.12511	0.596767	-1.49047	0.0105573
MP01949	checkpoint protein kinase	-1.01353	0.99991	1.1511	0.359985	-1.41674	0.00693509	-1.11467	0.553288	-1.08299	0.613557
MP01950	endonuclease exonuclease phosphatase	-1.05092	0.99991	1.27064	0.53317	1.67437	0.114675	-1.03104	0.958566	-1.18751	0.659451
MP01951	rnase p protein subunit	-1.03852	0.99991	-1.25126	0.217942	-1.42136	0.0408835	-1.05428	0.867441	-1.09748	0.629736
MP01952	predicted protein [Laccaria bicolor S238N-H82]	1.05934	0.99991	1.17745	0.169961	1.06418	0.65188	1.04181	0.81991	1.01	0.951251
MP01953	30s ribosomal protein s12	-1.02366	0.99991	-1.1571	0.311176	1.13961	0.366712	1.28287	0.0890546	1.11918	0.433806
MP01954	nadh dehydrogenase	1.01556	0.99991	-1.0209	0.885612	1.05629	0.646632	1.08615	0.523411	1.12619	0.246349
MP01955	mfs nicotinic acid transporter	-1.0011	0.99991	1.35259	0.00298516	1.11466	0.411081	1.00535	0.9805	1.04735	0.726406
MP01956	protein	1.05087	0.99991	1.42753	0.0168375	1.36986	0.0421591	1.31748	0.11589	1.51947	0.00281892
MP01957	predicted protein [Laccaria bicolor S238N-H82]	-1.00435	0.99991	-1.11867	0.548003	-1.23274	0.194792	-1.3721	0.050539	-1.35735	0.0434362
MP01959	mitochondrial mrna processing protein	-1.03098	0.99991	-3.0352	1.95111e-19	-1.285	0.0763258	-1.18783	0.322894	-1.48113	0.00273773
MP01960	hypothetical protein CC1G_15570 [Coprinopsis cinerea okayama7#130]	1.17266	0.99991	2.99106	2.79294e-08	1.65035	0.0203555	-1.06279	0.871121	1.03359	0.917647
MP01961	predicted protein [Laccaria bicolor S238N-H82]	-1.02271	0.99991	-1.34446	0.00850153	-1.12167	0.399649	-1.28605	0.0561399	-1.23062	0.0732109
MP01964	cell division cycle protein	1.04481	0.99991	-1.07899	0.673888	1.14943	0.39533	1.14755	0.484791	1.47509	0.00116696
MP01965	hypothetical protein CC1G_03443 [Coprinopsis cinerea okayama7#130]	-1.04265	0.99991	1.47713	0.321902	1.80473	0.100686	1.2043	0.721009	1.14332	0.766413
MP01966	adp-ribosylation factor-like protein 8a	1.03961	0.99991	1.08081	0.574571	-1.07421	0.617393	1.1848	0.234646	1.24259	0.027015
MP01967	proteasomal ubiquitin receptor adrm1-like	-1.01752	0.99991	-1.01949	0.926484	-1.07455	0.690409	1.30477	0.108167	1.33592	0.0317158
MP01968	nucleolar protein 8	-1.08127	0.99991	-1.27429	0.0827635	-1.11758	0.489907	-1.18322	0.330377	-1.14907	0.350646
MP01969	protein	-1.07822	0.99991	-1.05767	0.779492	-2.44563	9.96888e-12	-1.66511	0.00226423	-1.75492	3.57749e-06
MP01970	tyrosine-protein phosphatase non-receptor type 6	1.18708	0.99991	1.91781	4.26358e-05	1.7412	0.000608949	1.4489	0.0440315	1.51287	0.0141876
MP01973	mitochondrial import receptor subunit tom22	-1.00328	0.99991	-1.46317	0.000286575	-1.0178	0.913108	1.23644	0.0908291	1.05874	0.681845
MP01974	---NA---	-1.05613	0.99991	1.29279	0.265092	1.43616	0.101376	1.21425	0.518299	-1.05359	0.857686
MP01975	---NA---	-1.0145	0.99991	-1.47597	0.18109	-2.03214	0.0059339	-1.66214	0.0821465	-1.78083	0.0299724
MP01976	short-chain dehydrogenase reductase family	1.13455	0.99991	1.43882	0.168047	-1.01552	0.966988	-1.1217	0.786906	1.27332	0.397918
MP01977	protein	1.06201	0.99991	1.35991	0.151528	1.25757	0.338402	1.50068	0.083019	1.36008	0.0458487
MP01978	hypothetical protein SCHCODRAFT_106543 [Schizophyllum commune H4-8]	1.41077	0.99991	1.88911	0.348414	2.55621	0.148122	1.0157	0.988954	-1.88855	0.343689
MP01979	arabinan endo- -alpha-l-arabinosidase	-1.09139	0.99991	1.22838	0.774142	1.44842	0.588931	-1.91924	0.420131	1.1828	0.80889
MP01980	aldehyde reductase i	-1.01575	0.99991	-1.06792	0.839506	1.17399	0.562097	1.87859	0.0226555	2.18185	2.92379e-05
MP01981	related to chloroperoxidase	1.05025	0.99991	1.199	0.730477	1.16006	0.77134	1.49544	0.413526	3.10604	0.00257755
MP01982	sad1-unc-like c-terminal	-1.01743	0.99991	-1.05199	0.807018	1.0608	0.759838	1.48104	0.0105641	1.2675	0.107657
MP01983	hypothetical protein SERLA73DRAFT_192123 [Serpula lacrymans var. lacrymans S7.3]	1.27449	0.99991	1.17583	0.839619	-1.47394	0.514976	-1.45514	0.604171	-1.35738	0.491211
MP01984	sphingomyelin phosphodiesterase	-1.03859	0.99991	1.12826	0.678239	-1.38185	0.18692	-1.43783	0.152204	-1.31263	0.227559
MP01985	glycoside hydrolase family 61 protein	1.02037	0.99991	-1.99272	7.33363e-05	-1.55026	0.0183881	-1.23968	0.373921	-1.33659	0.132474
MP01986	carotenoid ester lipase precursor	1.16263	0.99991	1.29629	0.635506	1.03184	0.960031	1.00683	0.993293	1.21354	0.721954
MP01987	glycoside hydrolase family 1 protein	-1.04058	0.99991	1.47866	0.0431606	1.0169	0.955873	1.08476	0.823395	1.00289	0.9915
MP01988	cyclohexanone monooxygenase	-1.05661	0.99991	1.93398	0.0588497	1.62202	0.180899	1.90485	0.088575	3.00999	0.00063242
MP01989	ste ste11 cdc15 protein kinase	1.0445	0.99991	1.20412	0.0381453	1.00568	0.96533	1.1622	0.142773	1.18945	0.0456319
MP01990	hypothetical protein SERLA73DRAFT_101356 [Serpula lacrymans var. lacrymans S7.3]	-1.06657	0.99991	-1.1932	0.491715	-2.13775	0.000113566	-2.33602	1.01144e-05	-1.80693	0.00108976
MP01991	penicillin-binding protein	1.03995	0.99991	1.11189	0.799836	-1.67351	0.124823	-1.57444	0.249908	-1.41076	0.270113
MP01992	arginine n-methyltransferase 3	-1.08897	0.99991	1.00204	0.990896	-1.15265	0.229315	-1.08354	0.615764	-1.06327	0.628786
MP01993	quinone oxidoreductase	1.18108	0.99991	1.44378	0.0123298	2.00262	5.57456e-07	2.4179	2.98849e-09	2.04061	5.54113e-08
MP01994	cyclohexanone monooxygenase	1.42735	0.99991	1.30634	0.269517	1.35716	0.257908	1.31202	0.400778	1.13248	0.619291
MP01995	short chain dehydrogenase reductase	-1.23433	0.99991	1.03141	0.960109	1.2032	0.748749	-1.47758	0.550591	1.13765	0.775938
MP01996	cyclopentanone -monooxygenase	1.01772	0.99991	1.18351	0.302193	1.56479	0.0012043	1.88692	4.49843e-06	2.2796	1.59486e-11
MP01997	---NA---	1.22175	0.99991	1.24334	0.615388	1.83289	0.111613	1.1025	0.892974	-2.02621	0.01191
MP01998	predicted protein [Postia placenta Mad-698-R]	1.06195	0.99991	1.00762	0.977553	-1.08383	0.733006	-1.34876	0.170174	-1.13461	0.52699
MP01999	epsin domain-containing protein	1.02655	0.99991	1.1461	0.250726	1.0865	0.512678	-1.05046	0.766351	-1.03195	0.827109
MP02000	nad-specific glutamate dehydrogenase	-1.01174	0.99991	1.11892	0.54465	-1.01759	0.936752	1.01731	0.950153	-1.06378	0.749292
MP02001	fmn dependent	-1.03085	0.99991	-1.31743	0.134472	-1.41556	0.0520732	1.00826	0.979607	-1.01369	0.95877
MP02002	plasma membrane channel protein	1.01578	0.99991	1.11694	0.377664	1.21127	0.0834862	-1.02407	0.898487	1.06548	0.628857
MP02003	---NA---	-1.14484	0.99991	-1.47106	0.293471	-2.44779	0.0257931	-1.8114	0.215802	-1.5418	0.182496
MP02004	other aur protein kinase	-1.01996	0.99991	1.65349	0.000754729	-1.76628	6.84747e-05	-1.10579	0.654738	-1.16575	0.331641
MP02005	---NA---	1.19117	0.99991	1.62462	0.437991	-1.361	0.628126	-1.71052	0.512025	-1.81483	0.112124
MP02006	---NA---	1.12978	0.99991	-2.80308	7.46595e-08	-1.20049	0.531	-1.08518	0.869899	1.04454	0.883188
MP02007	msp1p	-1.19661	0.99991	-1.89723	3.33618e-08	1.56935	0.000170547	1.65712	9.08965e-05	1.71831	2.77636e-06
MP02008	carbohydrate esterase family 8 protein	-1.07791	0.99991	-1.01039	0.964737	-1.04662	0.836977	-1.17786	0.445628	-1.20995	0.163107
MP02009	---NA---	1.06589	0.99991	1.93189	0.0517621	2.86881	0.00588043	2.37704	0.0841533	3.69557	0.000101483
MP02010	---NA---	1.04436	0.99991	1.26346	0.494074	-1.01431	0.976472	-1.15869	0.812236	-1.15285	0.659749
MP02011	carbohydrate-binding module family 50 protein	1.02803	0.99991	1.36534	0.00194301	1.42035	0.00150359	1.14498	0.390087	1.23778	0.0390726
MP02012	2og-fe oxygenase	1.01005	0.99991	1.85851	0.0422752	1.37319	0.421283	-2.17856	0.087586	1.25982	0.43219
MP02013	protein	-1.09899	0.99991	-2.14071	1.06581e-15	-1.13606	0.294742	-1.25145	0.083019	-1.48535	4.21254e-05
MP02014	vacuolar protein sorting-associated protein 70	-1.12124	0.99991	1.12913	0.36038	-1.14984	0.282705	1.01567	0.94304	1.06682	0.630708
MP02015	---NA---	2.79493	0.99991	1.77622	0.308302	1.12439	0.883035	3.19932	0.245622	1.34071	0.62158
MP02016	protein	-1.00128	0.99991	1.32093	0.121334	1.10824	0.633495	-1.16965	0.51129	-1.2676	0.163881
MP02017	glycosyl hydrolase family 10	-1.20633	0.99991	1.42742	0.510592	1.40449	0.600083	1.56052	0.522834	1.53695	0.244612
MP02018	glycoside hydrolase family 37 protein	-1.08421	0.99991	1.03292	0.877909	1.0224	0.913767	-1.15636	0.427397	-1.13053	0.435896
MP02019	cyclohexanone monooxygenase	1.00259	0.99991	1.08221	0.650693	1.17402	0.307455	1.56172	0.00331602	1.75227	5.13621e-08
MP02020	esterase lipase thioesterase family protein	-1.00061	0.99991	1.42861	0.00661211	2.25041	8.8734e-12	2.41054	4.51465e-13	2.71427	1.11435e-19
MP02021	pectate lyase	-1.07984	0.99991	1.59681	0.458048	1.37905	0.6838	1.29247	0.772086	-1.04879	0.950928
MP02022	fumarylacetoacetate hydrolase	1.02525	0.99991	1.26529	0.119997	1.86361	2.70283e-06	1.33794	0.0762281	1.46055	0.00529032
MP02023	hypothetical protein MGG_07574 [Magnaporthe oryzae 70-15]	-1.18839	0.99991	1.20063	0.903706	1.9702	0.492302	1.89265	0.547471	2.40155	0.188354
MP02024	---NA---	1.26247	0.99991	1.463	0.236163	1.03572	0.938488	1.32225	0.505549	1.23123	0.505087
MP02025	short-chain dehydrogenase reductase sdr	1.0522	0.99991	1.0837	0.823274	1.05792	0.870837	-1.28174	0.438152	-1.07478	0.830466
MP02026	glycoside hydrolase family 61 protein	1.78277	0.99991	-1.43617	0.350448	-1.3081	0.483853	1.01624	0.980346	1.24723	0.470718
MP02027	---NA---	1.22861	0.99991	-1.02369	0.970785	-1.55607	0.405974	1.04886	0.955474	-1.47917	0.374847
MP02028	protein	-1.06915	0.99991	1.67491	0.0229155	2.1329	0.000477832	1.58303	0.0726161	1.78563	0.00865653
MP02029	60s ribosomal protein l7	1.0003	0.99991	-2.00393	1.60792e-07	-1.44076	0.0111639	-1.3043	0.11999	-1.76271	1.91249e-05
MP02030	---NA---	1.01838	0.99991	1.16851	0.236149	-1.05767	0.731336	1.01161	0.96358	1.03866	0.79497
MP02031	sam domain protein	1.03753	0.99991	-1.06367	0.76754	1.02463	0.91014	-1.10322	0.6459	-1.0014	0.995202
MP02032	related to chloroperoxidase	-1.08742	0.99991	1.22526	0.400558	-1.07514	0.79497	1.44857	0.0975385	2.68961	7.3799e-09
MP02033	transmembrane gtpase fzo1	1.04821	0.99991	1.46771	0.0199733	1.4101	0.0379277	1.19991	0.379577	1.36143	0.0681716
MP02034	utp-glucose-1-phosphate uridylyltransferase	-1.05135	0.99991	-1.01039	0.954028	1.04247	0.802439	1.27311	0.0735623	1.27364	0.0267207
MP02035	hypothetical protein CC1G_00641 [Coprinopsis cinerea okayama7#130]	1.03586	0.99991	1.21079	0.457873	1.04599	0.884683	-1.25163	0.420131	-1.25921	0.331417
MP02036	geranylgeranyl transferase type-1 subunit beta	-1.08937	0.99991	-1.08353	0.623122	-1.41743	0.0105663	-1.19525	0.322655	-1.09192	0.545745
MP02038	glycosyltransferase family 8 protein	1.01675	0.99991	-1.01507	0.959117	-1.31589	0.22888	-1.44408	0.165595	-1.34131	0.120808
MP02039	---NA---	-1.05397	0.99991	-1.17009	0.45874	-2.20276	1.66971e-06	-1.87047	0.000151009	-1.46388	0.0184138
MP02040	glycoside hydrolase family 37 protein	1.01872	0.99991	1.59776	0.0158699	1.15449	0.542174	-1.53615	0.0406149	-1.06457	0.812577
MP02041	---NA---	-1.41755	0.99991	1.21653	0.538347	-1.28216	0.448507	-1.39492	0.406508	-1.59181	0.0606352
MP02042	not2 family protein	-1.00202	0.99991	-1.2254	0.0738817	-1.02672	0.865883	-1.00211	0.991888	-1.04007	0.788525
MP02043	arabinan endo- -alpha-l-arabinosidase	1.17825	0.99991	-1.72862	0.239462	-1.87499	0.208725	-1.10802	0.903473	1.74652	0.149626
MP02044	hypothetical protein SERLADRAFT_469556 [Serpula lacrymans var. lacrymans S7.9]	1.01116	0.99991	1.02481	0.869617	1.1616	0.16459	-1.03099	0.860922	1.05877	0.635964
MP02045	aldehyde reductase i	1.11675	0.99991	1.50985	7.25669e-05	1.08255	0.588931	1.15185	0.384319	1.34637	0.00179281
MP02046	cytoplasmic protein	1.02045	0.99991	-2.43654	1.73635e-11	-1.7625	6.1689e-05	-1.44974	0.0386899	-1.59314	0.000414463
MP02047	---NA---	1.1351	0.99991	-1.19214	0.808151	-1.85642	0.403255	1.38971	0.720482	-1.56379	0.447254
MP02048	glycoside hydrolase family 61 protein	1.03236	0.99991	1.38557	0.0405012	1.24898	0.200364	1.22013	0.318199	1.13497	0.482828
MP02049	mfs quinate	1.0337	0.99991	1.33489	0.0572709	1.60519	0.000977864	1.0122	0.967486	1.06739	0.734513
MP02050	protein	1.03793	0.99991	1.09589	0.526206	1.16068	0.265674	1.05623	0.778295	1.17086	0.197413
MP02051	protein	-1.24843	0.99991	-1.16356	0.635135	1.1754	0.663598	1.0131	0.982588	1.24675	0.438492
MP02052	protein	-1.04225	0.99991	1.42473	0.0113214	-1.17453	0.372623	-1.30244	0.163116	-1.17713	0.267122
MP02053	glycoside hydrolase family 16 protein	1.03378	0.99991	-1.34147	0.127352	-1.0268	0.923232	-1.06013	0.864066	-1.03225	0.907027
MP02054	nad-dependent epimerase dehydratase	1.04668	0.99991	-1.14613	0.48455	-1.19418	0.362555	-1.02829	0.931284	-1.48693	0.01031
MP02055	predicted protein [Laccaria bicolor S238N-H82]	1.0458	0.99991	-1.73651	8.90525e-08	-1.4365	0.000768598	-1.04183	0.830404	1.41558	0.000594675
MP02056	carbohydrate esterase family 8 protein	1.06161	0.99991	1.38863	0.0860623	-1.17569	0.47129	1.16344	0.564686	1.0243	0.925838
MP02057	---NA---	-1.10021	0.99991	-1.03815	0.902676	-1.31755	0.225374	1.11775	0.736773	-1.31583	0.149995
MP02058	serine threonine protein kinase	1.36207	0.99991	1.21444	0.816951	2.00092	0.293161	2.10035	0.313967	1.5415	0.529319
MP02059	rna polymerase ii-associated protein 3	-1.25048	0.99991	-1.40745	0.105741	-1.62294	0.0219653	-1.25894	0.484112	-1.15399	0.530041
MP02060	predicted protein [Laccaria bicolor S238N-H82]	-1.02438	0.99991	1.18847	0.0827635	1.32253	0.00261401	1.25854	0.0260495	1.22665	0.0275763
MP02061	wd repeat-containing protein 46	-1.03744	0.99991	-2.24233	1.2148e-11	-1.09029	0.60512	-1.2307	0.220396	-1.48186	0.00245945
MP02062	protein	1.05181	0.99991	-1.19909	0.363869	-1.46023	0.0258448	-1.05742	0.842928	-1.07888	0.627475
MP02063	glycoside hydrolase family 20 protein	-1.03493	0.99991	-1.11084	0.492133	1.01929	0.92511	-1.02977	0.908513	1.20265	0.145339
MP02064	---NA---	1.02495	0.99991	1.4797	0.0432809	1.35825	0.131634	1.37703	0.15774	2.1316	2.13888e-05
MP02065	hypothetical protein CC1G_07172 [Coprinopsis cinerea okayama7#130]	-1.0068	0.99991	1.26643	0.468093	1.28978	0.410091	1.02322	0.964705	1.02937	0.943495
[truncated: 12,402 more rows]
