# Supplementary material for: Unveiling molecular mechanisms of strobilurin resistance in the cacao pathogen Moniliophthora perniciosa
Source: iScience. 2025 Jul 23;28(8):113180. doi: 10.1016/j.isci.2025.113180 (PMC12432460; doi:10.1016/j.isci.2025.113180)
Supplement: Table S2. Gene Ontology (GO) enrichment analysis following azoxystrobin treatment [file mmc3.xlsx]

## Sheet: Sheet1
Table S2. Enriched Gene Onthology (GO) terms following azoxystrobin treatment
Differential expression	Time	GO term	p-value	FDR	Number of genes in test set with this GO term	Number of genes in global set with this GO term	Number of genes in test set with any GO term assigned	Number of genes in global set with any InterPro term assigned
Down-regulated	0.5h	GO:0022613-ribonucleoprotein complex biogenesis	4.4e-51	2.94e-48	85	184	402	5703
Down-regulated	0.5h	GO:0042254-ribosome biogenesis	3.23e-44	1.08e-41	76	170	402	5703
Down-regulated	0.5h	GO:0010467-gene expression	6.99e-39	1.55e-36	112	426	402	5703
Down-regulated	0.5h	GO:0044085-cellular component biogenesis	6.37e-37	1.06e-34	92	304	402	5703
Down-regulated	0.5h	GO:0006412-translation	5.09e-30	6.79e-28	64	180	402	5703
Down-regulated	0.5h	GO:0034645-cellular macromolecule biosynthetic process	1.04e-14	1.15e-12	84	507	402	5703
Down-regulated	0.5h	GO:0009059-macromolecule biosynthetic process	2.2e-13	2.09e-11	89	583	402	5703
Down-regulated	0.5h	GO:0034470-ncRNA processing	8.2e-13	6.84e-11	25	67	402	5703
Down-regulated	0.5h	GO:0016070-RNA metabolic process	3.75e-11	2.78e-09	54	298	402	5703
Down-regulated	0.5h	GO:0006396-RNA processing	5.28e-11	3.52e-09	35	146	402	5703
Down-regulated	0.5h	GO:0006364-rRNA processing	6.55e-11	3.78e-09	15	28	402	5703
Down-regulated	0.5h	GO:0044249-cellular biosynthetic process	6.79e-11	3.78e-09	110	871	402	5703
Down-regulated	0.5h	GO:0034660-ncRNA metabolic process	8.42e-11	4.32e-09	29	106	402	5703
Down-regulated	0.5h	GO:0044237-cellular metabolic process	9.52e-11	4.53e-09	233	2429	402	5703
Down-regulated	0.5h	GO:0044260-cellular macromolecule metabolic process	1.82e-10	8.11e-09	157	1441	402	5703
Down-regulated	0.5h	GO:0044267-cellular protein metabolic process	1.97e-10	8.22e-09	97	742	402	5703
Down-regulated	0.5h	GO:0016072-rRNA metabolic process	2.38e-10	9.34e-09	15	30	402	5703
Down-regulated	0.5h	GO:0009987-cellular process	5.51e-10	2.04e-08	286	3238	402	5703
Down-regulated	0.5h	GO:0009058-biosynthetic process	3.95e-09	1.39e-07	115	988	402	5703
Down-regulated	0.5h	GO:0022618-ribonucleoprotein complex assembly	8.44e-09	2.81e-07	11	19	402	5703
Down-regulated	0.5h	GO:0001731-formation of translation preinitiation complex	7.79e-08	2.47e-06	8	11	402	5703
Down-regulated	0.5h	GO:0006413-translational initiation	5.35e-07	1.62e-05	8	13	402	5703
Down-regulated	0.5h	GO:0043170-macromolecule metabolic process	1.64e-06	4.75e-05	166	1746	402	5703
Down-regulated	0.5h	GO:0006446-regulation of translational initiation	2.5e-06	6.94e-05	13	41	402	5703
Down-regulated	0.5h	GO:0044238-primary metabolic process	3.46e-06	9.24e-05	234	2697	402	5703
Down-regulated	0.5h	GO:0019538-protein metabolic process	6.53e-06	0.000168	99	933	402	5703
Down-regulated	0.5h	GO:0006417-regulation of translation	8.04e-05	0.00185	15	70	402	5703
Down-regulated	0.5h	GO:0010608-posttranscriptional regulation of gene expression	8.04e-05	0.00185	15	70	402	5703
Down-regulated	0.5h	GO:0032268-regulation of cellular protein metabolic process	8.04e-05	0.00185	15	70	402	5703
Down-regulated	0.5h	GO:0008033-tRNA processing	0.000108	0.00236	11	42	402	5703
Down-regulated	0.5h	GO:0006040-amino sugar metabolic process	0.00011	0.00236	14	64	402	5703
Down-regulated	0.5h	GO:0034622-cellular macromolecular complex assembly	0.000131	0.00269	14	65	402	5703
Down-regulated	0.5h	GO:0051246-regulation of protein metabolic process	0.000133	0.00269	15	73	402	5703
Down-regulated	0.5h	GO:0034621-cellular macromolecular complex subunit organization	0.000256	0.00502	14	69	402	5703
Down-regulated	0.5h	GO:0006144-purine base metabolic process	0.000334	0.00619	15	79	402	5703
Down-regulated	0.5h	GO:0006399-tRNA metabolic process	0.000334	0.00619	15	79	402	5703
Down-regulated	0.5h	GO:0065003-macromolecular complex assembly	0.000969	0.0175	15	87	402	5703
Down-regulated	0.5h	GO:0009112-nucleobase metabolic process	0.00109	0.0191	16	97	402	5703
Down-regulated	0.5h	GO:0022607-cellular component assembly	0.00139	0.0237	15	90	402	5703
Down-regulated	0.5h	GO:0043933-macromolecular complex subunit organization	0.00156	0.026	15	91	402	5703
Down-regulated	0.5h	GO:0009451-RNA modification	0.00165	0.0268	8	33	402	5703
Down-regulated	0.5h	GO:0010556-regulation of macromolecule biosynthetic process	0.00185	0.0293	43	390	402	5703
Down-regulated	0.5h	GO:0010468-regulation of gene expression	0.00236	0.035	43	395	402	5703
Down-regulated	0.5h	GO:0031326-regulation of cellular biosynthetic process	0.00236	0.035	43	395	402	5703
Down-regulated	0.5h	GO:0009889-regulation of biosynthetic process	0.00236	0.035	43	395	402	5703
Up-regulated	0.5h	GO:0042221-response to chemical stimulus	1.41e-05	0.00624	17	113	264	5703
Up-regulated	0.5h	GO:0050896-response to stimulus	1.91e-05	0.00624	29	273	264	5703
Up-regulated	0.5h	GO:0046364-monosaccharide biosynthetic process	8.09e-05	0.00809	9	41	264	5703
Up-regulated	0.5h	GO:0019319-hexose biosynthetic process	8.09e-05	0.00809	9	41	264	5703
Up-regulated	0.5h	GO:0006090-pyruvate metabolic process	9.04e-05	0.00809	10	51	264	5703
Up-regulated	0.5h	GO:0032787-monocarboxylic acid metabolic process	9.28e-05	0.00809	16	118	264	5703
Up-regulated	0.5h	GO:0006097-glyoxylate cycle	9.81e-05	0.00809	3	3	264	5703
Up-regulated	0.5h	GO:0046165-alcohol biosynthetic process	9.88e-05	0.00809	9	42	264	5703
Up-regulated	0.5h	GO:0034637-cellular carbohydrate biosynthetic process	0.000127	0.00925	10	53	264	5703
Up-regulated	0.5h	GO:0016051-carbohydrate biosynthetic process	0.000164	0.0107	11	65	264	5703
Up-regulated	0.5h	GO:0006094-gluconeogenesis	0.000185	0.011	8	36	264	5703
Down-regulated	2h	GO:0006412-translation	2.18e-40	8.7e-38	75	180	409	5703
Down-regulated	2h	GO:0042254-ribosome biogenesis	2.19e-40	8.7e-38	73	170	409	5703
Down-regulated	2h	GO:0022613-ribonucleoprotein complex biogenesis	1.41e-39	3.75e-37	75	184	409	5703
Down-regulated	2h	GO:0044085-cellular component biogenesis	3.82e-32	7.6e-30	87	304	409	5703
Down-regulated	2h	GO:0034645-cellular macromolecule biosynthetic process	6.89e-26	1.1e-23	105	507	409	5703
Down-regulated	2h	GO:0010467-gene expression	6.71e-24	8.9e-22	92	426	409	5703
Down-regulated	2h	GO:0009059-macromolecule biosynthetic process	5.02e-23	5.71e-21	109	583	409	5703
Down-regulated	2h	GO:0044267-cellular protein metabolic process	6.3e-23	6.27e-21	126	742	409	5703
Down-regulated	2h	GO:0044260-cellular macromolecule metabolic process	1.46e-22	1.29e-20	191	1441	409	5703
Down-regulated	2h	GO:0044249-cellular biosynthetic process	6.09e-19	4.85e-17	131	871	409	5703
Down-regulated	2h	GO:0019538-protein metabolic process	3.67e-17	2.65e-15	133	933	409	5703
Down-regulated	2h	GO:0043170-macromolecule metabolic process	5.4e-17	3.58e-15	203	1746	409	5703
Down-regulated	2h	GO:0009058-biosynthetic process	3.03e-16	1.85e-14	136	988	409	5703
Down-regulated	2h	GO:0071103-DNA conformation change	1.86e-14	1.06e-12	22	44	409	5703
Down-regulated	2h	GO:0009987-cellular process	9.39e-14	4.99e-12	302	3238	409	5703
Down-regulated	2h	GO:0044237-cellular metabolic process	2.09e-13	1.04e-11	245	2429	409	5703
Down-regulated	2h	GO:0006261-DNA-dependent DNA replication	6.79e-11	3.18e-09	11	14	409	5703
Down-regulated	2h	GO:0044238-primary metabolic process	2.11e-09	9.32e-08	251	2697	409	5703
Down-regulated	2h	GO:0006323-DNA packaging	2.59e-09	1.09e-07	13	25	409	5703
Down-regulated	2h	GO:0051276-chromosome organization	5.09e-09	2.02e-07	23	81	409	5703
Down-regulated	2h	GO:0006996-organelle organization	1.56e-08	5.9e-07	34	167	409	5703
Down-regulated	2h	GO:0006270-DNA-dependent DNA replication initiation	6.98e-08	2.53e-06	7	8	409	5703
Down-regulated	2h	GO:0016043-cellular component organization	8.15e-07	2.82e-05	37	222	409	5703
Down-regulated	2h	GO:0006333-chromatin assembly or disassembly	2.23e-06	7.38e-05	9	19	409	5703
Down-regulated	2h	GO:0032392-DNA geometric change	2.69e-06	8.23e-05	8	15	409	5703
Down-regulated	2h	GO:0032508-DNA duplex unwinding	2.69e-06	8.23e-05	8	15	409	5703
Down-regulated	2h	GO:0034622-cellular macromolecular complex assembly	9e-06	0.000265	16	65	409	5703
Down-regulated	2h	GO:0007017-microtubule-based process	1.03e-05	0.000287	11	33	409	5703
Down-regulated	2h	GO:0007076-mitotic chromosome condensation	1.05e-05	0.000287	5	6	409	5703
Down-regulated	2h	GO:0006325-chromatin organization	1.26e-05	0.000333	13	46	409	5703
Down-regulated	2h	GO:0006334-nucleosome assembly	1.51e-05	0.000364	8	18	409	5703
Down-regulated	2h	GO:0031497-chromatin assembly	1.51e-05	0.000364	8	18	409	5703
Down-regulated	2h	GO:0034728-nucleosome organization	1.51e-05	0.000364	8	18	409	5703
Down-regulated	2h	GO:0034621-cellular macromolecular complex subunit organization	2.03e-05	0.000476	16	69	409	5703
Down-regulated	2h	GO:0000070-mitotic sister chromatid segregation	3.45e-05	0.000742	5	7	409	5703
Down-regulated	2h	GO:0000819-sister chromatid segregation	3.45e-05	0.000742	5	7	409	5703
Down-regulated	2h	GO:0030261-chromosome condensation	3.45e-05	0.000742	5	7	409	5703
Down-regulated	2h	GO:0007059-chromosome segregation	4.45e-05	0.000931	6	11	409	5703
Down-regulated	2h	GO:0006259-DNA metabolic process	7.24e-05	0.00148	48	383	409	5703
Down-regulated	2h	GO:0007018-microtubule-based movement	8.36e-05	0.00166	6	12	409	5703
Down-regulated	2h	GO:0000278-mitotic cell cycle	0.000123	0.00228	8	23	409	5703
Down-regulated	2h	GO:0065004-protein-DNA complex assembly	0.000123	0.00228	8	23	409	5703
Down-regulated	2h	GO:0006414-translational elongation	0.000123	0.00228	4	5	409	5703
Down-regulated	2h	GO:0006260-DNA replication	0.000142	0.00256	27	178	409	5703
Down-regulated	2h	GO:0090304-nucleic acid metabolic process	0.000153	0.00271	73	677	409	5703
Down-regulated	2h	GO:0009262-deoxyribonucleotide metabolic process	0.000183	0.00317	5	9	409	5703
Down-regulated	2h	GO:0000087-M phase of mitotic cell cycle	0.000376	0.00617	6	15	409	5703
Down-regulated	2h	GO:0051301-cell division	0.000376	0.00617	6	15	409	5703
Down-regulated	2h	GO:0065003-macromolecular complex assembly	0.00038	0.00617	16	87	409	5703
Down-regulated	2h	GO:0022607-cellular component assembly	0.000564	0.00897	16	90	409	5703
Down-regulated	2h	GO:0043933-macromolecular complex subunit organization	0.00064	0.00999	16	91	409	5703
Down-regulated	2h	GO:0006281-DNA repair	0.000889	0.0136	19	121	409	5703
Down-regulated	2h	GO:0000279-M phase	0.000938	0.0136	8	30	409	5703
Down-regulated	2h	GO:0022403-cell cycle phase	0.000938	0.0136	8	30	409	5703
Down-regulated	2h	GO:0022402-cell cycle process	0.000938	0.0136	9	37	409	5703
Down-regulated	2h	GO:0006974-response to DNA damage stimulus	0.00109	0.0155	19	123	409	5703
Down-regulated	2h	GO:0033554-cellular response to stress	0.00138	0.0193	20	135	409	5703
Down-regulated	2h	GO:0000280-nuclear division	0.00147	0.0198	5	13	409	5703
Down-regulated	2h	GO:0007067-mitosis	0.00147	0.0198	5	13	409	5703
Down-regulated	2h	GO:0000226-microtubule cytoskeleton organization	0.00304	0.0404	5	15	409	5703
Down-regulated	2h	GO:0009186-deoxyribonucleoside diphosphate metabolic process	0.00328	0.0422	3	5	409	5703
Down-regulated	2h	GO:0042255-ribosome assembly	0.00328	0.0422	3	5	409	5703
Down-regulated	2h	GO:0034660-ncRNA metabolic process	0.00335	0.0424	16	106	409	5703
Down-regulated	2h	GO:0006139-nucleobase, nucleoside, nucleotide and nucleic acid metabolic process	0.00357	0.0444	88	941	409	5703
Down-regulated	2h	GO:0051716-cellular response to stimulus	0.00375	0.0459	22	167	409	5703
Up-regulated	2h	GO:0055114-oxidation reduction	1.82e-07	0.000113	133	1132	450	5703
Up-regulated	2h	GO:0042221-response to chemical stimulus	4.2e-07	0.00013	26	113	450	5703
Up-regulated	2h	GO:0032787-monocarboxylic acid metabolic process	1.03e-06	0.000212	26	118	450	5703
Up-regulated	2h	GO:0046356-acetyl-CoA catabolic process	1.84e-05	0.00162	11	32	450	5703
Up-regulated	2h	GO:0009060-aerobic respiration	1.84e-05	0.00162	11	32	450	5703
Up-regulated	2h	GO:0009109-coenzyme catabolic process	1.84e-05	0.00162	11	32	450	5703
Up-regulated	2h	GO:0006099-tricarboxylic acid cycle	1.84e-05	0.00162	11	32	450	5703
Up-regulated	2h	GO:0051187-cofactor catabolic process	2.56e-05	0.00198	11	33	450	5703
Up-regulated	2h	GO:0006084-acetyl-CoA metabolic process	4.77e-05	0.00328	11	35	450	5703
Up-regulated	2h	GO:0046487-glyoxylate metabolic process	6.69e-05	0.00414	7	15	450	5703
Up-regulated	2h	GO:0006081-cellular aldehyde metabolic process	0.000115	0.00644	8	21	450	5703
Up-regulated	2h	GO:0006091-generation of precursor metabolites and energy	0.000277	0.0139	20	109	450	5703
Up-regulated	2h	GO:0006979-response to oxidative stress	0.000302	0.0139	14	63	450	5703
Up-regulated	2h	GO:0006094-gluconeogenesis	0.00033	0.0139	10	36	450	5703
Up-regulated	2h	GO:0046395-carboxylic acid catabolic process	0.000382	0.0139	12	50	450	5703
Up-regulated	2h	GO:0016054-organic acid catabolic process	0.000382	0.0139	12	50	450	5703
Up-regulated	2h	GO:0008300-isoprenoid catabolic process	0.000405	0.0139	6	14	450	5703
Up-regulated	2h	GO:0046247-terpene catabolic process	0.000405	0.0139	6	14	450	5703
Up-regulated	2h	GO:0006090-pyruvate metabolic process	0.000465	0.0151	12	51	450	5703
Up-regulated	2h	GO:0006097-glyoxylate cycle	0.000488	0.0151	3	3	450	5703
Up-regulated	2h	GO:0006732-coenzyme metabolic process	0.00097	0.0261	23	146	450	5703
Up-regulated	2h	GO:0046364-monosaccharide biosynthetic process	0.00102	0.0261	10	41	450	5703
Up-regulated	2h	GO:0019319-hexose biosynthetic process	0.00102	0.0261	10	41	450	5703
Up-regulated	2h	GO:0042205-chlorinated hydrocarbon catabolic process	0.0011	0.0261	4	7	450	5703
Up-regulated	2h	GO:0042206-halogenated hydrocarbon catabolic process	0.0011	0.0261	4	7	450	5703
Up-regulated	2h	GO:0019852-L-ascorbic acid metabolic process	0.0011	0.0261	4	7	450	5703
Up-regulated	2h	GO:0045333-cellular respiration	0.00114	0.0261	12	56	450	5703
Up-regulated	2h	GO:0046165-alcohol biosynthetic process	0.00124	0.0275	10	42	450	5703
Up-regulated	2h	GO:0051186-cofactor metabolic process	0.00159	0.034	26	179	450	5703
Up-regulated	2h	GO:0015980-energy derivation by oxidation of organic compounds	0.00214	0.0435	12	60	450	5703
Up-regulated	2h	GO:0016042-lipid catabolic process	0.00218	0.0435	10	45	450	5703
Down-regulated	4h	GO:0042254-ribosome biogenesis	2.46e-67	1.54e-64	81	170	255	5703
Down-regulated	4h	GO:0022613-ribonucleoprotein complex biogenesis	1.31e-66	4.1e-64	83	184	255	5703
Down-regulated	4h	GO:0006412-translation	1.23e-60	2.56e-58	78	180	255	5703
Down-regulated	4h	GO:0044085-cellular component biogenesis	3.1e-50	4.85e-48	87	304	255	5703
Down-regulated	4h	GO:0010467-gene expression	3.21e-38	4.02e-36	88	426	255	5703
Down-regulated	4h	GO:0034645-cellular macromolecule biosynthetic process	1.45e-26	1.51e-24	81	507	255	5703
Down-regulated	4h	GO:0009059-macromolecule biosynthetic process	2.14e-24	1.91e-22	84	583	255	5703
Down-regulated	4h	GO:0044267-cellular protein metabolic process	2.57e-23	2.01e-21	94	742	255	5703
Down-regulated	4h	GO:0044249-cellular biosynthetic process	1.22e-21	8.49e-20	100	871	255	5703
Down-regulated	4h	GO:0009058-biosynthetic process	1.17e-19	7.33e-18	104	988	255	5703
Down-regulated	4h	GO:0019538-protein metabolic process	8.59e-19	4.88e-17	99	933	255	5703
Down-regulated	4h	GO:0044260-cellular macromolecule metabolic process	6.13e-11	3.19e-09	111	1441	255	5703
Down-regulated	4h	GO:0044237-cellular metabolic process	1.73e-09	8.34e-08	155	2429	255	5703
Down-regulated	4h	GO:0043170-macromolecule metabolic process	1.29e-08	5.74e-07	120	1746	255	5703
Down-regulated	4h	GO:0044238-primary metabolic process	3.45e-08	1.44e-06	163	2697	255	5703
Down-regulated	4h	GO:0009987-cellular process	7.54e-08	2.94e-06	185	3238	255	5703
Down-regulated	4h	GO:0006414-translational elongation	1.89e-05	0.000693	4	5	255	5703
Down-regulated	4h	GO:0006417-regulation of translation	0.000238	0.00744	11	70	255	5703
Down-regulated	4h	GO:0010608-posttranscriptional regulation of gene expression	0.000238	0.00744	11	70	255	5703
Down-regulated	4h	GO:0032268-regulation of cellular protein metabolic process	0.000238	0.00744	11	70	255	5703
Down-regulated	4h	GO:0051246-regulation of protein metabolic process	0.000348	0.0104	11	73	255	5703
Down-regulated	4h	GO:0042255-ribosome assembly	0.000826	0.0235	3	5	255	5703
Down-regulated	4h	GO:0022618-ribonucleoprotein complex assembly	0.00119	0.0324	5	19	255	5703
Up-regulated	4h	GO:0055114-oxidation reduction	5.72e-07	0.000323	101	1132	326	5703
Up-regulated	4h	GO:0046356-acetyl-CoA catabolic process	6.77e-06	0.000765	10	32	326	5703
Up-regulated	4h	GO:0009060-aerobic respiration	6.77e-06	0.000765	10	32	326	5703
Up-regulated	4h	GO:0009109-coenzyme catabolic process	6.77e-06	0.000765	10	32	326	5703
Up-regulated	4h	GO:0006099-tricarboxylic acid cycle	6.77e-06	0.000765	10	32	326	5703
Up-regulated	4h	GO:0051187-cofactor catabolic process	9.23e-06	0.000869	10	33	326	5703
Up-regulated	4h	GO:0006084-acetyl-CoA metabolic process	1.65e-05	0.00123	10	35	326	5703
Up-regulated	4h	GO:0042221-response to chemical stimulus	1.75e-05	0.00123	19	113	326	5703
Up-regulated	4h	GO:0045333-cellular respiration	5.67e-05	0.00356	12	56	326	5703
Up-regulated	4h	GO:0032787-monocarboxylic acid metabolic process	0.00011	0.00594	18	118	326	5703
Up-regulated	4h	GO:0015980-energy derivation by oxidation of organic compounds	0.000116	0.00594	12	60	326	5703
Up-regulated	4h	GO:0006091-generation of precursor metabolites and energy	0.000412	0.0194	16	109	326	5703
Up-regulated	4h	GO:0006979-response to oxidative stress	0.000759	0.0321	11	63	326	5703
Up-regulated	4h	GO:0050896-response to stimulus	0.000796	0.0321	29	273	326	5703
Up-regulated	4h	GO:0006081-cellular aldehyde metabolic process	0.000869	0.0327	6	21	326	5703
Up-regulated	4h	GO:0018874-benzoate metabolic process	0.00105	0.0367	4	9	326	5703
Up-regulated	4h	GO:0046487-glyoxylate metabolic process	0.0011	0.0367	5	15	326	5703
Up-regulated	4h	GO:0006732-coenzyme metabolic process	0.00153	0.0482	18	146	326	5703
Up-regulated	4h	GO:0042537-benzene and derivative metabolic process	0.00167	0.0497	4	10	326	5703
Down-regulated	8h	GO:0022613-ribonucleoprotein complex biogenesis	1.02e-79	7.37e-77	102	184	345	5703
Down-regulated	8h	GO:0042254-ribosome biogenesis	2.29e-74	8.27e-72	95	170	345	5703
Down-regulated	8h	GO:0006412-translation	1.48e-72	3.57e-70	96	180	345	5703
Down-regulated	8h	GO:0044085-cellular component biogenesis	3.63e-59	6.56e-57	108	304	345	5703
Down-regulated	8h	GO:0010467-gene expression	1.6e-54	2.32e-52	121	426	345	5703
Down-regulated	8h	GO:0034645-cellular macromolecule biosynthetic process	1.39e-36	1.67e-34	110	507	345	5703
Down-regulated	8h	GO:0009059-macromolecule biosynthetic process	2.31e-36	2.39e-34	118	583	345	5703
Down-regulated	8h	GO:0009058-biosynthetic process	6.29e-34	5.69e-32	153	988	345	5703
Down-regulated	8h	GO:0044249-cellular biosynthetic process	1.36e-31	1.09e-29	139	871	345	5703
Down-regulated	8h	GO:0044267-cellular protein metabolic process	2.45e-28	1.77e-26	122	742	345	5703
Down-regulated	8h	GO:0019538-protein metabolic process	1.23e-22	8.06e-21	129	933	345	5703
Down-regulated	8h	GO:0044260-cellular macromolecule metabolic process	8.59e-22	5.17e-20	167	1441	345	5703
Down-regulated	8h	GO:0043170-macromolecule metabolic process	3.05e-19	1.69e-17	183	1746	345	5703
Down-regulated	8h	GO:0044237-cellular metabolic process	7.97e-19	4.12e-17	226	2429	345	5703
Down-regulated	8h	GO:0044238-primary metabolic process	6.72e-16	3.24e-14	235	2697	345	5703
Down-regulated	8h	GO:0009987-cellular process	9.68e-16	4.37e-14	265	3238	345	5703
Down-regulated	8h	GO:0034660-ncRNA metabolic process	2.82e-13	1.2e-11	30	106	345	5703
Down-regulated	8h	GO:0006417-regulation of translation	3.6e-10	1.3e-08	21	70	345	5703
Down-regulated	8h	GO:0010608-posttranscriptional regulation of gene expression	3.6e-10	1.3e-08	21	70	345	5703
Down-regulated	8h	GO:0032268-regulation of cellular protein metabolic process	3.6e-10	1.3e-08	21	70	345	5703
Down-regulated	8h	GO:0051246-regulation of protein metabolic process	8.56e-10	2.95e-08	21	73	345	5703
Down-regulated	8h	GO:0016070-RNA metabolic process	5.37e-09	1.77e-07	45	298	345	5703
Down-regulated	8h	GO:0043038-amino acid activation	1.73e-08	5.01e-07	14	38	345	5703
Down-regulated	8h	GO:0043039-tRNA aminoacylation	1.73e-08	5.01e-07	14	38	345	5703
Down-regulated	8h	GO:0006418-tRNA aminoacylation for protein translation	1.73e-08	5.01e-07	14	38	345	5703
Down-regulated	8h	GO:0006399-tRNA metabolic process	2.47e-08	6.87e-07	20	79	345	5703
Down-regulated	8h	GO:0022618-ribonucleoprotein complex assembly	3.27e-08	8.75e-07	10	19	345	5703
Down-regulated	8h	GO:0008652-cellular amino acid biosynthetic process	4e-08	1.03e-06	24	113	345	5703
Down-regulated	8h	GO:0009309-amine biosynthetic process	8.12e-08	2.02e-06	24	117	345	5703
Down-regulated	8h	GO:0009085-lysine biosynthetic process	2.86e-07	6.69e-06	7	10	345	5703
Down-regulated	8h	GO:0006364-rRNA processing	2.87e-07	6.69e-06	11	28	345	5703
Down-regulated	8h	GO:0006446-regulation of translational initiation	4.35e-07	9.84e-06	13	41	345	5703
Down-regulated	8h	GO:0016072-rRNA metabolic process	6.54e-07	1.43e-05	11	30	345	5703
Down-regulated	8h	GO:0034470-ncRNA processing	1.5e-06	3.19e-05	16	67	345	5703
Down-regulated	8h	GO:0046394-carboxylic acid biosynthetic process	1.62e-06	3.26e-05	25	146	345	5703
Down-regulated	8h	GO:0016053-organic acid biosynthetic process	1.62e-06	3.26e-05	25	146	345	5703
Down-regulated	8h	GO:0009067-aspartate family amino acid biosynthetic process	1.93e-06	3.76e-05	10	27	345	5703
Down-regulated	8h	GO:0034621-cellular macromolecular complex subunit organization	2.28e-06	4.34e-05	16	69	345	5703
Down-regulated	8h	GO:0006413-translational initiation	3.49e-06	6.47e-05	7	13	345	5703
Down-regulated	8h	GO:0034622-cellular macromolecular complex assembly	5.07e-06	9.16e-05	15	65	345	5703
Down-regulated	8h	GO:0001731-formation of translation preinitiation complex	1.67e-05	0.000295	6	11	345	5703
Down-regulated	8h	GO:0044271-cellular nitrogen compound biosynthetic process	4.13e-05	0.000712	29	218	345	5703
Down-regulated	8h	GO:0006414-translational elongation	6.27e-05	0.00105	4	5	345	5703
Down-regulated	8h	GO:0043933-macromolecular complex subunit organization	9.13e-05	0.0015	16	91	345	5703
Down-regulated	8h	GO:0006520-cellular amino acid metabolic process	9.53e-05	0.00153	50	485	345	5703
Down-regulated	8h	GO:0044106-cellular amine metabolic process	0.000106	0.00166	50	487	345	5703
Down-regulated	8h	GO:0006396-RNA processing	0.000161	0.00248	21	146	345	5703
Down-regulated	8h	GO:0006553-lysine metabolic process	0.000176	0.00266	8	28	345	5703
Down-regulated	8h	GO:0065003-macromolecular complex assembly	0.00019	0.0028	15	87	345	5703
Down-regulated	8h	GO:0009066-aspartate family amino acid metabolic process	0.000216	0.00312	21	149	345	5703
Down-regulated	8h	GO:0071103-DNA conformation change	0.000224	0.00318	10	44	345	5703
Down-regulated	8h	GO:0006457-protein folding	0.000259	0.0036	11	53	345	5703
Down-regulated	8h	GO:0022607-cellular component assembly	0.000279	0.00381	15	90	345	5703
Down-regulated	8h	GO:0009308-amine metabolic process	0.000313	0.00419	51	522	345	5703
Down-regulated	8h	GO:0044283-small molecule biosynthetic process	0.000439	0.00577	31	273	345	5703
Down-regulated	8h	GO:0006519-cellular amino acid and derivative metabolic process	0.000481	0.00621	50	518	345	5703
Down-regulated	8h	GO:0006694-steroid biosynthetic process	0.000519	0.00658	7	25	345	5703
Down-regulated	8h	GO:0009451-RNA modification	0.000603	0.00752	8	33	345	5703
Down-regulated	8h	GO:0006555-methionine metabolic process	0.000649	0.00795	6	19	345	5703
Down-regulated	8h	GO:0008202-steroid metabolic process	0.000673	0.00811	7	26	345	5703
Down-regulated	8h	GO:0090304-nucleic acid metabolic process	0.000701	0.00831	61	677	345	5703
Down-regulated	8h	GO:0046219-indolalkylamine biosynthetic process	0.000863	0.00904	7	27	345	5703
Down-regulated	8h	GO:0000162-tryptophan biosynthetic process	0.000863	0.00904	7	27	345	5703
Down-regulated	8h	GO:0046417-chorismate metabolic process	0.000863	0.00904	7	27	345	5703
Down-regulated	8h	GO:0006571-tyrosine biosynthetic process	0.000863	0.00904	7	27	345	5703
Down-regulated	8h	GO:0042435-indole derivative biosynthetic process	0.000863	0.00904	7	27	345	5703
Down-regulated	8h	GO:0009073-aromatic amino acid family biosynthetic process	0.000863	0.00904	7	27	345	5703
Down-regulated	8h	GO:0009094-L-phenylalanine biosynthetic process	0.000863	0.00904	7	27	345	5703
Down-regulated	8h	GO:0009095-aromatic amino acid family biosynthetic process, prephenate pathway	0.000863	0.00904	7	27	345	5703
Down-regulated	8h	GO:0034641-cellular nitrogen compound metabolic process	0.00105	0.0108	110	1406	345	5703
Down-regulated	8h	GO:0043648-dicarboxylic acid metabolic process	0.00112	0.0114	8	36	345	5703
Down-regulated	8h	GO:0006568-tryptophan metabolic process	0.00172	0.0165	9	47	345	5703
Down-regulated	8h	GO:0006586-indolalkylamine metabolic process	0.00172	0.0165	9	47	345	5703
Down-regulated	8h	GO:0042430-indole and derivative metabolic process	0.00172	0.0165	9	47	345	5703
Down-regulated	8h	GO:0042434-indole derivative metabolic process	0.00172	0.0165	9	47	345	5703
Down-regulated	8h	GO:0042255-ribosome assembly	0.002	0.0188	3	5	345	5703
Down-regulated	8h	GO:0016125-sterol metabolic process	0.002	0.0188	3	5	345	5703
Down-regulated	8h	GO:0042401-cellular biogenic amine biosynthetic process	0.00207	0.0192	7	31	345	5703
Down-regulated	8h	GO:0006139-nucleobase, nucleoside, nucleotide and nucleic acid metabolic process	0.0023	0.0211	77	941	345	5703
Down-regulated	8h	GO:0046483-heterocycle metabolic process	0.00286	0.0259	35	358	345	5703
Down-regulated	8h	GO:0019752-carboxylic acid metabolic process	0.00305	0.0269	51	577	345	5703
Down-regulated	8h	GO:0043436-oxoacid metabolic process	0.00305	0.0269	51	577	345	5703
Down-regulated	8h	GO:0006323-DNA packaging	0.00311	0.0271	6	25	345	5703
Down-regulated	8h	GO:0006082-organic acid metabolic process	0.0034	0.029	51	580	345	5703
Down-regulated	8h	GO:0006334-nucleosome assembly	0.0035	0.029	5	18	345	5703
Down-regulated	8h	GO:0031497-chromatin assembly	0.0035	0.029	5	18	345	5703
Down-regulated	8h	GO:0034728-nucleosome organization	0.0035	0.029	5	18	345	5703
Down-regulated	8h	GO:0006269-DNA replication, synthesis of RNA primer	0.00365	0.029	2	2	345	5703
Down-regulated	8h	GO:0019878-lysine biosynthetic process via aminoadipic acid	0.00365	0.029	2	2	345	5703
Down-regulated	8h	GO:0034227-tRNA thio-modification	0.00365	0.029	2	2	345	5703
Down-regulated	8h	GO:0031167-rRNA methylation	0.00365	0.029	2	2	345	5703
Down-regulated	8h	GO:0006576-cellular biogenic amine metabolic process	0.00405	0.0318	9	53	345	5703
Down-regulated	8h	GO:0006333-chromatin assembly or disassembly	0.00452	0.0351	5	19	345	5703
Down-regulated	8h	GO:0008152-metabolic process	0.00475	0.0365	279	4277	345	5703
Down-regulated	8h	GO:0006558-L-phenylalanine metabolic process	0.00507	0.0386	7	36	345	5703
Down-regulated	8h	GO:0042180-cellular ketone metabolic process	0.00515	0.0388	51	592	345	5703
Down-regulated	8h	GO:0009064-glutamine family amino acid metabolic process	0.00522	0.0389	9	55	345	5703
Down-regulated	8h	GO:0000096-sulfur amino acid metabolic process	0.00568	0.0419	6	28	345	5703
Up-regulated	8h	GO:0055114-oxidation reduction	2.89e-12	1.78e-09	145	1132	434	5703
Up-regulated	8h	GO:0042221-response to chemical stimulus	2.05e-07	6.31e-05	26	113	434	5703
Up-regulated	8h	GO:0032787-monocarboxylic acid metabolic process	6.3e-06	0.00129	24	118	434	5703
Up-regulated	8h	GO:0006979-response to oxidative stress	5.29e-05	0.00814	15	63	434	5703
Up-regulated	8h	GO:0006084-acetyl-CoA metabolic process	0.00019	0.0234	10	35	434	5703
Up-regulated	8h	GO:0006097-glyoxylate cycle	0.000438	0.0279	3	3	434	5703
Up-regulated	8h	GO:0046356-acetyl-CoA catabolic process	0.000454	0.0279	9	32	434	5703
Up-regulated	8h	GO:0009060-aerobic respiration	0.000454	0.0279	9	32	434	5703
Up-regulated	8h	GO:0009109-coenzyme catabolic process	0.000454	0.0279	9	32	434	5703
Up-regulated	8h	GO:0006099-tricarboxylic acid cycle	0.000454	0.0279	9	32	434	5703
Up-regulated	8h	GO:0046487-glyoxylate metabolic process	0.000519	0.029	6	15	434	5703
Up-regulated	8h	GO:0051187-cofactor catabolic process	0.000583	0.0299	9	33	434	5703
Up-regulated	8h	GO:0006081-cellular aldehyde metabolic process	0.00064	0.0303	7	21	434	5703
