# Supplementary material for: Unveiling molecular mechanisms of strobilurin resistance in the cacao pathogen Moniliophthora perniciosa
Source: iScience. 2025 Jul 23;28(8):113180. doi: 10.1016/j.isci.2025.113180 (PMC12432460; doi:10.1016/j.isci.2025.113180)
Supplement: Table S3. Fold change and FDR values for genes involved in metabolic processes [file mmc4.xlsx]

## Sheet: Sheet1
Table S3. Differentially expressed genes involved in metabolic processes of M. perniciosa
Respiratory Chain				Time: 0h		Time: 0.5h		Time: 2h		Time: 4h		Time: 8h
	Gene	Description	Function	Fold change	FDR	Fold change	FDR	Fold change	FDR	Fold change	FDR	Fold change	FDR
	MP01927	alternative oxidase	Alternative respiratory pathway	1.07166	0.99991	3.16036	4.66316e-07	5.0552	6.85309e-13	6.02472	3.36925e-15	6.96784	1.16016e-17
	MP03235	atp synthase d subunit	ATP synthesis	1.01738	0.99991	1.09474	0.562083	1.23955	0.0969907	1.33309	0.0289313	1.52235	0.000248904
	MP03832	atpase alpha subunit	ATP synthesis	1.03181	0.99991	1.36568	0.0888544	1.60748	0.00470489	1.38817	0.0882814	1.54863	0.0103783
	MP14147	atp synthase subunit beta	ATP synthesis	-1.00827	0.99991	1.28035	0.149671	1.48304	0.0107673	1.39829	0.0489656	1.63048	0.00114393
	MP00306	succinate dehydrogenase flavoprotein subunit	Complex II subunit	1.03479	0.99991	1.36119	0.0956108	1.59798	0.00569361	1.66087	0.00396092	1.97866	2.05565e-05
	MP04676	succinate dehydrogenase cytochrome b560 subunit	Complex II subunit	1.09032	0.99991	1.10606	0.607249	1.46197	0.0109787	1.50956	0.00843614	1.9189	1.65864e-06
	MP08597	succinate dehydrogenase iron-sulfur subunit	Complex II subunit	1.00772	0.99991	1.42632	0.0148198	1.62362	0.0004415	1.71083	0.000136156	1.92896	4.80136e-07
	MP15399	mitochondrial inner membrane protein	Complex II subunit	1.01278	0.99991	1.11746	0.350454	1.55177	2.61024e-06	1.43595	0.00027865	1.66974	1.05758e-08
	MP07342	ubiquinol-cytochrome c reductase iron-sulfur subunit	Complex III subunit	-1.02225	0.99991	1.27124	0.141441	1.45627	0.0109723	1.34578	0.0726829	1.55096	0.00236411
	MP12101	ubiquinol-cytochrome c reductase complex ubiquinone-binding protein qp-c	Complex III subunit	1.0556	0.99991	1.10326	0.589933	1.41766	0.0131508	1.50124	0.0053422	1.50582	0.00242087
	MP06220	cytochrome-c oxidase chain vi	Complex IV subunit	1.00661	0.99991	-1.07313	0.714766	1.31462	0.0592619	1.58902	0.0010052	1.4124	0.0127645
	MP11578	cytochrome c oxidase copper chaperone	Complex IV subunit	1.02072	0.99991	1.0388	0.88058	1.3437	0.0834486	1.42167	0.0628046	1.58478	0.0016287
	MP05498	cytochrome c	Electron transport from complex III to complex IV	1.04348	0.99991	1.56632	0.0191757	2.3191	1.47747e-06	3.86359	4.72682e-15	3.39423	9.28394e-13
	MP02962	protein	Internal NADH dehydrogenase (NDH2)	1.07921	0.99991	-1.13192	0.717825	2.83	9.04582e-06	3.31669	6.6757e-07	2.77212	1.40089e-05
Catabolism of non-carbohydrate sources
	MP03255	long chain fatty acid ligase	Activation of long-chain fatty acids - Mitochondrial uptake of fatty acids	-1.06276	0.99991	1.15385	0.288144	1.76687	8.74895e-08	2.14673	4.13918e-13	2.42817	6.69883e-18
	MP12583	long chain fatty acid ligase	Activation of long-chain fatty acids - Mitochondrial uptake of fatty acids	-1.02508	0.99991	1.03386	0.90185	1.43316	0.0451432	1.71899	0.00197981	2.44261	7.00402e-09
	MP04932	carnitine acetyl transferase	Conjugation of acyl onto carnitine - Mitochondrial uptake of fatty acids	1.00389	0.99991	1.19577	0.153619	2.24274	1.31933e-15	2.46496	9.38451e-19	2.78817	3.21071e-25
	MP09371	carnitine acetyltransferase	Conjugation of acyl onto carnitine - Mitochondrial uptake of fatty acids	1.04685	0.99991	1.07618	0.706752	2.09642	9.77135e-09	1.89628	2.29788e-06	1.99363	8.01511e-08
	MP16688	carnitine acetyl transferase	Conjugation of acyl onto carnitine - Mitochondrial uptake of fatty acids	-1.02536	0.99991	1.47643	0.000331601	1.65665	1.53421e-06	1.63958	4.44154e-06	2.0512	4.38549e-13
	MP02158	extracellular triacylglycerol lipase precursor	Extracellular lipase	1.2765	0.99991	2.43861	0.0129335	3.08009	0.00153724	3.40719	0.00140104	2.848	0.00188774
	MP03535	extracellular triacylglycerol lipase precursor	Extracellular lipase	1.015	0.99991	1.27495	0.223216	1.57625	0.00955702	1.21969	0.382682	-1.18758	0.401477
	MP07998	para-nitrobenzyl esterase	Extracellular lipase	-1.00065	0.99991	1.45937	0.0354865	1.69717	0.00191569	1.07945	0.786714	-1.16491	0.457684
	MP12870	extracellular triacylglycerol lipase precursor	Extracellular lipase	1.06267	0.99991	13.6539	1.44018e-24	12.5779	2.81674e-23	10.9868	4.32589e-17	11.7539	6.32764e-23
	MP14115	cephalosporin esterase	Extracellular lipase	1.04558	0.99991	1.19401	0.353229	1.6376	0.00401965	1.35256	0.156098	1.46916	0.0161512
	MP00139	fructose-bisphosphatase	Gluconeogenesis	1.02157	0.99991	1.59159	0.000660919	2.04459	3.62839e-08	1.66009	0.000289256	1.68091	8.34923e-05
	MP01142	phosphoenolpyruvate carboxykinase	Gluconeogenesis	1.0383	0.99991	2.14739	5.05591e-06	4.08812	3.07867e-18	2.72878	1.31807e-09	2.66216	2.06881e-09
	MP04105	citrate synthase	Glyoxylate cycle	-1.02381	0.99991	1.0601	0.630328	1.54697	2.29212e-07	1.81502	1.18525e-12	1.91153	4.22308e-16
	MP04343	isocitrate lyase	Glyoxylate cycle	1.12619	0.99991	1.62466	0.00223589	2.20728	1.06404e-07	1.49951	0.0178764	1.79983	0.000127404
	MP15685	malate synthase	Glyoxylate cycle	1.0482	0.99991	2.68731	1.69057e-11	4.81539	4.41802e-27	2.62531	1.00005e-10	2.90771	3.27083e-13
	MP03840	hormone-sensitive lipase	Lipase	-1.05485	0.99991	1.0633	0.697806	1.57044	3.62219e-05	1.68013	2.68056e-06	1.84155	2.14889e-09
	MP00435	3-ketoacyl thiolase	Mitochondrial β-oxidation	-1.09158	0.99991	1.22197	0.166252	2.37102	1.04496e-13	2.52118	4.27617e-15	2.72474	6.82048e-21
	MP01102	enoyl hydratase	Mitochondrial β-oxidation	-1.05022	0.99991	1.19354	0.112454	1.68606	6.06023e-08	1.56362	9.77305e-06	1.77468	2.62287e-10
	MP05534	3-hydroxyacyl dehydrogenase	Mitochondrial β-oxidation	1.0369	0.99991	-1.12746	0.310376	1.41775	0.000653873	1.35411	0.0100722	1.5227	6.68311e-06
	MP07948	peroxisomal dehydratase	Peroxisomal β-oxidation	-1.00545	0.99991	1.88503	8.79799e-09	3.65157	3.30038e-34	3.26733	1.06913e-28	3.78082	7.8704e-39
	MP10511	acyl oxidase	Peroxisomal β-oxidation	-1.0374	0.99991	1.18929	0.129733	1.64746	2.40339e-07	1.63561	1.3164e-06	1.90844	8.55828e-16
	MP10573	peroxisomal multifunctional enzyme type 2	Peroxisomal β-oxidation	-1.01428	0.99991	1.1183	0.316541	1.76151	5.65818e-11	1.90131	1.20944e-13	2.17499	4.72179e-22
	MP14406	3-ketoacyl thiolase	Peroxisomal β-oxidation	1.00362	0.99991	1.02533	0.891145	1.55713	9.06489e-05	1.61247	3.42635e-05	2.01979	5.44706e-11
Branched-chain amino acids catabolism
	MP00474	methylmalonate-semialdehyde dehydrogenase	Branched-chain amino acids degradation	1.04621	0.99991	1.24712	0.347781	1.8899	0.000900544	2.09856	0.000144605	2.62665	1.12636e-07
	MP01102	enoyl- hydratase	Branched-chain amino acids degradation	-1.05022	0.99991	1.19354	0.112454	1.68606	6.06023e-08	1.56362	9.77305e-06	1.77468	2.62287e-10
	MP02631	3-methylcrotonyl beta subunit	Branched-chain amino acids degradation	1.01407	0.99991	1.01448	0.934119	1.67145	9.25395e-07	1.61104	1.60886e-05	1.50487	3.93076e-05
	MP04535	hydroxymethylglutaryl- lyase	Branched-chain amino acids degradation	1.07373	0.99991	1.10419	0.572214	1.7059	4.06081e-05	1.51042	0.00371501	1.71801	1.26689e-05
	MP11740	aldehyde dehydrogenase	Branched-chain amino acids degradation	-1.00836	0.99991	1.80768	8.22732e-05	2.54697	2.24837e-10	1.75403	0.000749833	1.61498	0.00202612
	MP11796	aldehyde dehydrogenase	Branched-chain amino acids degradation	1.03802	0.99991	1.25196	0.265075	1.67977	0.00242095	1.20928	0.404062	1.91008	0.000101842
	MP12921	enoyl- hydratase isomerase	Branched-chain amino acids degradation	-1.05579	0.99991	1.21729	0.230312	2.06882	7.07211e-07	1.60897	0.0162288	1.23656	0.142437
	MP13655	succinyl-3-ketoacid-coenzyme a transferase	Branched-chain amino acids degradation	-1.04308	0.99991	1.36328	0.0607777	1.46791	0.0152894	1.40818	0.0462556	1.74467	0.000135718
	MP14535	aldehyde dehydrogenase	Branched-chain amino acids degradation	-1.03667	0.99991	-1.05276	0.833619	1.78402	0.000203421	1.92557	5.03502e-05	2.48136	2.28489e-10
TCA cycle
	MP00306	succinate dehydrogenase flavoprotein subunit	Acetyl-CoA oxidation and energy generation	1.03479	0.99991	1.36119	0.0956108	1.59798	0.00569361	1.66087	0.00396092	1.97866	2.05565e-05
	MP00401	succinyl- ligase subunit alpha	Acetyl-CoA oxidation and energy generation	1.00095	0.99991	-1.03548	0.802571	1.09268	0.43593	-1.00597	0.974307	1.04076	0.749166
	MP00626	nad(+)-isocitrate dehydrogenase subunit i	Acetyl-CoA oxidation and energy generation	1.03508	0.99991	-1.02094	0.906748	1.11463	0.414481	1.09313	0.576854	1.01507	0.930053
	MP00638	isocitrate dehydrogenase	Acetyl-CoA oxidation and energy generation	1.01129	0.99991	-1.0603	0.777327	1.2703	0.12119	1.37548	0.0445109	1.28807	0.0971071
	MP00758	citrate synthase	Acetyl-CoA oxidation and energy generation	1.00867	0.99991	1.36569	0.154074	1.79997	0.00224093	1.84826	0.00224869	1.56355	0.0264186
	MP02416	succinate- ligase (adp-forming)	Acetyl-CoA oxidation and energy generation	-1.01902	0.99991	1.04545	0.769113	-1.02195	0.889445	1.01021	0.960899	1.06576	0.631463
	MP02784	aconitate hydratase	Acetyl-CoA oxidation and energy generation	1.02991	0.99991	-1.05637	0.746905	-1.11104	0.462741	-1.09837	0.578884	-1.15024	0.308081
	MP04351	alpha-ketoglutarate dehydrogenase complex subunit	Acetyl-CoA oxidation and energy generation	1.03991	0.99991	1.3892	0.0101034	1.29154	0.0534077	1.14615	0.412747	1.04328	0.809744
	MP04527	isocitrate dehydrogenase	Acetyl-CoA oxidation and energy generation	1.02459	0.99991	-1.00182	0.992456	-1.08702	0.537598	-1.06916	0.685134	-1.03809	0.802461
	MP04676	succinate dehydrogenase cytochrome b560 subunit	Acetyl-CoA oxidation and energy generation	1.09032	0.99991	1.10606	0.607249	1.46197	0.0109787	1.50956	0.00843614	1.9189	1.65864e-06
	MP05287	fumarate hydratase	Acetyl-CoA oxidation and energy generation	1.02153	0.99991	1.04944	0.7934	1.28945	0.0535631	1.19032	0.265611	1.23363	0.118633
	MP06422	dihydrolipoamide succinyltransferase	Acetyl-CoA oxidation and energy generation	1.03623	0.99991	1.17415	0.339314	1.47713	0.00560697	1.17545	0.3825	1.2193	0.207293
	MP07466	probable 2-oxoglutarate dehydrogenase e1 component mitochondrial	Acetyl-CoA oxidation and energy generation	1.03852	0.99991	1.05147	0.744958	1.66213	5.51038e-07	1.56185	3.5252e-05	1.33893	0.0052787
	MP08597	succinate dehydrogenase iron-sulfur subunit	Acetyl-CoA oxidation and energy generation	1.00772	0.99991	1.42632	0.0148198	1.62362	0.0004415	1.71083	0.000136156	1.92896	4.80136e-07
	MP12025	dihydrolipoyl dehydrogenase	Acetyl-CoA oxidation and energy generation	1.00914	0.99991	-1.03524	0.829616	1.20243	0.108047	1.32544	0.0131978	1.25916	0.0359307
	MP12535	malate dehydrogenase	Acetyl-CoA oxidation and energy generation	1.08797	0.99991	1.21786	0.153774	1.46207	0.00167928	1.44166	0.00426918	1.63473	2.26682e-05
	MP15399	mitochondrial inner membrane protein	Acetyl-CoA oxidation and energy generation	1.01278	0.99991	1.11746	0.350454	1.55177	2.61024e-06	1.43595	0.00027865	1.66974	1.05758e-08
