# Supplementary material for: Unveiling molecular mechanisms of strobilurin resistance in the cacao pathogen Moniliophthora perniciosa
Source: iScience. 2025 Jul 23;28(8):113180. doi: 10.1016/j.isci.2025.113180 (PMC12432460; doi:10.1016/j.isci.2025.113180)
Supplement: Table S4. Fold change and FDR values for genes involved in basic biological processes [file mmc5.xlsx]

## Sheet: Sheet1
Table S4. Differentially expressed genes involved in basic biological processes of M. perniciosa
Cell Cycle				Time: 0h		Time: 0.5h		Time: 2h		Time: 4h		Time: 8h
	Gene	Description	Function	Fold change	FDR	Fold change	FDR	Fold change	FDR	Fold change	FDR	Fold change	FDR
	MP08485	cell division control protein 16	Anaphase	1.03071	0.99991	1.3052	0.0246468	-1.61277	1.33634e-05	-1.03179	0.891659	-1.12771	0.324781
	MP09425	anaphase promoting complex subunit 1	Anaphase	-1.09518	0.99991	-1.11082	0.525846	-1.58336	0.000194481	-1.06906	0.759567	-1.19858	0.164512
	MP11642	anaphase-promoting complex subunit apc11	Anaphase	-1.03141	0.99991	-1.17735	0.562681	-3.57682	3.66413e-10	-1.28106	0.475582	-1.47491	0.064529
	MP16328	microtubule associated protein	Anaphase	-1.08391	0.99991	1.01982	0.919242	-2.55004	1.49998e-17	-1.39279	0.0154855	-1.34949	0.00593929
	MP00653	bub protein kinase	Cell cycle checkpoint	-1.01592	0.99991	1.17915	0.177459	-1.57158	1.21507e-05	-1.20126	0.197762	-1.16391	0.150301
	MP11877	likely protein kinase	Cell cycle checkpoint	-1.04944	0.99991	1.85329	1.98327e-06	-2.30437	8.53702e-12	-1.3549	0.0524989	-1.26356	0.0623787
	MP07847	camk camkl chk1 protein kinase	Cell cycle checkpoint - DNA repair	-1.03369	0.99991	-1.09906	0.754108	-1.85851	0.00300044	-1.91535	0.00329756	-2.83593	5.96934e-08
	MP00030	condensin complex component cnd2	Chromosome condensation	-1.23006	0.99991	1.21203	0.145315	-3.56119	4.7763e-33	-1.52938	0.000689736	-1.6514	3.9451e-07
	MP07954	mitotic chromosome condensation-related protein	Chromosome condensation	-1.00892	0.99991	1.34417	0.00402435	-1.95823	6.94261e-13	-1.19162	0.164682	-1.45766	5.35428e-05
	MP07965	condensin subunit cnd3	Chromosome condensation	1.00563	0.99991	1.45353	0.000190506	-1.65352	2.33879e-07	1.14291	0.331502	-1.02265	0.871337
	MP08399	nuclear condensin complex protein	Chromosome condensation	-1.08838	0.99991	1.44647	0.0214305	-2.15925	9.70724e-08	-1.16782	0.468163	-1.41823	0.0257769
	MP13820	nuclear condensin complex subunit smc4	Chromosome condensation	-1.04	0.99991	1.44309	0.0113104	-2.32398	1.07349e-10	-1.13279	0.538213	-1.36335	0.03202
	MP07956	cysteine-type endopeptidase	Chromosome segregation	1.01593	0.99991	1.5131	0.0142427	-1.66887	0.00179611	-1.17252	0.492759	-1.39034	0.0476472
	MP12970	chromosome segregation protein	Chromosome segregation	-1.11314	0.99991	-1.29325	0.0464238	-2.21801	3.73908e-13	-1.46243	0.00257873	-1.35408	0.0083172
	MP01461	kinesin family protein	Citokinesis	-1.03544	0.99991	1.30965	0.0429509	-2.51744	1.54369e-16	-1.1549	0.397247	-1.20783	0.117983
	MP03905	kinesin family protein	Citokinesis	1.027	0.99991	1.1491	0.395111	-2.76249	2.10856e-16	-1.68407	0.000138703	-1.59101	7.97095e-05
	MP05560	kinesin family protein	Citokinesis	-1.07766	0.99991	1.48499	0.00602982	-3.18699	1.56661e-20	-1.5683	0.00142822	-1.35389	0.0172114
	MP08540	microtubule motor	Citokinesis	-1.00368	0.99991	1.72768	6.44352e-05	-2.10182	2.07101e-08	-1.21435	0.291766	-1.10199	0.571571
	MP09324	kinesin-like protein	Citokinesis	-1.01839	0.99991	1.53158	0.000278361	-2.30898	1.14462e-14	-1.2264	0.147339	1.01592	0.928756
	MP14527	kinesin-like protein	Citokinesis	-1.20655	0.99991	1.54121	0.00281672	-1.93802	1.87505e-06	-1.27188	0.200915	-1.2858	0.0828176
	MP06500	cdc2 cyclin-dependent kinase	Cyclin dependent kinase - Cell cycle progression	-1.06914	0.99991	1.30434	0.0229562	-1.59857	3.08411e-05	-1.03784	0.863228	-1.319	0.0147061
	MP00692	dash complex subunit ask1	Dash complex subunit ask1 - Chromosome segregation	-1.04108	0.99991	1.20329	0.376434	-1.87045	0.000446194	-1.2952	0.306286	-1.37303	0.0526195
	MP09898	g2 mitotic-specific cyclin cyb1	G1/S transition	-1.06408	0.99991	-1.88398	4.81471e-07	-1.16912	0.315059	-1.06811	0.760487	-1.10001	0.568858
	MP00311	m-phase inducer phosphatase 3	G2/M phase transition	-1.06722	0.99991	1.13789	0.395342	-2.17076	1.31018e-11	-1.27053	0.102862	-1.23384	0.110168
	MP06041	g2 mitotic-specific cyclin cdc13	G2/M phase transition	-1.00329	0.99991	1.22368	0.277581	-3.85703	1.11632e-21	-1.54644	0.0109649	-1.60368	0.000699888
	MP09006	cell division control protein 6 homolog	Initiation of DNA replication	-1.08887	0.99991	1.42875	0.00300055	-2.21156	3.93243e-13	-1.09247	0.625994	-1.28999	0.031947
	MP00957	spindle pole body component	Microtubule Organizing Center	1.02743	0.99991	1.21717	0.144252	-1.74087	2.32947e-06	1.08103	0.699804	-1.00518	0.975933
	MP02184	tubulin gamma chain	Microtubule Organizing Center	1.08761	0.99991	1.3768	0.00153827	-1.71186	2.01621e-08	-1.36518	0.00554781	-1.30409	0.00490758
	MP12234	cell cycle serine threonine-protein kinase cdc5 msd2	Mitotic exit	1.01122	0.99991	1.58393	0.000137895	-2.81447	2.34129e-20	-1.35545	0.028347	-1.27512	0.0487798
DNA Replication
	MP01854	ribonucleotide reductase small subunit	Biosynthesis of deoxyribonucleotides	-1.00842	0.99991	2.22488	5.89994e-05	-2.52282	2.00375e-06	-1.03313	0.932363	-1.08445	0.770974
	MP02496	ribonucleotide reductase large subunit	Biosynthesis of deoxyribonucleotides	1.01012	0.99991	1.55572	0.000383326	-1.5783	0.000225199	-1.48657	0.002932	-1.56902	0.000255281
	MP11816	ribonucleotide reductase small subunit	Biosynthesis of deoxyribonucleotides	1.00405	0.99991	1.17056	0.413457	-2.8021	1.96598e-13	-1.10934	0.660637	-1.31155	0.0901186
	MP05604	replication control protein 1	Component of the preReplicative complex	-1.08245	0.99991	1.17888	0.398211	-1.55225	0.00521336	-1.25383	0.304394	-1.06729	0.741796
	MP00763	atp-dependent dna helicase	DNA duplex unwinding	-1.06694	0.99991	-1.35106	0.101632	-1.73771	0.00114546	-1.00667	0.984358	-1.19673	0.331492
	MP02298	dna replication licensing factor	DNA duplex unwinding	-1.13353	0.99991	-1.05896	0.781863	-2.31862	9.94847e-11	-1.48428	0.011613	-1.76663	8.11047e-06
	MP02570	dna replication licensing factor mcm6	DNA duplex unwinding	1.05672	0.99991	1.18533	0.560658	-1.90337	0.00300842	1.02454	0.958198	-1.41973	0.125691
	MP02977	dna replication licensing factor cdc19 (cell division control protein 19)	DNA duplex unwinding	-1.07315	0.99991	1.14121	0.329862	-1.62296	5.75573e-06	-1.00243	0.991039	-1.27551	0.0302133
	MP06123	dna replication licensing factor mcm4	DNA duplex unwinding	-1.0864	0.99991	1.59975	0.000712049	-1.56985	0.00105086	-1.01288	0.965134	-1.22717	0.171601
	MP13713	dna replication licensing factor mcm3	DNA duplex unwinding	-1.12807	0.99991	1.30359	0.0903441	-2.27068	4.89954e-10	-1.28637	0.153151	-1.52538	0.00176984
	MP13879	atp dependent dna helicase	DNA duplex unwinding	1.00399	0.99991	1.12163	0.32312	-1.76836	2.23429e-10	-1.1488	0.286785	-1.10161	0.376719
	MP11238	dna topoisomerase ii	DNA girase	-1.0294	0.99991	1.17337	0.344163	-1.51783	0.00289917	-1.16381	0.424654	-1.33778	0.0481461
	MP09632	dna ligase	DNA ligation/repair	-1.07189	0.99991	-1.13373	0.468907	-1.74211	3.10708e-05	-1.16279	0.444934	-1.20946	0.211188
	MP11484	dna ligase	DNA ligation/repair	-1.00734	0.99991	-1.75605	4.91069e-08	-1.44271	0.000887232	-1.57164	6.62918e-05	-2.05508	3.69047e-13
	MP08484	histone-like transcription	DNA polymerase epsilon subunit - DNA polymerization	1.16672	0.99991	1.10414	0.734268	-1.68375	0.00424637	-1.1684	0.637503	-1.73744	0.000615874
	MP07884	dna polymerase catalytic subunit a	DNA polymerization	1.03425	0.99991	1.37962	0.067143	-1.70822	0.000727523	-1.13966	0.585423	-1.48074	0.0129254
	MP00277	non-structural maintenance of chromosomes element 1 homolog	DNA repair	-1.00652	0.99991	1.5961	0.00218661	-1.71501	0.000437652	-1.24614	0.360001	-1.08557	0.642721
	MP01392	dsdna-dependent atpase	DNA repair	1.0139	0.99991	1.53165	0.00480349	-2.28666	3.78588e-10	-1.45738	0.0187308	-1.30193	0.0496182
	MP02445	dna mismatch repair protein	DNA repair	-1.03726	0.99991	-1.32859	0.156663	-1.68739	0.00347576	-1.24487	0.391534	-1.4449	0.0341491
	MP04669	dsb repair complex subunit	DNA repair	1.02133	0.99991	1.13111	0.663289	-1.54483	0.0478551	-1.35534	0.24074	-1.80868	0.00381729
	MP05567	dna-repair protein rad2	DNA repair	-1.08282	0.99991	1.08559	0.622049	-1.63632	4.06853e-05	-1.20297	0.262826	-1.34756	0.0145516
	MP07962	rad52 dna repair protein radc	DNA repair	-1.10575	0.99991	-1.00847	0.977881	-1.68686	0.00829641	-1.7706	0.00727508	-1.95763	0.00021278
	MP10705	nuclear protein qri2	DNA repair	-1.0848	0.99991	-1.30426	0.0838071	-1.45708	0.0109649	-1.15076	0.527696	-1.72516	3.94799e-05
	MP10830	dna repair protein rad16	DNA repair	-1.04789	0.99991	-1.44451	0.0609369	-1.03347	0.905698	-1.06097	0.858226	-1.78794	0.00122641
	MP10961	exodeoxyribonuclease 1	DNA repair	1.00268	0.99991	1.70104	0.000115942	-1.83413	7.03241e-06	-1.08413	0.728568	-1.45203	0.00585658
	MP12204	formamidopyrimidine-dna glycosylase	DNA repair	-1.04512	0.99991	-1.45067	0.0251625	-1.91243	0.000109009	-1.68851	0.00752722	-1.51578	0.00401207
	MP00280	dna primase large subunit	DNA replication initiation	-1.052	0.99991	1.12391	0.535162	-2.73634	1.49421e-13	-1.22913	0.326415	-1.51135	0.000962146
	MP00544	origin recognition complex subunit 4	DNA replication initiation	1.00131	0.99991	1.23217	0.191942	-1.19321	0.289613	-1.32027	0.119715	-1.83093	1.95237e-06
	MP00618	dna replication origin binding protein	DNA replication initiation	-1.09616	0.99991	-1.6293	2.15464e-05	1.00405	0.983717	-1.06901	0.747671	-1.02599	0.874072
	MP01211	dna primase small subunit	DNA replication initiation	-1.07382	0.99991	-1.10511	0.537493	-2.02309	2.6563e-09	-1.95121	4.35875e-07	-1.56724	5.76851e-05
	MP05436	dna polymerase alpha catalytic	DNA replication initiation	-1.0141	0.99991	1.34681	0.0381796	-1.67021	0.000104606	-1.10036	0.647071	-1.2894	0.0704797
	MP08594	origin recognition complex subunit 5	DNA replication initiation	-1.13618	0.99991	1.29611	0.114413	-2.28627	8.52968e-10	-1.19107	0.445176	-1.32031	0.0328699
	MP09193	uracil-dna glycosylase	Excision of uracyl	-1.09635	0.99991	1.20054	0.452065	-2.71289	3.0871e-09	-1.23246	0.499136	-1.45302	0.016544
	MP01499	5 flap endonuclease	Flap cleavage	-1.06071	0.99991	-1.75258	2.42602e-08	-1.04458	0.785725	-1.28557	0.0655549	-1.58206	2.41611e-06
	MP10297	dna replication helicase dna2	Flap clevage	1.0512	0.99991	1.32921	0.0833569	-1.89591	3.68744e-06	-1.27667	0.210579	-1.34947	0.0296233
	MP08573	mitochondrial dna helicase	Maintenance of genome stability	-1.00124	0.99991	1.54623	0.000344573	-1.50447	0.000937442	1.00366	0.988322	1.05174	0.754366
	MP08906	single-stranded dna binding protein 12k chain	Maintenance of unwound DNA	1.00286	0.99991	-1.07412	0.808879	-2.21728	2.73795e-05	-1.5188	0.0933275	-1.30307	0.17129
	MP10591	single-stranded dna binding protein 12k chain	Maintenance of unwound DNA	-1.22526	0.99991	-1.25236	0.344989	-1.98733	0.000657216	-1.74725	0.0211489	-1.73956	0.00164512
	MP03153	dna polymerase gamma	Mitochondrial DNA replication	-1.00456	0.99991	-1.61237	7.52363e-07	-1.13671	0.300631	-1.06398	0.73024	-1.29349	0.0137327
	MP06336	histone chaperone asf1	Nucleosome assembly	-1.27364	0.99991	-1.09643	0.784756	-2.36792	5.53487e-05	-1.30123	0.401973	-1.64033	0.0212835
	MP07359	related to set protein (protein phosphatase 2a inhibitor)	Nucleosome assembly	1.01368	0.99991	-2.27595	1.66751e-11	-1.65435	8.48949e-05	-1.63043	0.000271976	-1.93152	9.11992e-08
	MP13470	nucleosome assembly protein	Nucleosome assembly	-1.02375	0.99991	-1.49119	0.000627643	-1.26074	0.0680727	-1.52041	0.000559414	-1.7237	1.07381e-06
	MP00271	histone h1	Nucleosome component	-1.01973	0.99991	2.60481	4.28207e-09	-2.30486	3.91754e-07	-1.27421	0.276991	-1.53137	0.0166198
	MP00511	histone h3	Nucleosome component	-1.08822	0.99991	1.10313	0.5868	-1.94994	1.24411e-07	-1.27727	0.133421	-1.16202	0.246859
	MP03165	histone	Nucleosome component	1.03229	0.99991	1.10758	0.408203	-1.74615	6.55809e-09	-1.53847	6.54157e-05	-1.67991	1.22762e-08
	MP06435	histone h2b	Nucleosome component	-1.05615	0.99991	1.94013	3.37721e-05	-2.86443	7.2586e-12	-1.34706	0.128331	-1.82378	0.00017894
	MP06459	histone h2a	Nucleosome component	1.01429	0.99991	1.42429	0.00612991	-1.76123	2.61457e-06	-1.24356	0.151858	-1.40521	0.00801798
	MP13881	histone 3	Nucleosome component	1.0825	0.99991	1.07071	0.736297	-1.69053	0.000166585	-1.01601	0.956423	-1.10139	0.579394
	MP03838	protein	Okazaki fragments removal	1.03922	0.99991	1.23126	0.301525	-2.04798	1.00063e-05	-1.29137	0.306008	-1.33896	0.0866773
	MP00068	dna replication factor c subunit	PCNA loading	-1.04762	0.99991	1.19527	0.462961	-2.62038	7.91004e-08	-1.04934	0.899095	-1.38493	0.077442
	MP02844	dna replication factor	PCNA loading	1.08669	0.99991	-1.31734	0.204328	-2.31509	5.16838e-07	-1.12159	0.725277	-1.72816	0.000760573
	MP04479	dna replication factor c subunit	PCNA loading	-1.08599	0.99991	1.20433	0.301435	-2.06784	1.06038e-06	-1.34594	0.120991	-1.70828	0.000218059
	MP04720	dna replication protein	PCNA loading	-1.00929	0.99991	-1.23881	0.211437	-2.45319	2.16759e-10	-1.34134	0.120444	-1.42594	0.0116393
	MP10993	chtf18 protein	PCNA loading	-1.04813	0.99991	1.47112	0.008285	-1.783	1.64189e-05	-1.24226	0.257727	-1.18789	0.241742
	MP00559	epsilon dna polymerase	Polymerization	-1.05521	0.99991	1.11444	0.591895	-1.71289	0.000424077	-1.23641	0.351546	-1.14517	0.436003
	MP02552	mitochondrial dna polymerase beta	Polymerization/DNA repair	-1.0623	0.99991	-2.13596	1.84073e-07	-1.16103	0.427826	1.06218	0.830404	-1.53165	0.00591645
	MP03269	cell division control protein 45	Regulation of DNA licensing factor	-1.04316	0.99991	1.2763	0.103163	-2.29027	6.49366e-12	-1.07881	0.742686	-1.15528	0.317711
	MP08369	gins complex subunit sld5	Regulation of DNA licensing factor	1.04767	0.99991	1.22711	0.34725	-1.7861	0.00196722	-1.29273	0.29371	-1.23178	0.268319
	MP00489	replication factor c subunit 4	Replication Factor C subunit	-1.03647	0.99991	1.07259	0.855803	-2.71839	1.11985e-05	-1.33473	0.387806	-1.50353	0.090884
Transcription
	MP06064	histone deacetylase	Histone deacetylation	-1.00536	0.99991	-1.18358	0.255388	-1.55933	0.000657216	-1.27822	0.18594	-1.54829	0.000244667
	MP07645	histone deacetylase	Histone deacetylation	1.19277	0.99991	2.05571	0.000740564	-1.87881	0.00799545	-1.32297	0.475951	1.01348	0.965951
	MP09445	histone deacetylase	Histone deacetylation	-1.09254	0.99991	-2.32827	0.000383259	-1.87998	0.00990179	-1.49721	0.151649	-1.46048	0.0800577
	MP10928	histone deacetylase rpd3	Histone deacetylation	-1.04543	0.99991	-1.88873	6.61024e-05	-1.33481	0.101649	-1.17766	0.476756	-1.10461	0.627563
	MP15619	histone-lysine n-methyltransferase	Histone methylation	-1.01883	0.99991	-1.14259	0.439484	-1.74912	2.89459e-05	1.0265	0.921282	1.19501	0.202683
	MP11010	pre-mrna cleavage complex ii protein clp1	mRNA 3' end processing	-1.00864	0.99991	-1.58887	0.0209209	-2.30466	5.09058e-06	-1.3641	0.186478	-1.27748	0.252227
	MP12334	cleavage stimulation factor subunit 3	mRNA 3' end processing	-1.1319	0.99991	-1.4185	0.208676	-2.77819	2.4023e-05	-1.39011	0.282552	-1.42588	0.135829
	MP04459	atp-dependent rna helicase dbp5	mRNA export from the nucleous	-1.03183	0.99991	-1.2657	0.129095	-1.59898	0.000730422	-1.85275	7.99596e-06	-2.10758	6.4804e-09
	MP00885	pre-mrna polyadenylation factor fip1	mRNA polyadenilation	1.02871	0.99991	-1.62791	6.68508e-08	-1.41475	0.00060601	-1.26834	0.0612665	-1.34734	0.00192146
	MP00100	small subunit of nuclear cap-binding protein complex	mRNA splicing	-1.12382	0.99991	-1.92955	7.22904e-10	-1.40276	0.0037983	-1.61093	0.000130858	-1.36588	0.00407114
	MP02283	rna-binding protein 8a	mRNA splicing	-1.02074	0.99991	-1.24478	0.0586335	-1.76361	3.68271e-08	-1.57302	5.01047e-05	-1.52594	3.59349e-05
	MP12019	mago nashi domain-containing protein	mRNA splicing	1.02039	0.99991	-1.13089	0.552425	-1.49202	0.0147578	-1.50089	0.0207573	-1.61574	0.0023418
	MP00279	protein	mRNA splicing	1.00006	0.99991	-1.27673	0.0395525	-1.33696	0.0131566	-1.47145	0.00177683	-1.52209	3.17397e-05
	MP00361	u6 snrna-associated sm-like protein lsm5	mRNA splicing	-1.09382	0.99991	-1.22555	0.332202	-1.66884	0.00589148	-1.15473	0.609965	-1.27812	0.19567
	MP00818	u5 small nuclear ribonucleoprotein component	mRNA splicing	-1.03419	0.99991	-1.34224	0.0112651	-1.55998	4.34072e-05	-1.28645	0.0510487	-1.41904	0.00144947
	MP01444	peptidyl-prolyl cis-trans isomerase e	mRNA splicing	-1.03263	0.99991	-1.24594	0.0903427	-1.28646	0.0494603	-1.43524	0.00513787	-1.8645	2.68261e-09
	MP02647	rna splicing factor prp9	mRNA splicing	-1.10856	0.99991	-2.01882	4.17754e-11	-1.33062	0.0165023	-1.3048	0.0500254	-1.43011	0.00144398
	MP02708	transformer-2-beta isoform 3	mRNA splicing	1.01786	0.99991	-1.20065	0.231024	-1.42111	0.00982278	-2.2462	2.3082e-10	-2.16934	9.61169e-11
	MP02939	small nuclear ribonucleoprotein sm d3	mRNA splicing	-1.04508	0.99991	-1.60205	0.00125886	-1.28009	0.127292	-1.47621	0.0140648	-1.71757	0.000108872
	MP02941	splicing factor u2af subunit	mRNA splicing	-1.11346	0.99991	-1.64287	0.000299917	-1.0557	0.782421	-1.15308	0.464545	-1.19345	0.270007
	MP03958	small nuclear ribonucleoprotein	mRNA splicing	1.05259	0.99991	-1.34982	0.00651766	-1.49329	0.000207742	-1.60244	3.88583e-05	-1.73585	1.61463e-08
	MP03988	protein	mRNA splicing	1.03398	0.99991	-1.38041	0.00235324	-1.55433	1.40024e-05	-1.38133	0.00457834	-1.57542	3.90417e-06
	MP05454	small nuclear ribonucleoprotein b and b	mRNA splicing	-1.03227	0.99991	-1.27237	0.0212896	-1.51709	2.20733e-05	-1.64135	8.71662e-07	-1.51815	6.25087e-06
	MP06588	small nuclear ribonucleoprotein	mRNA splicing	-1.02923	0.99991	-1.3917	0.0627543	-1.58354	0.00642091	-1.64124	0.00536244	-1.84336	0.000114273
	MP07332	small nuclear ribonucleoprotein a	mRNA splicing	-1.06396	0.99991	-1.60408	3.15286e-05	-1.42528	0.00263453	-1.21033	0.204919	-1.20992	0.122213
	MP08395	atp-dependent rna helicase prp43	mRNA splicing	-1.06231	0.99991	-1.52868	2.04502e-05	-1.09883	0.461448	-1.20254	0.159671	-1.16402	0.190075
	MP08555	small nuclear ribonucleoprotein sm d1	mRNA splicing	1.08253	0.99991	-1.65707	0.00320136	-2.10193	6.66324e-06	-1.63757	0.00843614	-1.67428	0.00178945
	MP10862	small nuclear ribonucleoprotein e	mRNA splicing	1.27183	0.99991	-1.23748	0.221903	-2.18138	7.6786e-08	-1.42707	0.0551339	-1.34932	0.0529425
	MP14676	u6 snrna-associated sm-like protein lsm4	mRNA splicing	-1.03462	0.99991	-1.37964	0.019735	-1.39028	0.0193159	-1.4908	0.00811009	-1.70261	2.33851e-05
	MP14798	small nuclear ribonucleoprotein sm d2	mRNA splicing	1.14457	0.99991	-1.68247	0.00244619	-1.62646	0.00516471	-1.23769	0.350228	-1.27876	0.188153
	MP01023	atp dependent rna helicase	RNA polyadenylation	-1.09603	0.99991	-2.60477	2.68029e-25	-1.11746	0.360881	-1.2997	0.0280858	-1.26213	0.0249954
	MP00332	dna-directed rna polymerases i	RNA polymerization	1.05102	0.99991	-1.53942	0.000288647	-1.19045	0.208725	-1.24194	0.162168	-1.16598	0.264456
	MP02659	dna-directed rna polymerase i subunit rpa1	RNA polymerization	-1.01108	0.99991	-1.95639	2.25205e-12	-1.25913	0.0353912	-1.21631	0.121475	-1.37039	0.00231578
	MP03200	rpa49 subunit specific to nuclear rna polymerase i	RNA polymerization	-1.08979	0.99991	-1.50371	0.000899577	-1.36484	0.0170389	-1.93584	8.79398e-08	-2.06499	2.05816e-10
	MP03717	dna-directed rna polymerase i polypeptide 2	RNA polymerization	1.01841	0.99991	-2.04307	2.59425e-12	-1.36404	0.00609721	-1.39606	0.00575274	-1.75651	2.56213e-08
	MP03952	rna polymerase iii subunit rpc34	RNA polymerization	-1.03479	0.99991	-1.61546	3.13018e-05	-1.08662	0.592324	-1.10433	0.593561	-1.14102	0.331883
	MP09414	dna-directed rna polymerases i and iii subunit rpac1	RNA polymerization	-1.02774	0.99991	-1.67812	2.49337e-06	-1.44697	0.00127591	-1.26231	0.0997319	-1.4935	0.000242409
	MP10617	dna-directed rna polymerase i complex subunit rpa43	RNA polymerization	-1.03901	0.99991	-1.71592	8.39564e-06	-1.40813	0.0128461	-1.3872	0.0584414	-1.37889	0.012905
	MP01148	related to rna polymerase ii mediator complex protein pmc1	RNA polymerization	-1.02046	0.99991	-1.63119	8.82113e-06	-1.19775	0.166459	-1.17511	0.290297	-1.08673	0.563759
	MP01385	rna polymerase ii mediator complex component srb4	RNA polymerization	-1.0479	0.99991	-1.55168	0.000583993	-1.01136	0.955636	1.47072	0.00903421	1.2295	0.114127
	MP01465	transcription elongation factor	RNA polymerization	-1.03319	0.99991	-1.21419	0.223401	-1.76658	2.82746e-05	-1.50794	0.0070364	-1.42916	0.00885973
	MP02420	elongator complex protein 4-like	RNA polymerization	-1.08503	0.99991	-1.65082	2.00535e-05	-1.23884	0.129625	-1.02879	0.913831	-1.01608	0.928173
	MP03163	mitochondrial rna polymerase	RNA polymerization	-1.03961	0.99991	-1.9317	3.54602e-09	1.10074	0.517931	1.05223	0.8018	-1.34709	0.0152733
	MP04444	mediator of rna polymerase ii transcription subunit 22-like	RNA polymerization	-1.07115	0.99991	-1.34782	0.0221025	-1.66815	3.94406e-05	-1.36063	0.0533633	-1.83105	2.30436e-07
	MP06728	rna polymerase ii accessory cdc73 family	RNA polymerization	-1.01855	0.99991	-1.70016	7.62604e-09	-1.55345	8.65907e-06	-1.61822	4.50716e-06	-1.60356	1.27469e-07
	MP10082	pol ii transcription elongation factor	RNA polymerization	-1.05269	0.99991	-1.33834	0.0306652	-1.57828	0.000385355	-1.39427	0.0210247	-1.56311	0.000157417
	MP10449	rna polymerase ii transcriptional coactivator	RNA polymerization	-1.11504	0.99991	-1.00442	0.98061	-1.42322	0.0034351	-1.25817	0.139654	-1.63799	1.03391e-06
	MP15594	rna polymerase-associated protein leo1	RNA polymerization	1.02588	0.99991	-1.51384	0.000234109	-1.44146	0.00149868	-1.45457	0.00220572	-1.40145	0.00320844
	MP00613	transcription factor hsf1	Transcription factor	1.02141	0.99991	-1.44068	0.00768327	-1.28172	0.0917264	-1.43783	0.0148398	-1.51875	0.0015912
	MP01238	specific transcriptional repressor	Transcription factor	-1.25279	0.99991	-1.40191	0.310707	-3.20061	6.16459e-05	-1.82153	0.0859223	-1.96764	0.00652311
	MP03902	potential fungal zinc cluster transcription factor	Transcription factor	-1.22668	0.99991	-1.93899	0.00077378	-1.16245	0.584799	-1.1721	0.636603	-1.53213	0.0348185
	MP04281	transcription regulator	Transcription factor	-1.02652	0.99991	-1.6447	8.2836e-06	-1.3709	0.0138068	-1.23068	0.205735	-1.12049	0.410405
	MP06823	c6 transcription factor	Transcription factor	-1.11333	0.99991	-1.55781	0.0154325	-1.65696	0.00442353	-2.01219	9.92464e-05	-1.94485	2.93709e-05
	MP07033	c6 transcription	Transcription factor	-1.06889	0.99991	-1.57507	0.000317915	1.04556	0.81291	1.14842	0.452511	1.32576	0.03678
	MP07044	c6 transcription	Transcription factor	1.01275	0.99991	-3.02598	2.58524e-08	-1.78084	0.00646468	-1.91963	0.00531346	-1.52639	0.0406682
	MP08929	gata transcription factor	Transcription factor	-1.00331	0.99991	-1.93336	8.36288e-05	-1.65979	0.00366737	-1.59546	0.0147396	-1.53838	0.016888
	MP10022	mads-box transcription factor	Transcription factor	-1.02838	0.99991	-1.74486	5.40613e-08	-1.01024	0.953259	-1.0013	0.995626	1.06441	0.659801
	MP10414	siderophore transcription factor	Transcription factor	-1.04028	0.99991	-1.63444	2.21421e-05	-1.55417	0.000221589	-1.19017	0.265611	1.01523	0.934904
	MP11500	c6 zinc finger domain containing protein	Transcription factor	-1.1652	0.99991	-2.00219	0.00259986	-2.29315	0.000802663	-2.32719	0.00144042	-2.13456	4.90668e-05
	MP03876	transcription factor tfiih complex subunit tfb1	Transcription initiation	-1.09418	0.99991	-2.29818	3.61262e-09	-1.43745	0.0215331	-1.53611	0.0238955	-1.45998	0.00633963
	MP06977	transcription initiation factor tfiie alpha subunit	Transcription initiation	1.02897	0.99991	-1.52942	0.000213925	1.09218	0.555216	1.151	0.377238	1.14954	0.305923
Translation
	MP00380	mitochondrial ribosomal protein s24	16s ribosomal component	-1.18611	0.99991	-1.53706	0.000186979	-1.30783	0.0294522	-1.46446	0.00605388	-1.44317	0.0006881
	MP01032	ribosomal protein s30	30s ribosomal component	-1.01385	0.99991	-1.11771	0.581878	-1.41619	0.0290587	-1.56851	0.00580294	-1.76438	0.000114273
	MP11050	mitochondrial ribosomal protein subunit s18	30s ribosomal component	-1.06903	0.99991	-1.61694	2.76225e-06	-1.33014	0.00998569	-1.34567	0.0145993	-1.35787	0.00355392
	MP03851	ssu ribosomal protein s9p	37s ribosomal component	1.00983	0.99991	-1.56199	6.58891e-06	-1.45588	0.000230028	-1.46817	0.000673911	-1.38724	0.00096095
	MP10550	mitochondrial ribosome small subunit component rps19	37s ribosomal component	-1.07637	0.99991	-1.66153	0.000773826	-1.23595	0.213094	1.21635	0.336194	1.00782	0.972942
	MP00044	40s ribosomal protein s10	40s ribosomal component	-1.03567	0.99991	-1.61208	0.000122408	-2.12827	2.04041e-10	-2.23027	2.29883e-11	-2.1242	1.53352e-10
	MP00178	40s ribosomal protein s21	40s ribosomal component	1.03736	0.99991	-1.45216	0.0246468	-1.60242	0.003044	-1.96342	1.64945e-05	-1.65464	0.00120244
	MP00218	40s ribosomal protein	40s ribosomal component	-1.07803	0.99991	-1.80204	2.10479e-10	-1.38665	0.00107072	-1.31905	0.0167218	-1.73526	1.4551e-09
	MP01084	40s ribosomal protein s2	40s ribosomal component	-1.0158	0.99991	-1.22574	0.0843338	-1.55867	1.85784e-05	-1.88859	3.49528e-10	-1.90764	6.96656e-11
	MP01626	40s ribosomal protein s17	40s ribosomal component	-1.05693	0.99991	-1.7614	2.13804e-05	-2.06731	2.45188e-08	-2.44159	6.2733e-12	-2.07439	1.16754e-08
	MP01640	protein	40s ribosomal component	1.00983	0.99991	-2.28323	2.41763e-06	-1.99095	0.000116951	-2.32029	2.33273e-06	-2.20693	5.41609e-06
	MP01806	40s ribosomal protein s3ae	40s ribosomal component	-1.05629	0.99991	-1.35684	0.0521018	-1.75588	7.40271e-05	-2.05913	2.84027e-07	-1.95121	1.43977e-06
	MP01916	40s ribosomal protein s19	40s ribosomal component	-1.09034	0.99991	-1.65714	0.000116317	-2.08971	5.02397e-09	-2.37045	8.05209e-12	-2.15311	6.12002e-10
	MP02338	40s ribosomal protein s12	40s ribosomal component	-1.02943	0.99991	-1.61304	0.00174564	-1.77667	0.000114058	-2.14877	2.03257e-07	-1.85974	2.02603e-05
	MP02425	40s ribosomal protein s27	40s ribosomal component	-1.00674	0.99991	-1.32196	0.169203	-1.18092	0.44264	-1.7236	0.00357682	-2.13413	8.87272e-06
	MP02737	40s ribosomal protein s7	40s ribosomal component	-1.00038	0.99991	-1.38835	0.0178751	-1.84514	1.23897e-06	-2.20712	2.28544e-10	-2.09282	2.05354e-09
	MP02813	ubiquitin	40s ribosomal component	1.00732	0.99991	-1.33242	0.0751318	-1.68585	0.00031709	-1.86842	1.79552e-05	-2.06995	1.80303e-07
	MP03835	40s ribosomal protein s4	40s ribosomal component	-1.02776	0.99991	-1.2082	0.164048	-1.58218	7.49065e-05	-2.16087	4.38192e-12	-1.95899	1.18621e-09
	MP04750	40s ribosomal protein s15	40s ribosomal component	1.03907	0.99991	-1.53264	0.000917281	-1.72515	1.3136e-05	-1.96957	5.87983e-08	-1.89577	1.34118e-07
	MP04889	40s ribosomal protein s24	40s ribosomal component	-1.0491	0.99991	-1.49391	0.00187865	-1.80527	1.48771e-06	-1.92879	1.06354e-07	-2.00791	5.57658e-09
	MP05294	40s ribosomal protein s28	40s ribosomal component	1.00602	0.99991	-1.37952	0.105617	-1.78402	0.00119834	-1.68608	0.00710023	-1.74026	0.00188604
	MP05327	40s ribosomal protein s16	40s ribosomal component	1.00448	0.99991	-1.20856	0.238104	-1.64928	0.000203421	-1.87326	3.07731e-06	-1.8879	1.01555e-06
	MP06201	40s ribosomal protein s9	40s ribosomal component	-1.01802	0.99991	-1.41634	0.00438901	-1.79183	3.02185e-07	-2.14787	1.19142e-11	-1.90067	9.25991e-09
	MP06716	40s ribosomal protein	40s ribosomal component	1.02395	0.99991	-2.34338	4.42994e-10	-1.87942	8.32836e-06	-2.29338	4.44486e-09	-2.10719	2.48236e-08
	MP09422	40s ribosomal protein s0	40s ribosomal component	-1.0356	0.99991	-1.73569	8.75922e-05	-1.95449	1.07949e-06	-2.43521	5.05153e-11	-2.18839	5.20148e-09
	MP09636	40s ribosomal protein s11	40s ribosomal component	-1.04119	0.99991	-1.49023	0.000746269	-1.90729	7.91537e-09	-2.0813	7.09265e-11	-1.99044	4.11644e-10
	MP10347	rps25ap	40s ribosomal component	1.05799	0.99991	-1.19402	0.230312	-1.32529	0.0347146	-1.69197	3.22338e-05	-1.60318	0.000118125
	MP10661	40s ribosomal protein s13	40s ribosomal component	-1.02177	0.99991	-1.77234	1.01887e-06	-2.14308	2.73444e-11	-2.01601	2.63879e-09	-2.00252	8.73579e-10
	MP10667	40s ribosomal protein s6	40s ribosomal component	-1.0432	0.99991	-1.26445	0.116552	-1.71251	3.4682e-05	-2.14717	1.85289e-09	-2.10259	2.73124e-09
	MP10701	40s ribosomal protein s5	40s ribosomal component	1.01285	0.99991	-1.66131	0.000286482	-2.16608	7.66385e-09	-2.37418	1.20258e-10	-2.17727	4.04083e-09
	MP10711	40s ribosomal protein s8	40s ribosomal component	-1.03665	0.99991	-1.39037	0.0119368	-1.98573	8.11378e-09	-2.28755	3.28837e-12	-2.09394	2.71186e-10
	MP11867	40s ribosomal protein s14	40s ribosomal component	1.03575	0.99991	-1.33679	0.0251625	-1.79997	6.14343e-07	-2.54577	1.00994e-15	-2.41278	1.36539e-15
	MP12989	40s ribosomal protein s26	40s ribosomal component	-1.02203	0.99991	-1.25102	0.0882835	-1.51726	0.00040306	-1.82943	1.53214e-07	-1.66791	6.83467e-06
	MP13048	40s ribosomal protein s18	40s ribosomal component	-1.00427	0.99991	-1.53431	0.00158438	-2.14564	1.78241e-09	-2.06577	2.10684e-08	-1.90979	4.05412e-07
	MP13089	40s ribosomal protein s20	40s ribosomal component	1.01883	0.99991	-1.465	0.00690351	-1.91609	7.4442e-07	-2.16078	4.15254e-09	-2.14972	2.06428e-09
	MP04845	40s ribosomal protein s3	40s ribosomal component	-1.00347	0.99991	-1.25705	0.068389	-1.39163	0.00464458	-1.70778	1.74364e-06	-1.60988	1.56806e-05
	MP10457	40s ribosomal protein s23	40s ribosomal component	-1.02609	0.99991	-1.11514	0.451811	-1.32361	0.0181265	-1.63013	1.52147e-05	-1.57557	3.61941e-05
	MP00915	50s ribosomal protein l1	50s ribosomal component	1.05715	0.99991	-1.50574	0.000380273	-1.09417	0.546475	-1.18427	0.283583	-1.37424	0.00732507
	MP05344	50s ribosomal protein l4	50s ribosomal component	-1.03369	0.99991	-1.72985	1.86309e-08	-1.24246	0.05409	-1.29586	0.031939	-1.2182	0.070722
	MP08403	50s ribosomal protein l24	50s ribosomal component	-1.09009	0.99991	-1.82667	1.17351e-05	-1.27648	0.120144	-1.24445	0.23496	-1.35739	0.0384407
	MP10305	protein	50s ribosomal component	-1.23217	0.99991	-1.5292	0.00160647	-1.20309	0.230446	1.02716	0.921046	-1.06374	0.72887
	MP02216	50s ribosomal subunit l30	50s ribosomal component	-1.07608	0.99991	-2.18308	9.2607e-09	-1.45444	0.0111628	-1.46482	0.0200903	-1.35149	0.0453302
	MP00006	60s ribosomal protein l34-b	60s ribosomal component	-1.08838	0.99991	-1.64793	3.72971e-05	-1.96614	8.48592e-09	-2.12029	1.9719e-10	-2.06852	2.56893e-10
	MP00055	60s ribosomal protein l2	60s ribosomal component	1.00063	0.99991	-1.29247	0.0579965	-1.8194	5.03172e-07	-2.08801	5.26542e-10	-1.6674	2.00118e-05
	MP00538	60s ribosomal protein l6	60s ribosomal component	-1.04822	0.99991	-1.60368	2.81879e-05	-1.90323	3.92751e-09	-2.43428	1.96562e-16	-2.1576	5.64945e-13
	MP00568	60s ribosomal protein l36	60s ribosomal component	-1.06186	0.99991	-1.641	0.000557967	-2.37347	1.73304e-10	-2.32626	9.58555e-10	-2.04585	1.26154e-07
	MP00685	60s ribosomal protein	60s ribosomal component	-1.02511	0.99991	-1.46834	0.00754741	-1.78087	2.07357e-05	-2.10402	3.02742e-08	-1.84378	4.14684e-06
	MP00781	60s acidic ribosomal protein p0	60s ribosomal component	-1.03071	0.99991	-1.14297	0.354405	-1.57239	8.46727e-05	-1.95649	1.86004e-09	-1.86567	1.53172e-08
	MP00914	60s ribosomal protein l18a	60s ribosomal component	-1.01602	0.99991	-1.38029	0.0145972	-1.77254	2.53155e-06	-2.23541	2.06472e-11	-1.91421	4.30681e-08
	MP00950	60s ribosomal protein l28	60s ribosomal component	1.01075	0.99991	-1.54743	0.00142963	-1.83848	3.8014e-06	-2.19978	1.59231e-09	-1.96051	1.52908e-07
	MP00997	60s ribosomal protein l31	60s ribosomal component	-1.05169	0.99991	-1.15697	0.286794	-1.77593	1.42771e-07	-2.04213	7.09265e-11	-1.99259	6.7738e-11
	MP01207	ribosomal protein l12	60s ribosomal component	-1.09254	0.99991	-1.58134	0.000168676	-1.89779	4.85317e-08	-2.13358	1.00005e-10	-2.04384	4.34756e-10
	MP01785	60s ribosomal protein l29	60s ribosomal component	1.07892	0.99991	-1.93648	0.00136547	-2.3006	4.54502e-05	-1.97384	0.00241445	-1.59351	0.0232988
	MP02029	60s ribosomal protein l7	60s ribosomal component	1.0003	0.99991	-2.00393	1.60792e-07	-1.44076	0.0111639	-1.3043	0.11999	-1.76271	1.91249e-05
	MP02740	60s ribosomal protein l18	60s ribosomal component	-1.00199	0.99991	-1.40108	0.0124826	-1.65853	6.52845e-05	-1.9651	6.32044e-08	-1.7901	2.42579e-06
	MP02747	60s ribosomal protein l3	60s ribosomal component	-1.03446	0.99991	-1.29333	0.107245	-1.78665	3.05248e-05	-2.12226	4.61673e-08	-1.96747	6.74041e-07
	MP03152	60s ribosomal protein l17	60s ribosomal component	-1.00757	0.99991	-1.87211	5.14987e-07	-2.38554	1.12287e-12	-2.52007	5.91657e-14	-2.30208	4.75025e-12
	MP03284	60s ribosomal protein l23	60s ribosomal component	-1.07447	0.99991	-2.05218	7.39023e-07	-2.6027	2.11547e-11	-2.7124	4.73008e-12	-2.41552	4.01207e-10
	MP03414	60s ribosomal protein l23a	60s ribosomal component	-1.0247	0.99991	-1.31682	0.0459099	-1.54856	0.000580535	-1.85701	6.58135e-07	-1.95311	2.51081e-08
	MP03910	60s ribosomal protein l30	60s ribosomal component	-1.00978	0.99991	-1.639	8.047e-05	-1.59354	0.000239059	-2.01893	1.3418e-08	-1.93401	3.59656e-08
	MP04015	60s ribosomal protein l7	60s ribosomal component	-1.04094	0.99991	-1.52792	0.000625085	-1.94668	1.42908e-08	-2.3723	1.20817e-13	-2.07508	2.84464e-10
	MP04422	60s ribosomal protein l27	60s ribosomal component	-1.04997	0.99991	-1.12155	0.432593	-1.5836	4.96061e-05	-1.83682	6.37274e-08	-2.06942	1.08757e-11
	MP04501	ubiquitin	60s ribosomal component	1.01751	0.99991	-1.04617	0.827079	-1.5155	0.00197815	-1.70273	9.00244e-05	-1.581	0.000491373
	MP04722	60s ribosomal protein l43	60s ribosomal component	-1.04521	0.99991	-1.60525	0.000397784	-1.62314	0.000272192	-1.87292	2.22105e-06	-1.85794	1.30127e-06
	MP04727	60s acidic ribosomal protein p2	60s ribosomal component	-1.03046	0.99991	-1.56926	0.00344118	-2.02142	1.23897e-06	-2.08194	6.50896e-07	-2.08654	2.939e-07
	MP04884	60s ribosomal protein l32	60s ribosomal component	-1.01477	0.99991	-1.42484	0.011564	-1.75918	1.5623e-05	-2.1349	4.11707e-09	-1.97488	7.71158e-08
	MP05359	60s ribosomal protein l13	60s ribosomal component	-1.05372	0.99991	-1.15111	0.357977	-1.4876	0.00142786	-1.91484	6.23991e-08	-1.93321	1.70385e-08
	MP05483	60s ribosomal protein l19	60s ribosomal component	-1.03733	0.99991	-1.16929	0.186087	-1.36628	0.00238107	-1.51534	4.92076e-05	-1.55727	5.60544e-06
	MP05997	60s ribosomal protein	60s ribosomal component	-1.08186	0.99991	-2.57291	1.65199e-12	-2.43709	3.80605e-11	-2.44176	7.17652e-11	-2.22161	2.73124e-09
	MP06207	60s ribosomal protein l21	60s ribosomal component	-1.02533	0.99991	-1.42484	0.00643346	-1.75595	3.75001e-06	-2.02272	5.66577e-09	-1.80621	7.06343e-07
	MP07116	60s ribosomal protein l24	60s ribosomal component	-1.02449	0.99991	-1.37821	0.0359082	-1.71191	0.000132418	-1.97202	1.18851e-06	-1.77442	3.29229e-05
	MP07886	60s ribosomal protein l33	60s ribosomal component	-1.03843	0.99991	-1.74957	7.93366e-05	-2.03161	2.98195e-07	-2.24263	6.92336e-09	-2.09855	5.18905e-08
	MP08196	60s ribosomal protein l39	60s ribosomal component	-1.04007	0.99991	-1.58495	0.0034021	-2.12511	3.93964e-07	-2.01827	5.85658e-06	-1.95586	5.19939e-06
	MP09292	60s ribosomal protein l28	60s ribosomal component	-1.02316	0.99991	-2.02411	1.17986e-08	-2.36924	2.16268e-12	-2.31482	1.32102e-11	-2.05439	2.96981e-09
	MP09323	60s ribosomal protein l44	60s ribosomal component	1.00061	0.99991	-1.56049	0.000310283	-1.91577	4.35587e-08	-1.87339	2.77353e-07	-1.76811	1.45762e-06
	MP09472	60s ribosomal protein l38	60s ribosomal component	-1.03765	0.99991	-1.60145	0.000239328	-2.14788	3.94037e-10	-2.39438	1.41223e-12	-2.30118	2.78917e-12
	MP09949	ribosomal protein l16a	60s ribosomal component	-1.06557	0.99991	-1.62702	1.99662e-06	-2.00124	3.30347e-12	-2.15087	2.05167e-14	-1.93992	1.78774e-11
	MP10861	ribosomal protein l14	60s ribosomal component	-1.08432	0.99991	-1.50989	0.00224856	-1.72286	2.9075e-05	-2.31466	3.59687e-11	-2.16417	5.04668e-10
	MP12007	60s ribosomal protein l9	60s ribosomal component	-1.0388	0.99991	-1.65983	8.22277e-05	-2.47613	1.26232e-13	-2.62923	4.27617e-15	-2.06399	3.53981e-09
	MP12440	60s ribosomal protein l10a	60s ribosomal component	-1.01689	0.99991	-1.61347	0.000261949	-2.3264	9.21679e-12	-2.80244	8.86996e-17	-2.3016	1.10682e-11
	MP13300	cytosolic large ribosomal subunit protein l7a	60s ribosomal component	-1.0392	0.99991	-1.11952	0.369234	-1.51717	2.42648e-05	-1.83423	2.82745e-10	-1.80422	4.29459e-10
	MP13556	60s acidic ribosomal protein p1	60s ribosomal component	-1.01058	0.99991	-1.30319	0.0599699	-1.65573	7.2549e-05	-1.95916	8.72501e-08	-1.77705	3.43416e-06
	MP13654	60s ribosomal protein l37	60s ribosomal component	-1.03712	0.99991	-1.40186	0.0179186	-1.80349	7.52589e-06	-1.96934	3.42948e-07	-2.07292	1.01581e-08
	MP14350	60s ribosomal protein l35	60s ribosomal component	-1.02226	0.99991	-1.49282	0.00239142	-1.85201	8.28412e-07	-1.97976	6.66081e-08	-1.88504	2.48028e-07
	MP14761	60s ribosomal protein l11	60s ribosomal component	1.00379	0.99991	-1.81015	0.000210673	-2.05893	3.80982e-06	-2.10107	2.95586e-06	-1.99907	8.74658e-06
	MP15040	60s ribosomal protein l15	60s ribosomal component	-1.00758	0.99991	-1.43792	0.00840143	-1.70652	3.92912e-05	-2.23473	2.1881e-10	-1.92919	1.6199e-07
	MP15769	60s ribosomal protein l5	60s ribosomal component	-1.02821	0.99991	-2.27057	1.1778e-11	-2.27217	1.2015e-11	-2.23777	5.53968e-11	-2.01813	7.19743e-09
	MP16084	60s ribosomal protein l2	60s ribosomal component	1.01578	0.99991	-1.02746	0.89695	-1.77984	7.15837e-06	-2.23746	1.59216e-10	-2.0273	9.6347e-09
	MP16317	60s ribosomal protein l2	60s ribosomal component	1.00869	0.99991	-1.07536	0.696246	-1.50698	0.00207122	-2.07549	7.07565e-09	-2.08302	1.38259e-09
	MP04395	mitochondrial 60s ribosomal protein l38	60s ribosomal component	-1.07518	0.99991	-1.6248	8.01295e-05	-1.18868	0.230316	1.0756	0.726251	-1.21667	0.145615
	MP12312	guf1 protein	Mitochondrial protein biosynthesis	-1.03621	0.99991	-1.72434	7.65912e-07	-1.45548	0.00111681	-1.19477	0.26325	-1.34291	0.00753632
	MP01413	ribosome biogenesis protein rlp24	Ribosome biogenesis	-1.00706	0.99991	-1.68376	3.3472e-05	-1.2631	0.104046	-1.21795	0.275838	-1.52819	0.000820037
	MP01214	ribosome biogenesis	Ribosome biogenesis	1.00122	0.99991	-2.31964	5.54525e-15	-1.02276	0.901165	-1.19603	0.246271	-1.32383	0.0197105
	MP02199	ribosome biogenesis atpase rix7	Ribosome biogenesis	1.00173	0.99991	-2.1786	4.37294e-12	-1.26619	0.0758783	-1.1325	0.498686	-1.2836	0.0507601
	MP02658	20s-pre-rrna d-site endonuclease nob1	Ribosome biogenesis	-1.06655	0.99991	-1.62618	0.000124351	-1.46878	0.00369428	-1.42073	0.0241074	-1.43664	0.00339706
	MP03142	atypical rio rio1 protein kinase	Ribosome biogenesis	-1.07551	0.99991	-1.59318	0.000142212	-1.62097	8.75483e-05	-1.59975	0.000303421	-1.68494	4.47992e-06
	MP03466	nog2	Ribosome biogenesis	-1.02489	0.99991	-1.67051	6.88e-09	-1.24049	0.0349891	-1.27662	0.0270506	-1.47192	2.17291e-05
	MP04332	gtp binding protein	Ribosome biogenesis	1.05257	0.99991	-2.21321	8.05439e-19	-1.32343	0.00484364	-1.3152	0.0142768	-1.50416	6.98378e-06
	MP06726	probable shwachman-bodian-diamond syndrome protein	Ribosome biogenesis	-1.04205	0.99991	-1.2601	0.051937	-1.42245	0.00166659	-1.56513	9.95706e-05	-1.55565	2.42826e-05
	MP09962	atypical rio rio2 protein kinase	Ribosome biogenesis	-1.06988	0.99991	-1.62214	1.25623e-05	-1.26625	0.0636768	-1.37995	0.0184128	-1.45381	0.000537395
	MP12058	gtp binding protein nog1	Ribosome biogenesis	-1.01277	0.99991	-2.30684	7.89322e-13	-1.38851	0.0116062	-1.58707	0.000449876	-1.61592	7.595e-05
	MP13892	small nuclear ribonucleoprotein	Ribosome biogenesis	-1.08774	0.99991	-2.46122	2.93182e-18	-1.78285	5.4762e-08	-1.68728	3.04294e-06	-1.94149	1.47419e-10
	MP00060	ribosome assembly protein rrb1	Ribosome biogenesis	-1.06686	0.99991	-3.18327	7.53383e-21	-2.24907	1.30089e-10	-2.00711	2.03494e-07	-2.2652	5.7779e-12
	MP00313	nucleolar protein nop2	Ribosome biogenesis	-1.04793	0.99991	-2.15449	7.53466e-14	-1.00475	0.979261	-1.18457	0.249407	-1.45892	0.000540565
	MP00343	cytosolic large ribosomal subunit protein	Ribosome biogenesis	-1.01193	0.99991	-1.67341	8.07388e-07	-1.18177	0.179433	-1.4177	0.00327266	-1.24019	0.064905
	MP03948	ribosome biogenesis protein	Ribosome biogenesis	1.02576	0.99991	-1.87887	3.42453e-10	-1.34334	0.00862036	-1.28623	0.0560117	-1.51433	6.21747e-05
	MP04245	sda1 family protein	Ribosome biogenesis	-1.00595	0.99991	-2.54047	1.73228e-16	-1.1106	0.498782	-1.33859	0.0458438	-1.88135	4.30681e-08
	MP05320	et-dependent rrna methyltransferase spb1	Ribosome biogenesis	-1.02858	0.99991	-2.25529	1.13026e-11	-1.32425	0.0420571	-1.54958	0.00178722	-1.6216	0.000104581
	MP05423	ribosome biogenesis protein tsr1	Ribosome biogenesis	-1.12179	0.99991	-2.39285	1.9926e-22	-1.2066	0.0796815	-1.38923	0.00336004	-1.69566	3.78855e-09
	MP10103	microtubule-associated protein ytm1	Ribosome biogenesis	-1.05996	0.99991	-2.24065	3.46293e-13	-1.14557	0.346454	-1.3532	0.0410154	-1.64516	1.64712e-05
	MP11955	rrs1 protein	Ribosome biogenesis	-1.11167	0.99991	-2.31005	1.66707e-14	-1.51261	0.000436922	-1.47671	0.00280272	-1.48522	0.000590044
	MP12385	hypothetical wd-repeat protein	Ribosome biogenesis	1.07107	0.99991	-2.72437	3.79794e-15	-1.25051	0.158229	-1.5754	0.00449155	-1.72911	2.1546e-05
	MP13211	mrna turnover protein 4 homolog	Ribosome biogenesis	-1.11156	0.99991	-2.94402	1.57089e-19	-1.26644	0.0983978	-1.57512	0.00157208	-1.71278	1.07701e-05
	MP13719	ribosomal rna assembly protein mis3	Ribosome biogenesis	-1.08961	0.99991	-1.98174	1.95736e-09	-1.49266	0.00107072	-1.4161	0.0131952	-1.68013	5.12322e-06
	MP14806	pescadillo-family protein	Ribosome biogenesis	-1.0024	0.99991	-2.3733	6.74691e-17	-1.22456	0.103671	-1.42904	0.00373715	-1.564	3.39673e-05
	MP00520	u3 small nucleolar rna-associated protein 15 homolog	rRNA processing	-1.06774	0.99991	-1.91299	2.04134e-09	-1.10617	0.487174	-1.17261	0.309349	-1.39645	0.00433724
	MP01354	rna-3 -phosphate cyclase	rRNA processing	-1.03677	0.99991	-2.28777	7.33823e-16	1.03024	0.859973	-1.27328	0.0865973	-1.45568	0.000604348
	MP01811	probable imp4-component of the u3 small nucleolar ribonucleoprotein	rRNA processing	-1.10307	0.99991	-3.31151	1.78163e-16	-1.55265	0.00529891	-1.54374	0.0201868	-1.85716	1.77e-05
	MP03457	h aca ribonucleoprotein complex subunit 3	rRNA processing	-1.11537	0.99991	-1.12408	0.546146	-1.28676	0.125741	-1.4518	0.0365069	-1.51074	0.00213578
	MP03970	snornp protein	rRNA processing	-1.03662	0.99991	-1.75388	3.55039e-07	-1.56286	7.02954e-05	-1.59406	0.00012275	-1.49251	0.000246153
	MP03998	wd-repeat-containing protein	rRNA processing	-1.04168	0.99991	-2.04304	5.33701e-12	-1.14119	0.318893	-1.28401	0.0646456	-1.43293	0.000959008
	MP04063	small nucleolar ribonucleoprotein	rRNA processing	-1.08487	0.99991	-1.67612	0.000227502	-1.1262	0.503258	-1.17343	0.413203	-1.32143	0.0686718
	MP05017	protein	rRNA processing	1.00343	0.99991	-1.69886	4.93148e-07	-1.32998	0.0127153	-1.38817	0.0062217	-1.41661	0.00146917
	MP06015	centromere microtubule binding protein cbf5	rRNA processing	-1.06567	0.99991	-1.8992	1.60307e-09	-1.49171	0.000369614	-1.42762	0.00361174	-1.60461	1.2682e-05
	MP09302	related to fcf1-essential nucleolar protein that is a component of the ssu (small subunit) processome involved in the pre-rrna processing steps of 40s ribosomal subunit biogenesis	rRNA processing	1.00416	0.99991	-1.68279	0.00191847	-1.32681	0.130027	-1.41034	0.0846319	-2.03967	7.26742e-06
	MP10351	u3 small nucleolar ribonucleoprotein protein imp3	rRNA processing	-1.16183	0.99991	-1.68767	1.93938e-08	-1.09516	0.494597	-1.23241	0.138886	-1.52524	7.26742e-06
	MP11493	nucleolar protein nop58	rRNA processing	-1.04528	0.99991	-2.43308	2.05002e-16	-1.38783	0.0059766	-1.43155	0.0046173	-1.72341	8.61447e-07
	MP12466	cgi-48 family protein	rRNA processing	-1.1141	0.99991	-1.9589	1.01208e-10	-1.19763	0.162725	-1.183	0.294679	-1.48425	0.000308559
	MP00400	u3 small nucleolar rna-associated protein 11	rRNA processing	-1.05883	0.99991	-1.5144	8.2897e-05	-1.07264	0.632341	1.05318	0.799475	-1.11743	0.383174
	MP01709	rrna (adenine- -)-dimethyltransferase	rRNA processing	-1.09352	0.99991	-2.03116	4.4798e-11	-1.64246	2.31937e-05	-1.37769	0.0279524	-1.53727	1.73971e-05
	MP03406	nucleus protein	rRNA processing	-1.15172	0.99991	-2.32004	5.23281e-08	-1.4787	0.0423312	-1.17072	0.618692	-1.53311	0.0137327
	MP03769	ribosome production factor 1	rRNA processing	-1.04121	0.99991	-2.08295	9.17879e-10	-1.25618	0.121331	-1.017	0.952429	-1.13328	0.4147
	MP09899	rrna-processing protein utp23	rRNA processing	-1.14509	0.99991	-1.5409	8.42173e-05	-1.21948	0.121783	-1.13721	0.458477	-1.36076	0.00327568
	MP04874	translation elongation factor ef1-alpha	Translation elongation	1.00643	0.99991	1.08464	0.663497	-1.45059	0.00642091	-1.74554	2.74543e-05	-1.68418	6.40001e-05
	MP09218	elongation factor 1-beta	Translation elongation	1.0059	0.99991	-1.03865	0.844298	-1.29127	0.0569715	-1.50488	0.00177296	-1.63926	3.79496e-05
	MP11488	elongation factor g 1	Translation elongation	-1.06101	0.99991	-2.13908	1.86139e-07	1.36644	0.0539142	1.50318	0.0156889	-1.08104	0.702915
	MP14138	eukaryotic translation initiation factor 6	Translation initiation	-1.03706	0.99991	-1.38881	0.031621	-1.62198	0.000662238	-1.74499	0.000114574	-2.46677	9.33572e-12
	MP00214	eukaryotic translation initiation factor 3 subunit	Translation initiation	-1.03991	0.99991	-1.66218	3.12248e-05	-1.39873	0.00912602	-1.2031	0.257061	-1.66165	2.02312e-05
	MP00712	eukaryotic translation initiation factor 1a	Translation initiation	-1.03568	0.99991	-1.40863	0.000859206	-1.81695	6.4681e-10	-1.50021	0.000107516	-1.61364	8.95567e-07
	MP00720	translation initiation factor 4b	Translation initiation	-1.05641	0.99991	-1.82312	2.95241e-09	-1.2788	0.0323234	-1.50471	0.000275987	-1.54039	2.61814e-05
	MP01170	eukaryotic translation initiation factor 3 subunit 8	Translation initiation	-1.05378	0.99991	-1.60293	4.94036e-07	-1.31598	0.0064545	-1.44683	0.000259979	-1.78862	1.79531e-10
	MP03268	translation initiation factor eif-2b subunit gamma	Translation initiation	1.03898	0.99991	-1.02687	0.902676	-1.35545	0.0406111	-1.29321	0.106248	-1.7396	7.08393e-07
	MP03345	atp-dependent rna helicase eif4a	Translation initiation	-1.00363	0.99991	-1.21335	0.130395	-1.3308	0.0145657	-1.31867	0.0271036	-1.67612	1.70603e-06
	MP03750	eukaryotic translation initiation factor 3 subunit d	Translation initiation	-1.08774	0.99991	-1.58216	2.10565e-05	-1.32949	0.0134897	-1.38332	0.00693968	-1.42498	0.00123374
	MP03790	eukaryotic translation initiation factor 4e member 2	Translation initiation	1.01948	0.99991	-1.90436	4.04317e-08	-1.09826	0.561927	1.01615	0.950218	-1.2458	0.102147
	MP04449	eukaryotic translation initiation factor 3 subunit	Translation initiation	-1.06818	0.99991	-1.16247	0.217749	-1.49156	0.000118333	-1.56893	2.45889e-05	-1.5727	5.14721e-06
	MP04887	eukaryotic translation initiation factor 4e	Translation initiation	-1.02674	0.99991	-1.52381	0.000107251	-1.06848	0.651373	-1.01794	0.933227	1.0118	0.946453
	MP04907	eukaryotic translation initiation factor 3 subunit	Translation initiation	-1.05967	0.99991	-1.68859	1.86347e-05	-1.54375	0.000563342	-1.28367	0.100865	-1.57614	0.00022033
	MP05991	eukaryotic translation initiation factor 5	Translation initiation	-1.07985	0.99991	-1.7408	1.91184e-08	1.01851	0.90915	1.40522	0.00252489	1.16726	0.194188
	MP06352	translation initiation factor eif2 gamma subunit	Translation initiation	-1.03243	0.99991	-1.20426	0.0627543	-1.45382	4.31722e-05	-1.45017	8.7139e-05	-1.66291	9.23407e-10
	MP09132	translational initiation factor 2 beta	Translation initiation	-1.05545	0.99991	-1.02103	0.916796	-1.06753	0.690409	-1.20542	0.222256	-1.51651	0.000483617
	MP09427	eukaryotic translation initiation factor 3 subunit	Translation initiation	-1.1005	0.99991	-1.91334	9.12676e-07	-1.3269	0.0566433	-1.38354	0.0394215	-1.4461	0.00882312
	MP09959	eukaryotic translation initiation factor 3 subunit	Translation initiation	-1.03475	0.99991	-1.58553	4.65805e-05	-1.2183	0.129717	-1.331	0.0329547	-1.73313	5.82762e-07
	MP12315	translation initiation factor eif-2b subunit beta	Translation initiation	-1.08695	0.99991	-1.41329	0.000816492	-1.53036	9.21765e-05	-1.63216	1.6536e-05	-1.32732	0.00321312
	MP14763	eukaryotic translation initiation factor 3 subunit	Translation initiation	-1.02201	0.99991	-1.68654	2.4318e-08	-1.28073	0.0187201	-1.33642	0.0109229	-1.50814	1.13518e-05
	MP09093	pci domain-containing protein	Translation initiation	-1.11539	0.99991	-2.07806	5.11919e-09	-1.52392	0.00146054	-1.62221	0.000406248	-1.79282	3.37126e-06
	MP09413	eukaryotic translation initiation factor 3 subunit 6	Translation initiation	-1.07672	0.99991	-2.31755	2.7952e-13	-1.34835	0.0207791	-1.44878	0.00538292	-1.76156	1.53776e-06
	MP09885	eukaryotic translation initiation factor 3 subunit	Translation initiation	-1.02598	0.99991	-1.69435	3.34236e-05	-1.2757	0.0853657	-1.18553	0.319407	-1.46734	0.00317865
	MP00909	peptide chain release factor erf subunit 1	Translation termination	-1.03277	0.99991	1.04256	0.902564	-1.26703	0.347908	-1.87629	0.00536828	-2.37739	2.63796e-05
	MP08236	eukaryotic peptide chain release factor gtp-binding subunit	Translation termination	-1.1059	0.99991	-1.27688	0.0651543	-1.58723	0.000117609	-1.94919	1.0367e-08	-2.29379	6.07558e-14
	MP00784	related to trna exportin	tRNA export from the nucleous	1.02599	0.99991	-1.03929	0.813615	-1.39487	0.00293728	-1.40335	0.00513026	-1.7318	2.04262e-08
	MP03825	ribonuclease p complex subunit	tRNA maturation	-1.07642	0.99991	-1.2551	0.212814	-1.84862	0.000109398	-1.23478	0.331477	-1.3776	0.0264712
	MP10612	nucleolar atpase	tRNA modification	-1.08766	0.99991	-2.20427	2.66037e-14	-1.33989	0.0130768	-1.47041	0.00198446	-1.60238	1.21974e-05
	MP14277	hypothetical rna-binding protein	tRNA modification	-1.02535	0.99991	-2.17204	3.24073e-14	-1.26766	0.0462325	-1.1	0.571348	-1.17985	0.176876
	MP01013	trna methyltransferase	tRNA modification	-1.12103	0.99991	-1.25687	0.101935	-1.80854	9.99066e-07	-1.52831	0.00177296	-1.45216	0.00172487
	MP01872	elongator complex protein 2	tRNA modification	-1.07298	0.99991	-1.21855	0.263835	-1.57302	0.0037983	-1.18252	0.443459	-1.30518	0.0839244
	MP04506	ubiquitin-related modifier 1 homolog	tRNA modification	-1.14646	0.99991	-1.05549	0.884476	-1.08958	0.803202	-1.6077	0.113435	-2.00991	0.0021114
	MP09165	trna-dihydrouridine synthase 1	tRNA modification	-1.05625	0.99991	-1.54765	2.09298e-06	1.02365	0.8724	-1.05644	0.738739	1.01424	0.923264
	MP09526	cytoplasmic trna 2-thiolation protein 1-like	tRNA modification	-1.12492	0.99991	-2.1279	1.21857e-07	-1.57197	0.00378226	-1.84145	0.000313801	-1.93013	1.56028e-06
	MP10828	trna modification gtpase	tRNA modification	-1.04871	0.99991	-1.53699	0.000228978	-1.4093	0.00449129	-1.09276	0.642124	-1.14926	0.269121
	MP11777	helicase sen1	tRNA modification	-1.00739	0.99991	-1.07052	0.816127	-1.32241	0.202101	-1.12004	0.709751	-1.65683	0.00973395
	MP10738	3 trna processing endoribonuclease	tRNA processing	-1.09228	0.99991	-1.66655	8.38747e-10	-1.24205	0.0207791	-1.20043	0.105883	-1.48588	1.27444e-06
	MP00369	seryl-trna synthetase	tRNA synthesis	-1.04971	0.99991	1.03511	0.847466	-1.52543	0.000221589	1.13576	0.449129	-1.1152	0.398459
	MP00536	phenylalanyl-trna synthetase alpha chain	tRNA synthesis	-1.04035	0.99991	-1.18709	0.129733	-1.73075	1.70323e-08	-1.37444	0.00367465	-1.71192	1.0924e-09
	MP00550	phenylalanyl-trna beta subunit	tRNA synthesis	1.05058	0.99991	1.09164	0.546877	-1.55781	9.3008e-05	-1.29057	0.0524726	-1.29636	0.0195051
	MP01554	asparaginyl-trna synthetase	tRNA synthesis	1.00011	0.99991	1.31369	0.0182452	-1.15071	0.279979	-1.27399	0.0599209	-1.53475	4.87615e-05
	MP02284	glutamyl-trna synthetase	tRNA synthesis	-1.11502	0.99991	-1.52439	8.93035e-06	-1.57769	1.23614e-06	-1.39966	0.0010929	-1.49993	6.75083e-06
	MP03867	isoleucine-trna ligase	tRNA synthesis	-1.02102	0.99991	1.27205	0.0565002	-1.40165	0.00455453	-1.38095	0.0106975	-1.62864	1.0333e-05
	MP04091	methionyl-trna synthetase	tRNA synthesis	-1.06906	0.99991	1.0438	0.804581	-1.49641	0.000502621	-1.17363	0.284619	-1.52646	7.595e-05
	MP04828	aspartyl-trna synthetase	tRNA synthesis	-1.00144	0.99991	1.30052	0.0516948	-1.22875	0.140759	-1.4319	0.00737693	-1.71709	5.41446e-06
	MP05178	histidyl-trna synthetase	tRNA synthesis	-1.06952	0.99991	-1.04576	0.802524	-1.2547	0.0819972	-1.27251	0.0908651	-1.68211	3.50466e-06
	MP05752	glutamyl-trna amidotransferase subunit a	tRNA synthesis	1.0196	0.99991	-1.62521	0.000282821	-1.28567	0.0887873	-1.16721	0.436382	-1.2652	0.0862074
	MP06239	valine-trna ligase	tRNA synthesis	-1.18332	0.99991	-1.55498	0.00165261	-1.21288	0.268908	-1.39582	0.0813396	-1.33541	0.0294265
	MP07240	arginyl-trna synthetase	tRNA synthesis	-1.04916	0.99991	-1.41625	0.000334678	-1.27648	0.0170756	-1.37745	0.0022348	-1.79834	6.19183e-11
	MP08373	asparaginyl-trna synthetase	tRNA synthesis	-1.00833	0.99991	-1.83534	1.12848e-05	-1.10503	0.574872	-1.07646	0.759743	-1.23629	0.156965
	MP09192	tryptophanyl-trna synthetase	tRNA synthesis	-1.06321	0.99991	1.07059	0.666958	-1.38928	0.00564083	-1.35874	0.0166029	-1.56291	1.80255e-05
	MP10459	aspartyl glutamyl-trna amidotransferase subunit b	tRNA synthesis	1.01134	0.99991	-1.40478	0.0220476	-1.5002	0.00408442	1.03568	0.894515	1.0033	0.986924
	MP13102	glutamine-trna ligase	tRNA synthesis	-1.01816	0.99991	-1.04579	0.801185	-1.67321	7.03241e-06	-1.65682	1.9082e-05	-1.76876	1.65292e-07
	MP13815	leucine-trna ligase	tRNA synthesis	-1.06606	0.99991	-1.31575	0.0175529	-1.39248	0.00284124	-1.47514	0.000652563	-1.66686	8.32233e-07
	MP13883	tyrosyl-trna synthetase	tRNA synthesis	-1.0203	0.99991	-1.30298	0.0110019	-1.48373	7.49542e-05	-1.14914	0.295153	-1.56158	1.23114e-06
	MP15012	lysyl-trna synthetase	tRNA synthesis	-1.07576	0.99991	-1.92623	1.27605e-10	-1.42367	0.00125578	-1.50193	0.000328225	-2.04088	1.23773e-12
	MP15392	seryl-trna synthetase	tRNA synthesis	-1.00324	0.99991	-1.25346	0.234234	-1.92465	3.68035e-05	-1.90953	7.95461e-05	-2.52768	5.16432e-10
	MP02226	trna isopentenyltransferase	tRNA synthesis	1.00437	0.99991	-2.1088	1.26032e-05	-1.36825	0.146681	-1.07063	0.850641	-1.02168	0.93107
Ergosterol Biosynthesis
	MP00837	squalene monooxygenase	Ergosterol biosynthesis	1.03649	0.99991	-1.05258	0.838745	-1.20708	0.32984	-1.81437	0.000449876	-2.2251	2.71489e-07
	MP00911	c-8 sterol isomerase	Ergosterol biosynthesis	-1.14594	0.99991	-1.88875	0.000345706	-1.17317	0.477799	-1.32921	0.253036	-1.75411	0.00203524
	MP01795	acetyl- acetyltransferase	Ergosterol biosynthesis	-1.00855	0.99991	-1.50326	0.0303853	-1.84274	0.000476658	-1.69638	0.00474808	-1.71563	0.00248255
	MP01915	c-3 sterol dehydrogenase (c-4 sterol decarboxylase)	Ergosterol biosynthesis	1.00503	0.99991	1.06807	0.725631	-1.19033	0.248917	-1.23338	0.206833	-1.72537	1.13518e-05
	MP02067	sterol 24-c-methyltransferase	Ergosterol biosynthesis	1.03422	0.99991	1.07721	0.725302	-1.17758	0.348681	-1.48487	0.014216	-2.14058	4.13959e-08
	MP02818	delta(24(24 ))-sterol reductase	Ergosterol biosynthesis	1.05547	0.99991	1.16698	0.253036	-1.25008	0.0742292	-1.28386	0.0678783	-1.75756	8.98524e-08
	MP04252	hydroxymethylglutaryl- synthase	Ergosterol biosynthesis	1.05958	0.99991	-2.27106	0.000393101	-1.90621	0.00643194	-1.42503	0.216733	-1.06724	0.846005
	MP05433	lanosterol synthase	Ergosterol biosynthesis	1.00634	0.99991	1.26986	0.301561	-1.27338	0.283209	-1.77771	0.0060152	-2.23237	1.74898e-05
	MP06022	lanosterol 14-alpha-demethylase	Ergosterol biosynthesis	1.04981	0.99991	-1.2408	0.150766	-1.38402	0.0179832	-1.79085	1.13608e-05	-2.98341	2.12459e-19
	MP06166	c-14 sterol reductase	Ergosterol biosynthesis	1.12548	0.99991	-1.74496	5.72435e-05	-1.22948	0.203575	-1.25984	0.234598	-1.709	2.88991e-05
	MP08598	phosphomevalonate kinase	Ergosterol biosynthesis	-1.03947	0.99991	-1.69657	2.80977e-05	-1.15903	0.35532	-1.33664	0.0688829	-1.36624	0.0243248
	MP09103	farnesyl pyrophosphate synthetase	Ergosterol biosynthesis	-1.04948	0.99991	-1.39562	0.137527	-2.63062	3.72674e-07	-1.64464	0.0242985	-1.04906	0.867308
	MP09106	3-ketosteroid reductase	Ergosterol biosynthesis	-1.0481	0.99991	1.15201	0.482048	-1.17368	0.432104	-1.25343	0.349481	-1.59811	0.00105853
	MP09485	diphosphomevalonate decarboxylase	Ergosterol biosynthesis	-1.06909	0.99991	-1.44813	0.0454947	-3.02007	7.45777e-12	-1.89169	0.000297445	-1.40643	0.0649613
	MP09613	isopentenyl-diphosphate delta-isomerase	Ergosterol biosynthesis	-1.03626	0.99991	-1.51298	0.000797808	-1.32099	0.0323657	-1.1212	0.510343	-1.02014	0.917025
	MP13512	c-22 sterol desaturase	Ergosterol biosynthesis	1.05708	0.99991	-1.08129	0.677227	1.01462	0.944698	-1.21278	0.258529	-1.82158	2.53383e-06
