# Supplementary material for: Unveiling molecular mechanisms of strobilurin resistance in the cacao pathogen Moniliophthora perniciosa
Source: iScience. 2025 Jul 23;28(8):113180. doi: 10.1016/j.isci.2025.113180 (PMC12432460; doi:10.1016/j.isci.2025.113180)
Supplement: Table S5. Fold change and FDR values for genes involved in detoxification mechanisms [file mmc6.xlsx]

## Sheet: Sheet1
Table S5. Differentially expressed genes from detoxification mechanisms of M. perniciosa
Glutathione S-transferase (GST)			Time: 0h		Time: 0.5h		Time: 2h		Time: 4h		Time: 8h
	Gene	Description	Fold change	FDR	Fold change	FDR	Fold change	FDR	Fold change	FDR	Fold change	FDR
	MP01691	protein (glutathione s-transferase)	-1.14728	0.99991	-1.99055	0.000348288	-1.20114	0.43593	1.13927	0.673157	1.16377	0.425705
	MP01889	related to tyrosyl-trna synthetase	-1.0567	0.99991	-1.14864	0.255789	-1.64303	1.04322e-06	-1.45977	0.000822125	-1.83872	2.71073e-11
	MP02284	glutamyl-trna synthetase	-1.11502	0.99991	-1.52439	8.93035e-06	-1.57769	1.23614e-06	-1.39966	0.0010929	-1.49993	6.75083e-06
	MP03402	protein (glutathioneS-transferase [Moniliophthora roreri MCA 2997])	-1.20765	0.99991	6.50026	5.32495e-09	18.4523	2.94567e-18	19.8244	1.09841e-15	6.57705	1.33473e-09
	MP03652	protein (glutathione s-transferase)	1.04093	0.99991	2.42058	3.0102e-08	3.47573	2.61308e-15	2.09251	1.25141e-05	1.71703	0.00123395
	MP03697	hypothetical protein SCHCODRAFT_59314 [Schizophyllum commune H4-8] (glutathione s-transferase)	1.02274	0.99991	3.48132	1.06636e-17	3.59036	2.38349e-18	2.09183	3.76868e-06	2.2337	4.79955e-08
	MP04917	protein (glutathione s-transferase)	1.1559	0.99991	3.02359	2.48806e-11	6.39623	1.36306e-29	5.11327	1.41055e-21	3.13097	1.39141e-12
	MP05553	protein (glutathione s-transferase)	1.12301	0.99991	1.57896	0.115752	4.62661	9.43937e-10	4.19229	2.1967e-08	4.41485	3.44718e-09
	MP06169	metaxin 1	1.06829	0.99991	-1.07435	0.770081	1.06067	0.805115	1.51606	0.0271455	1.55619	0.00568775
	MP07002	glutathione s-transferase	1.03904	0.99991	1.96848	6.37124e-10	1.84031	1.22158e-07	1.4715	0.00371501	1.70285	9.88511e-07
	MP07779	protein (glutathione s-transferase)	-1.04349	0.99991	-1.1822	0.479661	-2.29886	6.33912e-06	-2.03111	0.000176077	-1.6001	0.00789563
	MP07957	glutathione s-transferase	1.02638	0.99991	4.86899	6.18153e-12	10.5734	1.20303e-23	4.9446	1.18448e-11	3.92038	3.40666e-09
	MP07973	glutathione s-transferase	1.05011	0.99991	2.3889	0.00421681	7.87257	1.20578e-12	4.56749	2.5824e-07	3.96403	2.12123e-06
	MP08732	glutathione s-transferase	1.13916	0.99991	5.79495	1.70612e-46	6.35057	4.36823e-40	3.26197	2.47568e-11	1.64773	0.00120948
	MP09039	protein (glutathione s-transferase)	1.15154	0.99991	5.54769	1.51072e-25	7.72345	3.0299e-34	3.92323	2.19205e-13	2.86142	6.58857e-11
	MP09218	elongation factor 1-beta	1.0059	0.99991	-1.03865	0.844298	-1.29127	0.0569715	-1.50488	0.00177296	-1.63926	3.79496e-05
	MP09989	glutathione s-transferase	-1.06865	0.99991	-1.3649	0.399411	1.75215	0.0488392	2.7287	0.000672377	2.81009	9.90202e-07
	MP10918	protein (glutathione s-transferase)	-1.08558	0.99991	2.39196	1.54747e-05	1.79679	0.0169801	1.14409	0.754825	1.02926	0.931876
	MP13741	protein (glutathione s-transferase)	1.10973	0.99991	2.88411	7.64345e-10	3.61671	2.27341e-12	1.76861	0.0213849	2.00702	9.85831e-05
	MP15279	protein (glutathione s-transferase)	1.00097	0.99991	1.83852	0.000139876	3.17489	9.90628e-12	1.48131	0.116695	1.82305	0.000211996
	MP16102	glutathione s-transferase	-1.12163	0.99991	1.7428	0.0852531	2.99781	0.000221127	-1.33572	0.492298	-2.43532	0.00284158
Cytochrome P450 (CYP450)
	MP00833	cytochrome p450	1.24982	0.99991	2.22908	7.4455e-08	2.54314	4.59136e-09	2.71496	4.22225e-09	2.85034	2.52517e-16
	MP01088	cytochrome p450	-1.04577	0.99991	-1.12441	0.335921	1.4233	0.00107337	1.24225	0.125272	1.52586	4.64884e-06
	MP02123	cytochrome p450	1.02209	0.99991	3.57069	1.05781e-08	92.4492	6.39729e-70	96.8246	2.6945e-69	192.83	1.82927e-88
	MP03514	cytochrome p450	1.06468	0.99991	2.25355	2.69997e-05	4.79075	5.62673e-17	5.6754	7.50684e-20	5.28601	5.21811e-19
	MP03664	cytochrome p450	1.24444	0.99991	1.2826	0.715655	-1.28736	0.706135	-4.11161	0.0032978	-2.93025	0.0104106
	MP04157	cytochrome p450	-1.10348	0.99991	1.73181	0.0092597	1.92759	0.00148035	1.90803	0.0040411	1.55206	0.0446063
	MP04162	cytochrome p450	1.00587	0.99991	1.30841	0.249539	2.07759	0.000225199	1.90416	0.00306886	2.03045	0.000371817
	MP04173	cytochrome p450	-1.06072	0.99991	1.90352	0.00046755	2.16694	1.80622e-05	2.12178	6.59643e-05	1.5781	0.018044
	MP05027	benzoate 4-monooxygenase cytochrome p450	-1.02399	0.99991	1.46394	0.00884498	1.76508	0.000131552	1.2406	0.275838	1.05476	0.752443
	MP05859	cytochrome p450	1.14626	0.99991	1.55848	0.009006	1.31317	0.165241	1.6966	0.0060284	2.18194	8.43713e-08
	MP05983	cytochrome p450	-1.0005	0.99991	-3.14361	3.70998e-13	-1.16036	0.476273	-1.19035	0.457895	-1.11486	0.616918
	MP06022	lanosterol 14-alpha-demethylase	1.04981	0.99991	-1.2408	0.150766	-1.38402	0.0179832	-1.79085	1.13608e-05	-2.98341	2.12459e-19
	MP06096	cytochrome p450 monooxygenase pc-1	1.00464	0.99991	1.35727	0.231024	1.21552	0.451603	1.27992	0.417062	2.65835	1.53172e-08
	MP06388	cytochrome p450	1.11461	0.99991	8.42338	1.91984e-14	183.198	8.18573e-58	242.34	1.32952e-59	166.047	1.94227e-61
	MP06521	cytochrome p450	1.08055	0.99991	2.1301	0.068873	3.27432	0.00212002	3.58121	0.00151502	4.15811	0.000192334
	MP06732	cytochrome p450	-1.00024	0.99991	1.61065	0.000391603	1.59136	0.000670852	1.3971	0.0298962	1.20486	0.228138
	MP06940	cytochrome p450	-1.00673	0.99991	-1.50411	0.0382585	-2.63147	3.2625e-08	-1.86346	0.00116312	-1.10457	0.684189
	MP07372	cytochrome p450	1.05942	0.99991	-1.07749	0.748391	-1.02256	0.931606	1.23618	0.359829	1.82601	3.66017e-05
	MP07424	cytochrome p450	1.005	0.99991	1.19288	0.312358	1.9642	1.83481e-06	1.69443	0.000642288	1.65006	0.00046214
	MP07495	cytochrome p450	1.23396	0.99991	-1.42427	0.445655	3.03036	0.00316331	3.36383	0.00195008	3.30512	0.00141092
	MP08034	cytochrome p450	1.02804	0.99991	-1.83877	0.00301767	-2.71783	2.24494e-07	-1.58745	0.0417376	1.10827	0.70441
	MP08427	cytochrome p450	1.13847	0.99991	-1.14198	0.486294	1.24226	0.204514	1.40337	0.046782	1.69099	0.000158958
	MP08433	cytochrome p450	-1.05447	0.99991	-1.99579	4.45864e-11	-2.0678	4.49134e-12	-1.367	0.0106573	-1.09622	0.514821
	MP08701	cytochrome p450	1.06279	0.99991	1.19835	0.302023	1.85801	0.000143576	1.4703	0.0521184	1.36904	0.0294265
	MP08707	cytochrome p450	-1.14709	0.99991	-1.38915	0.0701167	-1.54133	0.0169589	-1.79909	0.00188931	-1.68767	0.00097722
	MP08711	cytochrome p450	1.00971	0.99991	1.01834	0.957984	2.19066	0.000241693	1.34205	0.325925	1.37174	0.166064
	MP08722	cytochrome p450	1.02108	0.99991	-1.59007	0.0459384	-2.32914	0.00024828	-1.75832	0.0294395	-1.32982	0.160162
	MP08923	cytochrome p450	1.08551	0.99991	1.30241	0.00302696	1.65245	7.28488e-09	1.60885	2.95695e-07	1.88639	3.1248e-16
	MP08934	cytochrome p450	-1.02172	0.99991	-1.0081	0.98061	-1.07512	0.811967	1.42392	0.179296	1.87272	0.00203524
	MP08982	cytochrome p450	1.10523	0.99991	-3.15497	1.13557e-09	-2.63856	4.26169e-07	-1.36431	0.228151	-1.20888	0.439614
	MP09158	cytochrome p450	1.07682	0.99991	1.0313	0.907913	1.75344	0.000778735	1.23941	0.343827	1.21113	0.301783
	MP09172	cytochrome p450	-1.38229	0.99991	-5.99445	0.00181064	-1.0062	0.993582	-1.18029	0.865667	-1.28462	0.70568
	MP09468	cytochrome p450	-1.27691	0.99991	-6.46476	1.86103e-10	1.11634	0.854966	-1.92957	0.320016	-1.56151	0.287242
	MP09575	cytochrome p450	1.03343	0.99991	-1.11333	0.66197	1.28474	0.215862	1.79963	0.00146232	2.23687	8.00514e-07
	MP09604	cytochrome p450	1.02485	0.99991	-1.00268	0.992427	1.31327	0.109596	2.06115	2.26542e-06	2.08422	6.56002e-07
	MP09968	cytochrome p450	1.11893	0.99991	-1.35477	0.01603	1.34841	0.0210762	1.80122	4.6698e-06	1.74321	4.36328e-07
	MP10279	cytochrome p450	1.00614	0.99991	1.54305	0.00843905	1.22121	0.316521	1.17508	0.484716	1.30808	0.0887753
	MP10427	cytochrome p450	1.05877	0.99991	1.69301	0.0142279	2.88561	1.21457e-07	2.23373	0.000175772	2.12672	0.00019977
	MP10840	cytochrome p450	-1.0274	0.99991	-1.07032	0.871804	1.42573	0.24673	1.73237	0.0751975	2.09749	0.00641391
	MP10939	cytochrome p450	1.14411	0.99991	1.53749	0.00800037	1.05427	0.817105	-1.08556	0.7494	-1.02119	0.930588
	MP10983	cytochrome p450	1.00219	0.99991	1.14066	0.522955	1.72453	0.000853132	1.65094	0.0124413	1.3719	0.0559759
	MP10985	cytochrome p450	1.03574	0.99991	1.15589	0.349206	-1.0841	0.634378	-1.55944	0.00103184	-1.48216	0.00159721
	MP11056	cytochrome p450	1.05338	0.99991	1.52725	0.00494378	1.88965	9.07885e-06	1.50685	0.0106947	1.77545	4.64749e-05
	MP11154	cytochrome p450 monooxygenase pc-bph	-1.01761	0.99991	1.27412	0.112912	1.59724	0.000551292	1.46464	0.00935319	1.81615	4.04535e-06
	MP11215	cytochrome p450	1.1617	0.99991	1.03687	0.952968	-1.85983	0.146329	-2.67905	0.0187328	-3.55024	0.000372053
	MP11342	cytochrome p450	1.02596	0.99991	-1.25289	0.168368	1.34182	0.0539954	1.44787	0.0175816	1.85593	4.99707e-06
	MP11460	cytochrome p450	1.12533	0.99991	1.2757	0.401821	1.77172	0.0233968	1.34926	0.365913	1.94098	0.00632767
	MP11553	cytochrome p450	-1.85242	0.99991	-2.71646	0.00475645	-2.16752	0.0502762	1.61931	0.287972	1.05757	0.874614
	MP11575	p450 oxidoreductase	1.07371	0.99991	-1.89476	0.00916046	-1.38179	0.219792	-1.18975	0.627687	-1.22647	0.376719
	MP11852	cytochrome p450	1.10065	0.99991	3.35299	0.0033271	2.6561	0.0245282	1.41801	0.562078	1.14072	0.816818
	MP12106	cytochrome p450	1.08474	0.99991	1.15427	0.179285	1.51568	6.06877e-06	1.56158	2.75755e-06	1.82939	2.9e-14
	MP12168	cytochrome p450	1.0465	0.99991	3.06692	2.94832e-06	13.3085	3.47388e-32	11.8785	4.2576e-27	13.1515	5.77577e-38
	MP12309	cytochrome p450	1.0776	0.99991	-1.81442	0.000762983	1.21452	0.323271	-1.19652	0.484438	1.023	0.917768
	MP12475	cytochrome p450	1.08646	0.99991	-1.34331	0.219413	-1.57021	0.058096	-1.59909	0.0957689	-1.87199	0.000852239
	MP12768	cytochrome p450 monooxygenase pc-3	1.0561	0.99991	1.3818	0.133289	1.83046	0.00158631	1.53388	0.0489786	1.37734	0.130467
	MP12801	benzoate 4-monooxygenase cytochrome p450	1.15085	0.99991	-1.12161	0.49895	1.68365	0.00022471	1.44873	0.0532896	1.44331	0.0066038
	MP12810	benzoate 4-monooxygenase cytochrome p450	-1.01195	0.99991	1.12763	0.549964	1.83787	0.000195042	1.32983	0.171855	1.56814	0.00082989
	MP12969	cytochrome p450	1.06422	0.99991	-1.59152	0.000583687	-1.2964	0.0872012	-1.22811	0.247058	-1.34922	0.0225039
	MP13061	cytochrome p450	1.35218	0.99991	3.47865	0.0239359	10.4785	1.8749e-06	2.82251	0.0905251	1.07207	0.930931
	MP13150	cytochrome p450 monooxygenase pc-1	1.0869	0.99991	2.53118	1.32657e-08	2.69979	1.08067e-09	2.07596	2.08807e-05	3.93071	1.52648e-17
	MP13245	cytochrome p450	1.18356	0.99991	-1.69259	0.0479248	-2.3581	0.00060601	-1.89199	0.0502924	-2.18957	0.000196531
	MP13512	c-22 sterol desaturase	1.05708	0.99991	-1.08129	0.677227	1.01462	0.944698	-1.21278	0.258529	-1.82158	2.53383e-06
	MP13531	cytochrome p450	1.01527	0.99991	1.77634	0.00014757	2.33817	1.02662e-07	1.78924	0.00125319	2.20878	4.40057e-09
	MP13828	cytochrome p450	-1.01261	0.99991	-7.50686	2.32745e-17	-1.19166	0.573809	-1.04189	0.930948	-1.49034	0.14173
	MP13900	cytochrome p450	-1.04658	0.99991	1.87956	0.000367714	1.61506	0.0161606	1.34192	0.270602	1.0893	0.679256
	MP13907	cytochrome p450	-1.07231	0.99991	-1.00722	0.98061	-1.83818	0.000778651	-1.04895	0.883084	1.28027	0.172832
	MP14094	cytochrome p450	-1.03247	0.99991	-1.52894	0.398565	-3.89057	0.000983029	-2.28808	0.0784101	-1.03769	0.954451
	MP14459	cytochrome p450	1.03927	0.99991	2.5804	0.00791738	2.49605	0.00994727	2.1917	0.0435973	1.90825	0.0859456
	MP14581	cytochrome p450	-1.12072	0.99991	4.46217	2.05356e-07	11.6744	3.60476e-17	11.3618	1.51044e-16	14.6929	8.86049e-20
	MP14853	benzoate 4-monooxygenase cytochrome p450	-1.15011	0.99991	1.41366	0.274371	1.76603	0.0843006	1.9575	0.106045	2.99346	3.72022e-06
	MP15063	cytochrome p450 monooxygenase pc-3	1.0594	0.99991	1.23743	0.380356	2.60286	3.19541e-07	3.57024	6.82409e-11	5.76692	1.92906e-24
	MP15341	benzoate 4-monooxygenase cytochrome p450	1.04328	0.99991	1.39147	0.0439395	1.72517	0.000487641	1.36185	0.103667	1.23687	0.221739
	MP15394	cytochrome p450	1.08355	0.99991	2.31054	0.000389857	2.55672	0.000112786	1.97546	0.0124821	2.32904	4.31257e-05
	MP15672	cytochrome p450	-1.00463	0.99991	-1.51531	0.000400153	1.14689	0.350795	1.01349	0.958388	1.20076	0.136462
	MP15753	cytochrome p450	1.31017	0.99991	1.43184	0.241067	1.16685	0.634378	1.29463	0.471388	1.97409	0.00480298
	MP15762	benzoate 4-monooxygenase cytochrome p450	1.05195	0.99991	-1.63113	0.264707	-1.73604	0.202437	-2.43243	0.0351354	-2.10155	0.00459068
	MP16026	cytochrome p450	-1.09883	0.99991	-1.04356	0.841718	-1.02114	0.923232	1.34574	0.083019	1.60123	0.000225473
	MP16213	benzoate 4-monooxygenase cytochrome p450	1.05639	0.99991	-1.28129	0.174735	-2.0921	1.00779e-06	-1.40185	0.0598133	-1.46985	0.0110593
	MP16254	cytochrome p450	1.0764	0.99991	-1.50091	0.00642054	1.36905	0.0679037	-1.29592	0.238126	1.0316	0.866389
Efflux pumps
	MP00056	mitochondrial carrier protein	1.05031	0.99991	-1.02843	0.918035	1.61466	0.00484336	1.67224	0.00372756	1.48583	0.0244583
	MP00114	mitochondrial import receptor subunit tom40	1.00593	0.99991	-1.57496	5.66777e-05	-1.27175	0.052392	-1.07016	0.711835	-1.34822	0.0118605
	MP00132	oligopeptide transporter	1.11487	0.99991	1.17593	0.591653	-2.07657	0.00125023	-1.66459	0.0441058	-1.5387	0.0723569
	MP00292	mitochondrial fad carrier protein	-1.07315	0.99991	-1.65112	0.000210013	-1.08643	0.648186	1.53183	0.00733815	1.13288	0.450717
	MP00366	abc transporter	-1.03551	0.99991	1.03749	0.896909	-1.30542	0.197558	-1.40959	0.109835	-2.40103	1.29517e-07
	MP00503	dha1 sub-family	-1.01093	0.99991	-1.63995	0.000391195	1.05825	0.775178	1.09765	0.669738	1.12194	0.514821
	MP00730	inorganic phosphate transporter	-1.05554	0.99991	1.14841	0.67192	-1.26456	0.45724	-1.60443	0.148578	-1.9931	0.00303145
	MP00743	calcium-transporting atpase	1.06617	0.99991	-1.39634	0.0120349	-1.57019	0.000337261	-1.50171	0.00232065	-1.36798	0.0182244
	MP00843	ammonium transporter	-1.08734	0.99991	-1.63843	2.69354e-06	-1.33084	0.0126175	1.05485	0.777386	1.16304	0.206672
	MP00945	oligopeptide transporter	1.07562	0.99991	1.57918	1.2174e-06	1.07826	0.54833	-1.16258	0.217622	1.04314	0.75273
	MP01085	udp-galactose transporter	-1.01905	0.99991	-1.56436	0.000165394	-1.28614	0.0608071	-1.30665	0.073088	-1.68861	7.04251e-06
	MP01146	h+ nucleoside cotransporter	1.01114	0.99991	1.47801	0.000230897	1.74862	3.96139e-08	1.30679	0.0248849	1.60101	4.96397e-06
	MP01282	protein	1.02116	0.99991	1.81353	0.000143106	1.72711	0.000728077	1.1992	0.416965	1.08014	0.722029
	MP01288	oxaloacetate carrier	-1.05123	0.99991	-2.24973	1.067e-08	-1.08663	0.676048	1.27679	0.233746	-1.06393	0.764507
	MP01294	atp-binding cassette transporter	1.06541	0.99991	1.10122	0.607297	-1.0574	0.775766	-1.34425	0.0635271	-1.77489	1.3742e-05
	MP01353	membrane transporter	-1.04233	0.99991	-1.0469	0.82383	1.39095	0.0193582	1.5594	0.0022204	1.73777	1.1122e-05
	MP01511	oligopeptide transporter	1.02601	0.99991	1.59914	0.000869756	1.21098	0.239187	-1.02906	0.913831	1.06672	0.737523
	MP01602	related to peroxisomal atp carrier	-1.05713	0.99991	1.80721	0.00017835	1.65003	0.00356119	1.60655	0.0119279	2.28398	3.50077e-08
	MP01610	endoplasmic reticulum protein	1.01423	0.99991	1.40218	0.00175384	1.98358	6.6282e-12	1.56853	2.59676e-05	1.32034	0.00983339
	MP01687	mitochondrial dicarboxylate carrier	1.03341	0.99991	1.44896	0.0643746	1.96332	0.000199601	2.0109	0.000187646	2.41524	4.96687e-07
	MP01718	peroxin19 pex19p	-1.11906	0.99991	-1.01885	0.921663	-1.70671	6.69389e-06	-1.48801	0.00176882	-1.40633	0.00198494
	MP01735	vacuolar amino acid permease	1.02502	0.99991	-1.24114	0.145315	1.35067	0.0269413	1.41909	0.0137782	1.73536	6.83467e-06
	MP01768	camp-dependent protein kinase regulatory subunit	-1.03759	0.99991	-1.58684	0.000160271	-1.28312	0.0660681	-1.44501	0.00681884	-1.38643	0.0105296
	MP01898	mitochondrial import inner membrane translocase subunit tim9	1.03275	0.99991	-1.87366	1.72515e-08	-1.27187	0.0560047	1.10375	0.57734	-1.242	0.0905481
	MP02049	mfs quinate	1.0337	0.99991	1.33489	0.0572709	1.60519	0.000977864	1.0122	0.967486	1.06739	0.734513
	MP02109	abc transporter atp-binding protein	1.03807	0.99991	-1.39506	0.143309	-1.99433	0.000541989	-1.25044	0.403212	-1.09796	0.729935
	MP02132	abc transporter	-1.07412	0.99991	-2.33832	8.44278e-17	1.00079	0.996879	-1.02796	0.90818	-1.02883	0.857388
	MP02145	mfs	-1.19668	0.99991	-2.35655	0.0677056	-3.61109	0.0048558	-2.5017	0.0859947	-1.2959	0.617587
	MP02340	high affinity methionine permease	1.02077	0.99991	-1.38655	0.0447817	1.38174	0.04408	1.72009	0.00049868	1.55417	0.00411967
	MP02360	duf895 domain membrane protein	1.06846	0.99991	1.21806	0.350545	1.27316	0.26631	-1.00689	0.985113	1.54483	0.00476519
	MP02364	mitochondrial import inner membrane translocase subunit tim54	-1.02599	0.99991	-2.32801	8.0718e-16	-1.06863	0.660639	-1.06111	0.753587	-1.14088	0.32647
	MP02436	amino acid transporter	-1.04283	0.99991	-2.29415	6.06518e-08	-1.0201	0.939923	-1.41482	0.0939506	-1.21872	0.234031
	MP02645	mfs lactose	1.26914	0.99991	1.09028	0.724724	-1.02099	0.938521	1.38979	0.102798	1.6757	0.00142872
	MP02761	phospholipid-translocating atpase	1.03324	0.99991	1.62433	7.24141e-09	2.13349	1.55951e-20	2.12314	1.08075e-19	2.11871	1.54377e-20
	MP02793	mfs multidrug	1.11055	0.99991	1.09585	0.580293	1.56487	0.000230009	1.52492	0.00106101	1.45102	0.0017581
	MP02913	mfs transporter	-1.11332	0.99991	-1.24951	0.442376	2.07741	0.00289298	1.29744	0.452018	1.58891	0.0173592
	MP02924	mfs multidrug transporter	1.05433	0.99991	1.18689	0.486906	3.22504	8.16825e-11	6.18982	2.86091e-23	11.1289	7.2796e-43
	MP02960	mitochondrial intermembrane space protein mia40	-1.0283	0.99991	-1.79972	2.48508e-08	1.22763	0.0965812	1.83981	1.55148e-07	1.44147	0.000921012
	MP03010	related to multidrug resistant protein	1.02882	0.99991	1.59274	0.00203125	1.70585	0.000408304	2.11918	1.13767e-06	1.90695	5.86844e-06
	MP03011	mfs transporter	1.02839	0.99991	1.98119	0.00519019	1.79473	0.0182521	1.82978	0.0219414	1.98206	0.00486291
	MP03012	membrane transporter	1.04362	0.99991	1.6105	0.00156919	2.22552	1.92353e-08	1.88451	2.51962e-05	2.27903	3.96338e-09
	MP03020	mfs multidrug transporter	1.25384	0.99991	1.08531	0.836289	2.41189	0.000657197	2.31908	0.0017763	2.43437	0.000288618
	MP03075	protein	-1.01466	0.99991	-1.20984	0.384605	1.55563	0.0166143	1.66297	0.0085268	1.55709	0.0148612
	MP03109	phosphate transport protein mir1	1.24166	0.99991	2.2311	0.000161965	1.63232	0.0386037	1.04794	0.9148	2.05593	0.00114393
	MP03221	mfs peptide putaitve	1.07036	0.99991	-1.25434	0.11309	-1.30779	0.0490418	-1.5794	0.000449876	-1.55588	0.00045428
	MP03235	atp synthase d subunit	1.01738	0.99991	1.09474	0.562083	1.23955	0.0969907	1.33309	0.0289313	1.52235	0.000248904
	MP03253	major facilitator superfamily multidrug- dha1 sub-family	1.02954	0.99991	1.3362	0.0600081	1.67762	0.000234576	1.40395	0.0344909	1.3968	0.0237329
	MP03439	mfs amine	1.16162	0.99991	1.48599	0.020455	2.45056	8.90592e-08	1.67602	0.00599941	1.69393	0.000139531
	MP03561	monosaccharide transporter	1.02201	0.99991	3.39404	1.58754e-11	2.70715	7.46461e-08	1.45749	0.102218	1.64167	0.0134927
	MP03575	monosaccharide transporter	1.25967	0.99991	1.74303	0.233034	-2.08046	0.090331	-3.38899	0.00413659	-1.27105	0.641262
	MP03713	mitochondrial import receptor subunit tom20	-1.00918	0.99991	-1.03734	0.830875	1.4356	0.00113792	1.67475	2.38953e-06	1.54824	4.67501e-05
	MP03781	mfs multidrug	1.06939	0.99991	2.57097	7.99919e-12	4.18173	1.15175e-25	3.98543	1.39766e-22	5.12074	1.18697e-34
	MP03832	atpase alpha subunit	1.03181	0.99991	1.36568	0.0888544	1.60748	0.00470489	1.38817	0.0882814	1.54863	0.0103783
	MP04004	protein	1.0609	0.99991	1.51163	0.0193652	1.96865	0.000222468	1.3771	0.202653	1.42915	0.0558242
	MP04085	oligonucleotide transporter	1.05931	0.99991	1.35244	0.0117526	1.518	0.000294639	1.18795	0.242759	1.56306	3.06514e-05
	MP04087	sugar transporter	1.16516	0.99991	1.03201	0.91913	-1.074	0.811868	-1.12484	0.725134	1.72133	0.0033937
	MP04098	predicted protein [Laccaria bicolor S238N-H82]	1.01029	0.99991	-1.27743	0.104704	-1.7719	1.85031e-05	-1.57624	0.00138669	-1.38432	0.0169247
	MP04126	protein	-1.02025	0.99991	1.10717	0.52293	1.50883	0.000804872	1.27711	0.0923198	1.10564	0.51076
	MP04203	copper p-type atpase	1.02746	0.99991	1.41291	0.00097856	1.91463	2.9874e-11	1.67849	4.12369e-07	1.70468	5.35981e-08
	MP04206	receptor-activated ca2+-permeable cation channel	1.07687	0.99991	1.26088	0.0472356	1.3244	0.0210327	1.52745	0.00119597	1.28345	0.0248579
	MP04339	calcium permease	1.06202	0.99991	1.43155	0.000711344	1.74226	3.41472e-08	1.56236	2.59549e-05	1.53409	2.92379e-05
	MP04418	amino-acid permease inda1	1.2154	0.99991	-1.02823	0.93856	-1.00816	0.983603	-1.00398	0.993806	1.99299	0.00127447
	MP04481	pantothenate transporter liz1	1.01225	0.99991	-1.17813	0.514634	1.22877	0.398229	1.36391	0.321054	1.78166	0.00116288
	MP04536	atp-binding cassette transporter	1.05626	0.99991	1.21223	0.410665	-1.22593	0.364552	-1.36462	0.172083	-1.79689	0.00160057
	MP04540	protein	1.05158	0.99991	1.33542	0.171121	1.04859	0.862606	-1.30363	0.254231	-1.69406	0.00420082
	MP04618	monocarboxylate permease-like protein	1.03291	0.99991	1.94499	4.10522e-05	1.8908	0.000141511	1.57767	0.0151475	1.81061	0.000253891
	MP04652	carrier protein	1.0361	0.99991	-2.3942	2.48911e-13	-1.36708	0.0292628	-1.2243	0.304793	-1.18961	0.221914
	MP04739	metal resistance protein ycf1	1.01696	0.99991	-1.72985	1.58165e-05	-1.36962	0.0203313	-1.06605	0.763344	-1.08511	0.627426
	MP04873	oxalate:formate antiporter	1.00658	0.99991	1.42805	0.0073269	1.51922	0.00156026	1.53772	0.00197981	1.31101	0.0449138
	MP05136	purine nucleoside	1.02996	0.99991	-1.68187	0.00134476	-1.54026	0.0100353	-1.11396	0.670381	-1.04791	0.838989
	MP05153	purine nucleoside	1.02677	0.99991	1.29606	0.0453655	1.91639	2.07481e-07	1.65747	0.000376402	1.66457	4.34611e-06
	MP05322	duf895 domain membrane protein	-1.10341	0.99991	-1.12091	0.673888	1.05415	0.862606	-1.47587	0.12167	-1.70802	0.0044093
	MP05355	transporter of nicotinic acid	1.02894	0.99991	1.47061	0.0484422	1.95376	0.000516476	1.17676	0.568479	1.639	0.0048258
	MP05372	mitochondrial carrier	-1.01057	0.99991	-1.57745	0.0214033	-1.82742	0.00141771	-1.04127	0.906561	-1.2448	0.253085
	MP05373	peroxisomal membrane protein pex16 (peroxin-16)	-1.04406	0.99991	-1.35057	0.0271227	-1.04763	0.809063	1.39311	0.03345	1.66488	2.39466e-05
	MP05401	monocarboxylic acid transporter	1.0329	0.99991	1.2954	0.189744	1.70835	0.00243531	1.07602	0.809793	-1.16503	0.441459
	MP05440	gamma-aminobutyric acid transporter	1.18419	0.99991	-1.58226	0.000179955	1.19708	0.21274	-1.13663	0.477405	1.05906	0.73092
	MP05476	mitochondrial carrier protein rim2	-1.06153	0.99991	-2.87069	7.31447e-12	-1.05971	0.805115	-1.54142	0.0290986	-1.50143	0.015697
	MP05541	high-affinity nicotinic acid transporter	1.13659	0.99991	-1.00879	0.9737	1.72787	0.000674452	1.8516	0.000194121	2.67224	7.45116e-11
	MP05557	protein	1.05401	0.99991	2.01508	0.0147793	3.83643	4.58485e-07	2.29635	0.00435504	1.92965	0.0217816
	MP05675	calcium:hydrogen antiporter	1.01423	0.99991	1.09296	0.610101	1.44677	0.0064835	1.59654	0.000906396	1.4656	0.00127286
	MP05689	major facilitator superfamily protein	1.04575	0.99991	1.55084	0.00747219	1.67286	0.00128058	1.22647	0.335081	1.49972	0.0137348
	MP05713	amino acid permease	-1.09193	0.99991	-1.26327	0.0493865	1.30065	0.0227575	1.65443	4.90333e-06	1.762	1.9452e-08
	MP05963	calcium ion transporter	1.01968	0.99991	-1.52019	0.000208805	-1.9587	1.73304e-10	-1.7207	7.12807e-07	-1.64656	2.03989e-06
	MP05985	phospholipid-translocating atpase	1.03344	0.99991	1.38935	0.00422595	1.89702	2.12632e-09	1.69951	2.71499e-06	1.76204	8.97826e-08
	MP06045	l-ornithine transporter	-1.0639	0.99991	-1.70861	0.000293243	1.49569	0.00989071	2.34035	1.08524e-07	1.53502	0.00435426
	MP06127	abc transporter	1.04891	0.99991	-1.04888	0.798989	1.68943	1.83279e-05	1.69476	3.522e-05	1.41978	0.00506382
	MP06264	monocarboxylate transporter	-1.03337	0.99991	1.01835	0.969904	-1.14657	0.731336	-1.47604	0.29809	-2.39259	0.0024989
	MP06345	phthalate transporter	-1.15805	0.99991	1.02145	0.959117	-1.11966	0.746983	-1.54056	0.156209	-2.01377	0.00522483
	MP06464	calcium ion transporter	-1.09171	0.99991	1.83052	0.000415435	1.07336	0.780064	-1.12601	0.68164	-1.04947	0.854117
	MP06675	hexose carrier protein	1.06868	0.99991	1.52956	0.00144826	2.05169	1.40807e-07	1.64395	0.0020094	2.20338	3.0235e-10
	MP06780	iron permease ftr1	1.06282	0.99991	1.03519	0.899353	1.89943	0.000139175	1.49001	0.038399	1.25702	0.223796
	MP06983	mfs polyamine transporter	-1.00312	0.99991	-4.62544	1.79404e-24	-1.37524	0.0634078	-1.41177	0.0616145	-1.05679	0.809586
	MP07059	mfs monosaccharide transporter	1.00025	0.99991	1.0183	0.934693	1.50548	0.00258738	1.14049	0.484716	1.15307	0.378203
	MP07065	mitochondrial inner membrane translocase subunit tim44	1.04271	0.99991	-1.68486	8.14503e-05	1.69124	6.30509e-05	2.11334	1.445e-08	1.71257	3.63981e-05
	MP07093	dicarboxylic acid transporter	-1.13722	0.99991	-2.08368	1.22287e-06	1.15216	0.455372	1.34328	0.139751	1.21194	0.276343
	MP07168	allantoate permease	1.06626	0.99991	1.09743	0.917652	-9.73605	0.000225423	1.02003	0.980657	1.33626	0.437912
	MP07317	mfs sugar	-1.3133	0.99991	1.15019	0.674403	1.79898	0.043571	2.67535	0.0033555	1.29137	0.370201
	MP07401	related to cot1-vacuolar zinc (and possibly other metals) transporter	1.05778	0.99991	1.50572	0.00190647	1.24468	0.145599	1.0364	0.885803	1.03628	0.851006
	MP07492	atp-binding cassette transporter	1.00867	0.99991	1.39088	0.0275283	1.27669	0.132491	-1.03128	0.910875	-1.51994	0.00281892
	MP07529	plasma membrane h(+)-atpase 1	-1.01108	0.99991	1.01528	0.955739	1.60823	0.0044227	1.45286	0.0444923	1.35271	0.0946314
	MP07667	related to multidrug resistant protein	1.06615	0.99991	1.50396	0.00978325	1.84915	0.00015589	1.55598	0.0210843	1.5335	0.00597008
	MP07679	quinate permease	-1.03475	0.99991	1.06678	0.777358	-1.23657	0.24753	1.32178	0.183497	1.71595	0.000233999
	MP07871	mitochondrial import inner membrane translocase subunit tim22	1.02189	0.99991	-1.7676	3.52101e-05	1.03931	0.854282	1.04059	0.881404	1.0096	0.965907
	MP08170	oligopeptide transporter	-1.01072	0.99991	1.52788	0.00675141	-1.07605	0.724835	-1.38735	0.0585283	1.03181	0.889788
	MP08186	oligopeptide transporter	-1.01632	0.99991	1.94402	4.30862e-07	1.61742	0.000430988	1.12103	0.565825	1.15803	0.373112
	MP08256	peroxisomal membrane protein	-1.03037	0.99991	1.14641	0.204696	1.69696	1.10968e-09	1.91002	1.21002e-13	2.12239	4.20933e-21
	MP08421	mfs multidrug transporter	1.03357	0.99991	1.33069	0.0991091	1.38389	0.0645275	1.35845	0.120991	1.70784	0.00017243
	MP08464	monocarboxylate transporter	1.13864	0.99991	1.6195	0.000136655	2.16887	1.19277e-10	2.04019	5.76265e-09	2.43912	6.66171e-16
	MP08486	sodium-hydrogen antiporter	-1.14889	0.99991	-2.23985	3.92107e-11	-1.55322	0.00095414	-1.55577	0.00286237	-1.35839	0.0177345
	MP08601	amino acid transporter	1.11278	0.99991	-1.74617	1.988e-05	-1.11392	0.54757	-1.20784	0.333065	-1.62636	0.000136555
	MP08667	mitochondrial ornithine carrier protein	-1.09729	0.99991	-2.525	8.01298e-19	-1.61899	1.26976e-05	-1.39187	0.010251	-1.35739	0.0073848
	MP08799	mfs multidrug	-1.2092	0.99991	-1.24111	0.582843	-2.55168	0.00145778	-2.05366	0.029704	-1.82043	0.0225141
	MP08855	allantoate permease	-1.13643	0.99991	2.97069	0.00935193	1.13349	0.829807	3.03834	0.0141207	2.443	0.0100437
	MP08894	protein	1.05842	0.99991	-1.61975	0.00329892	-1.21062	0.327654	-1.58519	0.00985237	-1.21126	0.305545
	MP09011	c4-dicarboxylate transporter malic acid transport	1.04545	0.99991	1.45251	0.0087622	1.6289	0.000433684	1.4951	0.00857803	1.74182	2.4181e-05
	MP09112	abc transporter	1.05716	0.99991	2.08373	0.0156898	2.52893	0.00147484	2.19672	0.012964	1.55388	0.175688
	MP09509	vacuolar calcium ion transporter	1.00302	0.99991	-1.71741	0.000136103	-1.87225	5.74549e-06	-1.49479	0.00905349	-1.07049	0.718231
	MP09533	mitochondrial carrier	-1.13972	0.99991	1.25481	0.0947036	1.81078	7.13147e-07	1.97469	6.59052e-08	1.30147	0.0366062
	MP09710	mitochondrial carrier protein rim2	-1.07584	0.99991	-1.65707	6.87241e-05	1.07619	0.673245	1.21956	0.26776	1.18833	0.240668
	MP09802	peroxisomal carrier	-1.01216	0.99991	1.12374	0.497354	1.7222	2.78863e-05	1.58682	0.000847677	1.64059	0.00014109
	MP09879	mitochondrial carrier protein	-1.05371	0.99991	1.11197	0.384811	1.65746	9.05697e-08	1.53508	2.23421e-05	1.53508	4.36722e-06
	MP10097	related to cot1-vacuolar zinc (and possibly other metals) transporter	-1.02703	0.99991	1.41079	0.000711344	1.55148	2.49894e-05	1.39173	0.00535399	1.25818	0.0321275
	MP10122	monocarboxylate permease-like protein	-1.14231	0.99991	-1.82423	0.00487677	-1.48865	0.108256	-1.22736	0.543239	-1.04739	0.882714
	MP10265	mfs transporter liz1	1.1094	0.99991	-2.35804	5.60553e-05	-2.01207	0.00286583	-1.31147	0.443361	-1.63545	0.0123874
	MP10346	abc transporter	-1.04051	0.99991	1.04467	0.859181	1.67262	0.000975167	1.97491	1.24166e-05	2.32593	8.63675e-09
	MP10642	pleiotropic drug resistance abc transporter	-1.01393	0.99991	1.08593	0.681572	1.15265	0.412858	1.18263	0.375327	1.6595	0.000321451
	MP10717	related to monocarboxylate transporter	1.047	0.99991	1.12363	0.351491	1.58161	2.30415e-05	1.2988	0.0338791	1.69857	7.58056e-11
	MP10818	membrane protein	1.09393	0.99991	1.59587	0.00887554	1.96828	6.78579e-05	1.46364	0.0599921	1.60432	0.00664914
	MP11012	membrane transporter	1.1086	0.99991	-2.343	0.00685411	-1.42293	0.32249	-1.06469	0.912293	1.02198	0.964207
	MP11054	mfs transporter	1.139	0.99991	1.67191	0.000596327	2.05352	2.1431e-06	1.46957	0.0256006	2.12598	6.60805e-09
	MP11181	h k atpase alpha	1.02344	0.99991	-1.48556	0.0589659	-2.07816	0.000111179	-1.52683	0.05335	-1.64804	0.0121591
	MP11349	oligopeptide transporter	-1.15836	0.99991	2.37768	1.27971e-05	1.63154	0.0378687	1.10294	0.817979	1.1259	0.64526
	MP11353	mitochondrial phosphate transporter	-1.03507	0.99991	2.66882	4.42994e-10	9.77394	1.01278e-45	9.21272	1.40121e-42	10.1891	3.93368e-48
	MP11421	drug transporter	-1.07421	0.99991	-1.56475	0.000271954	1.11723	0.472014	-1.05064	0.816496	-1.10228	0.533679
	MP11551	rnase l inhibitor-type atp binding cassette protein	-1.04917	0.99991	-1.65635	3.08026e-09	-1.31194	0.00317788	-1.438	7.79015e-05	-1.82567	1.75204e-13
	MP11709	mfs transporter	-1.2197	0.99991	1.31095	0.54364	1.14699	0.786537	-1.36219	0.56059	-2.0859	0.00734787
	MP11719	cdf-like metal transporter	1.03093	0.99991	-1.55439	0.0791276	-2.11086	0.00230673	-2.01347	0.00741777	-1.93768	0.00297221
	MP11813	sugar transporter	1.13791	0.99991	-1.1021	0.66005	1.04287	0.866516	2.00251	0.00012524	1.27571	0.138147
	MP11815	abc inner membrane subunit	1.0518	0.99991	1.31469	0.19291	1.81191	0.00145223	1.66918	0.0150281	1.6791	0.00187419
	MP11869	major facilitator superfamily protein	-1.02408	0.99991	-2.43544	2.4383e-05	-1.01229	0.971271	-1.29216	0.431667	1.29745	0.27566
	MP11976	calcium ion transporter	1.00432	0.99991	-1.28891	0.0794889	-1.52121	0.00187558	-1.43728	0.0141496	-1.16051	0.319441
	MP11979	abc transporter atp-binding protein	1.0585	0.99991	1.81695	0.0327063	3.09185	1.19387e-05	4.39141	1.17731e-08	5.26164	3.47439e-11
	MP12028	high affinity methionine permease	1.01951	0.99991	1.3972	0.0169578	1.68042	0.000108937	1.63007	0.000573968	1.71874	1.45062e-05
	MP12134	potassium channel	1.06161	0.99991	1.5842	2.18873e-06	1.86027	2.19554e-10	1.41565	0.0020371	1.36369	0.00206655
	MP12166	membrane transporter	1.11327	0.99991	1.88445	0.000156981	1.40054	0.0975752	1.30961	0.290769	1.36341	0.0783074
	MP12196	mfs multidrug transporter	1.07338	0.99991	1.62209	0.00243841	-1.1938	0.380091	-1.16606	0.530699	1.1093	0.589085
	MP12292	atp-binding cassette transporter	-1.01588	0.99991	-1.9321	4.55607e-09	-1.45535	0.0017063	-1.44226	0.00429592	-1.87037	2.51987e-08
	MP12368	vacuolar dha amino acid exporter	1.19225	0.99991	-1.44086	0.0598037	2.76739	1.7261e-09	2.66668	1.5181e-08	2.30315	9.80985e-07
	MP12691	mfs transporter	-1.01177	0.99991	1.86402	9.8306e-08	2.78305	1.45944e-16	2.04813	2.03257e-07	2.70618	7.06776e-18
	MP12694	sulfate transporter	-1.04707	0.99991	-2.29928	2.34246e-10	1.49177	0.00545348	1.34572	0.0939506	-1.15165	0.4153
	MP12924	abc transporter	1.1888	0.99991	1.13394	0.535162	1.76892	0.000446194	1.38661	0.120633	-1.06137	0.775096
	MP13074	uracil permease	1.06257	0.99991	1.52857	0.00257235	2.02002	1.084e-07	1.62097	0.000810688	1.74844	2.93612e-05
	MP13160	phospholipid-translocating atpase	-1.03677	0.99991	2.1568	1.18408e-20	1.49781	9.49771e-06	1.64908	8.56488e-08	2.21271	1.19198e-22
	MP13286	abc a-pheromone efflux pump	1.03614	0.99991	1.09413	0.635826	1.27269	0.118345	-1.58085	0.00169649	-1.49685	0.00423566
	MP13302	major facilitator superfamily protein	1.00255	0.99991	1.24602	0.0350043	1.63096	2.71799e-07	1.6123	1.37623e-06	1.76864	5.62076e-11
	MP13394	efflux protein	1.10985	0.99991	1.12764	0.5868	1.44363	0.0381531	1.34526	0.150327	1.77458	0.000378091
	MP13825	potassium:hydrogen antiporter	1.0212	0.99991	1.94614	0.0834858	3.32947	0.000622608	3.9275	0.00014595	3.92359	8.50547e-05
	MP13877	mitochondrial carrier protein	-1.02286	0.99991	-1.83542	4.95025e-09	-1.64979	1.91439e-06	-1.51324	0.000221686	-1.30093	0.0209577
	MP13917	monocarboxylate permease	-1.012	0.99991	1.42559	0.05671	1.7234	0.00156026	1.36447	0.12985	-1.0069	0.979851
	MP13939	protein	1.01287	0.99991	-1.69874	2.52269e-06	-1.28439	0.0491645	-1.39701	0.0119447	-1.40573	0.00468365
	MP13999	carnitine acyl carnitine carrier	-1.06504	0.99991	-1.22197	0.190352	1.79689	7.1913e-06	1.82152	1.49171e-05	1.38868	0.00595182
	MP14036	purine transporter	1.00277	0.99991	-1.95689	1.74594e-06	1.01108	0.961396	1.00436	0.987542	1.13425	0.487863
	MP14147	atp synthase subunit beta	-1.00827	0.99991	1.28035	0.149671	1.48304	0.0107673	1.39829	0.0489656	1.63048	0.00114393
	MP14479	carboxylic acid transport protein	-1.04163	0.99991	2.18904	5.93872e-06	1.47342	0.0461627	1.72345	0.00615028	1.73293	0.00136862
	MP14522	atp-binding cassette transporter	1.05343	0.99991	1.1676	0.46663	-1.95852	4.57177e-05	-1.28927	0.238535	-1.1685	0.386663
	MP14625	pleiotropic drug resistance abc transporter	1.0432	0.99991	-4.15969	6.04453e-05	-1.87567	0.106025	1.01327	0.984358	1.15047	0.779045
	MP14877	major facilitator superfamily multidrug- dha1 sub-family	1.14233	0.99991	3.5372	4.15352e-16	2.7164	5.04072e-09	-1.05313	0.881729	-1.14612	0.518912
	MP14971	amino acid transporter	-1.02259	0.99991	1.39508	0.0137338	1.69197	0.000139448	1.56958	0.00329756	1.52071	0.000580606
	MP15026	cytosine-purine permease	1.00104	0.99991	-1.06964	0.664795	1.66944	1.23897e-06	1.47999	0.00062369	1.92697	1.3931e-11
	MP15399	mitochondrial inner membrane protein	1.01278	0.99991	1.11746	0.350454	1.55177	2.61024e-06	1.43595	0.00027865	1.66974	1.05758e-08
	MP15618	sodium transport atpase	1.10323	0.99991	1.79416	0.00504808	1.35526	0.187673	-1.03851	0.92101	1.09901	0.733572
	MP15794	potassium transporter	-1.04102	0.99991	-1.54677	0.000385827	1.11064	0.502808	1.03778	0.878065	1.14805	0.329123
	MP16090	endoplasmic reticulum protein	-1.02405	0.99991	-1.7837	3.66201e-05	1.14096	0.48724	1.37304	0.143072	-1.03373	0.871523
	MP16120	multidrug resistance protein cdr1	-1.03385	0.99991	-1.59723	1.2174e-06	-1.07433	0.60061	-1.23504	0.111046	-1.15674	0.205231
	MP16169	caffeine resistance	1.40903	0.99991	15.2306	8.35708e-36	22.6926	2.25695e-40	10.845	9.05778e-22	9.1058	5.19944e-23
	MP16238	amino acid	-1.016	0.99991	1.29367	0.0143265	1.90685	6.24832e-12	1.71227	3.38184e-08	1.69738	1.65114e-08
	MP16557	caffeine resistance	-1.37449	0.99991	17.392	3.31741e-33	19.7448	8.39662e-33	15.4092	4.43175e-24	7.72999	3.22164e-18
	MP16945	carboxylic acid transport protein	-1.11417	0.99991	2.38101	4.5488e-07	1.55221	0.0190629	-1.0073	0.983012	1.03632	0.893956
