# Supplementary material for: Unveiling molecular mechanisms of strobilurin resistance in the cacao pathogen Moniliophthora perniciosa
Source: iScience. 2025 Jul 23;28(8):113180. doi: 10.1016/j.isci.2025.113180 (PMC12432460; doi:10.1016/j.isci.2025.113180)
Supplement: Table S6. Comparisons of gene expression profiles between M. perniciosa isolates [file mmc7.xlsx]

## Sheet: Sheet1
Table S6. Pairwise expression profile comparisons of M. perniciosa isolates
		FA553 VS FDS01		FA553 VS FDS02		NMC02 VS FDS01
Gene ID	Description	Fold change	FDR	Fold change	FDR	Fold change	FDR
MP00002	mannosyl-oligosaccharide glucosidase	-1.50439	0.00727132	-1.21001	0.52235	-1.24885	0.0749416
MP00003	protein	-2.16629	2.07855e-08	-1.22798	0.473071	-1.77307	1.85262e-05
MP00005	dynein intermediate chain	-2.63796	3.09423e-12	-1.36041	0.145827	-1.95025	3.95535e-08
MP00008	lanosterol synthase	15.1999	6.47366e-11	-1.83592	0.84242	27.5987	9.78315e-14
MP00010	hypothetical protein SERLA73DRAFT_79745 [Serpula lacrymans var. lacrymans S7.3]	-2.01151	6.07541e-07	-1.09884	0.844834	-1.83932	2.57229e-06
MP00011	protein	1.63409	0.000350878	-1.0145	1	1.65102	3.70523e-05
MP00014	---NA---	-1.40765	0.031602	1.30843	0.302842	-1.8484	7.81864e-08
MP00017	apoptosis-inducing factor	-2.9054	1.68558e-09	-1.31927	0.417588	-2.21571	4.60166e-06
MP00024	gtpase activating protein	-3.10706	7.13286e-16	1.26026	0.341835	-3.92845	3.7183e-29
MP00025	protein kinase	-1.4515	0.011394	1.22172	0.482169	-1.78008	2.05515e-06
MP00028	had superfamily	-1.16772	0.427947	1.37052	0.188416	-1.60946	0.000766288
MP00030	condensin complex component cnd2	-3.4429	2.18987e-15	-1.71615	0.00124867	-2.01602	6.02006e-06
MP00032	hypothetical protein CC1G_05749 [Coprinopsis cinerea okayama7#130]	-2.22495	4.34881e-06	-1.03753	1	-2.1532	2.61021e-06
MP00033	duf1613 domain-containing protein	-3.28123	1.01675e-13	-1.39737	0.12997	-2.35114	1.079e-08
MP00034	hypothetical protein SERLADRAFT_357113 [Serpula lacrymans var. lacrymans S7.9]	3.50293	2.49792e-16	1.0875	0.942807	3.20643	1.33718e-13
MP00036	protein	3.51783	8.24103e-15	-1.03643	1	3.63532	2.54999e-18
MP00037	dna polymerase delta catalytic subunit	-2.07539	2.46144e-07	-1.48049	0.0571678	-1.40825	0.0118
MP00041	---NA---	-1.74405	0.0102515	1.05728	1	-1.85663	0.000390363
MP00042	trna-splicing endonuclease subunit	-1.41845	0.0185822	1.0662	0.956777	-1.51654	0.000494036
MP00046	aldehyde dehydrogenase	-1.08368	0.68677	-1.77482	0.00261145	1.62732	0.000560721
MP00051	hypothetical protein SCHCODRAFT_107896 [Schizophyllum commune H4-8]	2.57019	0.00127042	3.23069	2.65424e-06	-1.26001	0.369921
MP00052	phosphoglycerate -bisphosphoglycerate-independent	-1.84847	1.0657e-05	-1.33879	0.165988	-1.38748	0.0095899
MP00053	bsp3	-1.56437	0.000599968	-1.06846	0.952137	-1.47073	0.00136233
MP00057	c2h2 finger and ankyrin domain	-2.74946	6.94426e-12	-1.15069	0.695974	-2.40388	6.26934e-10
MP00059	kinetochore protein ndc80	-4.45243	6.99732e-27	-1.18071	0.626508	-3.79352	5.07306e-20
MP00060	ribosome assembly protein rrb1	-1.48522	0.0104952	-1.76728	0.000897888	1.18232	0.267804
MP00062	n-acetyltransferase-like protein	1.78724	0.00647152	-1.20173	0.799781	2.11754	1.31617e-06
MP00067	transmembrane protein	-2.29954	0.000163152	1.01217	1	-2.34409	3.01734e-05
MP00068	dna replication factor c subunit	-2.64296	2.26173e-06	-2.05662	0.00576972	-1.29585	0.330019
MP00072	arp2 3 complex 16 kda subunit	-1.50211	0.00354627	-1.14994	0.692616	-1.31243	0.0366218
MP00076	zgc:92345 protein	-2.49294	5.36034e-11	1.09997	0.851511	-2.75634	1.53616e-17
MP00077	predicted protein [Laccaria bicolor S238N-H82]	1.54385	0.00249038	1.43494	0.0582872	1.07109	0.694369
MP00078	related to dpp1-diacylglycerol pyrophosphate phosphatase	1.79374	9.22875e-06	1.44332	0.059123	1.23724	0.103962
MP00079	extracellular serine-rich protein	-1.45326	0.00991426	1.27156	0.326648	-1.85539	2.26757e-07
MP00082	predicted protein [Laccaria bicolor S238N-H82]	-1.48456	0.00751069	1.1063	0.813656	-1.64886	7.56602e-05
MP00084	srr1-like protein	-2.42937	0.000102033	1.29855	0.479792	-3.2142	6.7606e-14
MP00085	integral membrane protein	-1.7968	0.00328612	-1.03904	1	-1.73029	0.00239049
MP00086	---NA---	-5.83829	1.01519e-07	1.03818	1	-6.04071	1.3799e-05
MP00087	protein mitochondrial	1.33839	0.0552141	-1.13287	0.747092	1.50832	0.000523814
MP00089	histone h1	-1.51377	0.00302049	-1.12827	0.749131	-1.34927	0.01887
MP00090	glucooligosaccharide oxidase	1.62381	0.00632992	-1.59581	0.0552787	2.58512	9.7537e-12
MP00092	protein	-1.53036	0.00344326	-1.12856	0.76551	-1.36212	0.0175708
MP00093	plasma membrane proteolipid 3	2.09062	6.79495e-07	1.43677	0.0966788	1.44799	0.00172486
MP00095	dna polymerase subunit delta-2	-4.59542	1.05862e-24	-1.12795	0.793651	-4.09547	3.42281e-21
MP00096	heat shock protein hss1	4.14387	1.96082e-17	1.10291	0.841938	3.74051	1.46908e-19
MP00098	protein kinase domain containing protein	7.08174	0.00193971	2.28086	0.807063	3.03165	0.0243591
MP00099	t-complex protein alpha subunit (tcp-1-alpha)	-2.16482	1.6728e-07	-1.4487	0.0690481	-1.50393	0.00318102
MP00100	small subunit of nuclear cap-binding protein complex	-2.63832	1.16475e-12	-1.21475	0.491081	-2.18024	6.20665e-09
MP00101	cdp-diacylglycerol-inositol 3-phosphatidyltransferase	1.61322	0.000258926	1.15955	0.630737	1.38581	0.00449368
MP00102	peptide-n4-(n-acetyl-beta-glucosaminyl)asparagine amidase a	3.62862	1.0087e-18	-1.01402	1	3.65193	6.92495e-21
MP00103	escrt-i component	-3.65393	1.36719e-18	1.24597	0.403682	-4.56881	1.9857e-36
MP00104	protein	-1.93615	0.00018275	-1.45574	0.143141	-1.33347	0.105969
MP00105	predicted protein [Laccaria bicolor S238N-H82]	-1.63919	0.000634821	-1.23978	0.417355	-1.32939	0.0431972
MP00107	protein	6.28362	1.76508e-25	3.25615	1.20472e-05	1.92205	0.0004382
MP00108	gtpase-activating protein gyp7	1.83882	2.8124e-06	1.30148	0.219406	1.4069	0.00301858
MP00109	ran guanine nucleotide release factor	-2.96666	6.65975e-14	1.23571	0.464214	-3.6767	2.51394e-30
MP00111	glycoside hydrolase family 5 protein	-24.4286	3.01857e-45	-1.16103	0.810076	-21.1245	2.25035e-50
MP00117	protein	-2.11199	0.0585392	1.15551	0.914478	-2.47726	0.00732236
MP00121	trehalose synthase	1.54992	0.00962501	-1.60802	0.0326928	2.48072	1.3012e-15
MP00122	peroxisomal -enoyl- isomerase	1.72879	5.00487e-05	1.15903	0.664376	1.4848	0.00150971
MP00124	ubiquinol-cytochrome c reductase complex 14 kda protein	1.37116	0.0344677	-1.14944	0.724872	1.56938	0.000213236
MP00125	protein	3.16274	1.68616e-12	1.02938	1	3.05991	3.63981e-16
MP00126	plasma membrane protein	2.21455	1.9162e-08	1.04583	1	2.10778	1.69106e-11
MP00128	predicted protein [Laccaria bicolor S238N-H82]	-1.09883	0.650631	1.61772	0.00710671	-1.78442	3.67785e-06
MP00130	hypothetical protein CC1G_03817 [Coprinopsis cinerea okayama7#130]	-2.69842	0.0009709	1.2187	0.815537	-3.30777	7.67136e-06
MP00132	oligopeptide transporter	-2.64384	1.68708e-11	-1.18016	0.64863	-2.25144	6.37527e-11
MP00133	hypothetical protein [Pholiota nameko]	-3.21233	3.751e-08	1.07615	0.994324	-3.47484	1.79463e-09
MP00134	phenylalanyl-trna synthetase	-1.64005	0.000489801	-1.3106	0.24546	-1.25583	0.0708357
MP00138	aspartate aminotransferase	-1.43384	0.0177609	1.16677	0.608643	-1.68016	7.47187e-05
MP00139	fructose- -bisphosphatase	1.93313	7.88568e-05	1.02933	1	1.87125	8.76558e-07
MP00140	dna mismatch repair protein msh3	1.91571	1.06236e-05	-1.25833	0.578506	2.39481	7.97169e-09
MP00141	atp-dependent peptidase	1.65728	0.000410603	1.12757	0.774717	1.463	0.00188668
MP00147	hypothetical protein SCHCODRAFT_49225 [Schizophyllum commune H4-8]	-1.51116	0.00428961	1.34916	0.383944	-2.04811	5.09085e-05
MP00148	spindle pole body duplication -related protein	-2.96575	6.8656e-14	-1.245	0.421003	-2.39517	2.15149e-09
MP00150	c2h2 finger domain	-1.56359	0.00177721	-1.03342	1	-1.51851	0.000907562
MP00157	---NA---	-2.4688	0.00510592	1.13319	0.981179	-2.8359	9.547e-05
MP00158	probable rpt3-26s proteasome regulatory subunit	-1.78353	3.75065e-05	-1.15308	0.66168	-1.55465	0.000381012
MP00165	fumarylacetoacetate hydrolase domain-containing protein 2a	10.9563	1.77006e-56	1.04918	1	10.4165	5.33658e-69
MP00166	duf292 domain-containing protein	-1.55643	0.00347949	-1.07172	0.962815	-1.45938	0.00407348
MP00167	misfolded glycoproteins degradation protein	-1.96683	1.19225e-06	1.1287	0.759707	-2.22906	1.5943e-12
MP00168	protein rmd5 homolog a-like	-1.74781	1.81031e-05	1.07959	0.899164	-1.8945	1.09845e-08
MP00169	predicted protein [Laccaria bicolor S238N-H82]	-2.43413	8.17122e-09	1.16345	0.695267	-2.84966	4.27485e-15
MP00180	protein	-10.4922	4.07133e-37	1.11689	0.876632	-11.7906	9.81865e-38
MP00183	telomeric dna binding protein	-2.83154	2.3955e-11	-1.29441	0.315966	-2.19682	6.54325e-09
MP00184	atp-binding cassette transporter	-1.93369	0.000351987	-1.2802	0.417588	-1.5131	0.0184596
MP00190	dna repair helicase rad3	1.44864	0.00428431	-1.40108	0.0917391	2.01983	4.27044e-10
MP00191	domain-containing protein	-3.92544	3.22181e-21	-1.15575	0.671499	-3.40613	9.50894e-25
MP00195	predicted protein [Laccaria bicolor S238N-H82]	1.83403	5.44276e-06	1.16935	0.617297	1.56044	8.12991e-05
MP00198	protein	-1.40055	0.0219062	1.61966	0.0134304	-2.27652	4.12748e-12
MP00202	phosphatidylserine synthase	-1.66915	0.000310188	1.02241	1	-1.7131	1.03512e-06
MP00203	hypothetical protein CC1G_04264 [Coprinopsis cinerea okayama7#130]	-2.3292	2.04005e-08	-1.05522	1	-2.21623	2.75781e-09
MP00207	chitin synthase export chaperone	3.6662	6.85385e-21	-1.04672	1	3.81924	3.6082e-31
MP00209	anthranilate synthase component	-1.79304	2.65527e-05	1.04016	1	-1.87314	5.13054e-07
MP00213	peptide-n4-(n-acetyl-beta-glucosaminyl)asparagine amidase a	1.94586	0.00199351	-1.15379	0.906887	2.23947	0.000118726
MP00219	rwd domain containing 1	-2.39826	5.05334e-11	-1.0036	1	-2.40049	1.16516e-14
MP00221	band 7 domain-containing protein	2.28215	6.23708e-09	1.70043	0.00119129	1.33649	0.0321842
MP00223	protein	-2.05254	0.000309262	-1.35176	0.364794	-1.51824	0.0248517
MP00224	er to golgi transport-related protein	-1.97232	2.38379e-06	-1.39283	0.154879	-1.42307	0.0250514
MP00225	predicted protein [Laccaria bicolor S238N-H82]	-1.77857	0.00012447	1.58253	0.0936437	-2.82933	4.52818e-09
MP00229	related to msp1 protein	-1.55029	0.00145817	-1.18563	0.563385	-1.3146	0.0256609
MP00234	transcription factor	-2.82358	9.14181e-12	1.30255	0.276073	-3.69559	4.42364e-25
MP00235	vacuolar-sorting protein snf8	-1.62684	0.00252889	1.0979	0.876939	-1.79958	3.29382e-05
MP00237	ring finger	-1.61283	0.00399066	-1.23033	0.560749	-1.31658	0.101253
MP00238	trna (uracil-5-)-methyltransferase trm9	-3.29569	2.93928e-08	1.16748	0.776557	-3.84346	2.47858e-17
MP00239	peptide-n4-(n-acetyl-beta-glucosaminyl)asparagine amidase a	1.24573	0.241889	-1.26694	0.445582	1.57246	0.002577
MP00242	esterase lipase thioesterase family protein	1.77036	2.15297e-05	1.39267	0.120783	1.26711	0.06905
MP00243	fun14 family protein	1.6994	0.000454123	1.54336	0.0554522	1.09658	0.608273
MP00247	predicted protein [Laccaria bicolor S238N-H82]	-1.51405	0.00793738	-1.15858	0.759701	-1.31227	0.0819414
MP00250	hypothetical protein PIIN_07564 [Piriformospora indica]	-8.18589	8.84288e-10	-1.093	0.988864	-7.50789	1.98036e-08
MP00254	protein	2.37731	0.00524144	-1.51825	0.650603	3.62459	2.47233e-07
MP00255	urease accessory protein	-2.39123	0.00186102	-1.019	1	-2.37149	0.000775567
MP00264	glycoside hydrolase family 31	2.62307	1.21883e-10	-1.17913	0.74874	3.07254	1.40592e-17
MP00266	---NA---	-1.77603	7.66042e-05	-1.15645	0.690507	-1.54055	0.000327603
MP00269	autophagy-related protein 8	-4.68142	5.67203e-20	1.19753	0.654279	-5.62385	3.36206e-50
MP00270	hypothetical protein SCHCODRAFT_50846 [Schizophyllum commune H4-8]	-1.24054	0.134827	1.21981	0.482076	-1.51969	0.000576388
MP00272	sulfate permease	1.58125	0.00172931	1.09972	0.862092	1.42856	0.0034786
MP00276	protein	-2.54587	4.89315e-11	-1.01264	1	-2.52903	5.63704e-13
MP00277	non-structural maintenance of chromosomes element 1 homolog	-3.64317	1.47679e-14	-1.32643	0.292128	-2.76226	2.86625e-09
MP00278	histidine triad nucleotide binding	-2.0451	0.000353716	-1.15088	0.875848	-1.78307	0.00596748
MP00279	protein	-3.05804	2.04986e-16	-1.09164	0.882886	-2.81282	8.78403e-15
MP00280	dna primase large subunit	-4.67069	1.12403e-18	-2.29378	3.61418e-06	-2.04327	6.01619e-05
MP00285	chromatin assembly factor subunit	-4.23698	1.4805e-16	-1.98168	0.000690292	-2.14808	3.53063e-05
MP00286	glycoside hydrolase family 5 protein	-2.17265	4.39883e-07	1.24353	0.496265	-2.71557	7.58702e-13
MP00287	---NA---	-5.98037	0.00481525	1.17006	1	-6.93037	6.56458e-05
MP00288	mitochondrion protein	1.84021	0.000176116	-1.08427	0.921601	1.98588	2.89774e-06
MP00291	heat repeat family protein	1.3966	0.0188102	1.865	0.000239331	-1.34126	0.0211419
MP00293	hypothetical protein SERLADRAFT_475360 [Serpula lacrymans var. lacrymans S7.9]	-5.34105	5.03325e-19	1.16469	0.797069	-6.23655	3.73545e-25
MP00295	kynureninase	3.58447	1.2562e-22	1.40701	0.0949107	2.53596	6.27501e-16
MP00297	nitrogen permease reactivator protein	1.50617	0.00291953	1.46499	0.0426252	1.02342	0.975338
MP00298	ap-3 complex subunit beta-1	-1.63075	0.00302049	-1.06822	0.980586	-1.53632	0.00425257
MP00299	gdsl lipase acylhydrolase family protein	2.52321	4.53283e-05	1.04788	1	2.39688	1.69568e-05
MP00300	20s cyclosome subunit ( nuc2 cdc27)	-1.5982	0.000514719	-1.37264	0.123109	-1.16884	0.23443
MP00301	pirin	1.44594	0.029289	-1.09372	0.930357	1.57301	0.00017013
MP00303	leucyl aminopeptidase	1.20868	0.253708	-1.36177	0.21242	1.63678	9.99368e-05
MP00304	double-strand sirna ribonuclease	1.93731	0.000402396	-1.05234	1	2.02906	0.000166394
MP00306	succinate dehydrogenase flavoprotein subunit	1.43047	0.0431759	-1.16061	0.743962	1.65089	1.21879e-05
MP00313	nucleolar protein nop2	1.1713	0.365683	-1.4093	0.114058	1.64072	1.57132e-05
MP00315	hypothetical protein SERLA73DRAFT_186440 [Serpula lacrymans var. lacrymans S7.3]	3.13199	0.000273773	6.66143	0.000198431	-2.09363	0.0606936
MP00318	domain-containing protein	-2.13551	1.18099e-07	-1.28583	0.302842	-1.6668	5.42697e-05
MP00320	predicted protein [Laccaria bicolor S238N-H82]	10.9081	5.11128e-38	-1.04136	1	11.2985	1.6822e-45
MP00323	atp synthase mitochondrial f1 complex assembly factor 2-like	-1.59693	0.00631534	-1.76728	0.00471902	1.09987	0.614735
MP00328	hypothetical protein SERLA73DRAFT_174215 [Serpula lacrymans var. lacrymans S7.3]	-2.72064	2.68214e-08	1.0997	0.881197	-3.0056	3.0445e-10
MP00329	predicted protein [Laccaria bicolor S238N-H82]	1.77221	2.08814e-05	1.0672	0.946969	1.65269	7.99187e-06
MP00333	hypothetical protein SCHCODRAFT_111192 [Schizophyllum commune H4-8]	3.76772	1.37281e-13	2.16355	0.000151896	1.73364	0.000256963
MP00334	lincomycin-condensing protein lmba	1.68601	0.00056626	1.09361	0.896602	1.53627	0.000731398
MP00336	hypothetical protein SCHCODRAFT_104289 [Schizophyllum commune H4-8]	-2.61672	2.8069e-08	-1.4302	0.193704	-1.83819	0.000917633
MP00337	sec8 exocyst complex component specific domain-containing protein	-1.91367	1.3897e-06	-1.11934	0.778458	-1.7196	4.9943e-06
MP00339	protein	-1.66378	0.00261998	-1.38602	0.18869	-1.20759	0.309383
MP00344	hypothetical protein CC1G_01787 [Coprinopsis cinerea okayama7#130]	-1.75143	0.000155423	-1.09801	0.876939	-1.60515	0.00080159
MP00345	pyruvate dehydrogenase	-1.27829	0.225418	1.27399	0.461383	-1.63003	0.000634131
MP00346	phosphoglycerate mutase	-1.70652	0.000113171	-1.42065	0.112252	-1.20632	0.217368
MP00347	short chain dehydrogenase reductase family	-1.80284	0.000190568	1.12792	0.813245	-2.0453	5.709e-07
MP00349	rhomboid family protein	2.72106	9.16152e-13	1.86991	0.00012434	1.44907	0.00313971
MP00350	hypothetical protein CC1G_01709 [Coprinopsis cinerea okayama7#130]	1.62168	0.00301175	1.15083	0.760531	1.40328	0.0302906
MP00352	ubiquitin conjugating	-1.54427	0.00113976	-1.18474	0.567675	-1.30988	0.0351113
MP00356	26s proteasome subunit rpn2a	-1.63494	0.00154542	-1.40067	0.137145	-1.17399	0.248287
MP00357	camk rad53 protein kinase	-5.4925	0.000143107	-1.35313	0.731739	-4.11031	0.00167367
MP00358	protein	-2.6203	3.77348e-11	-1.07258	0.943382	-2.45197	9.32095e-11
MP00360	---NA---	1.21507	0.225027	-1.3117	0.296695	1.58565	9.10006e-05
MP00369	seryl-trna synthetase	-2.70288	2.14618e-10	-1.46409	0.0554888	-1.85897	5.97385e-05
MP00370	vhs domain protein	1.68327	0.000353617	1.58089	0.0136545	1.06014	0.772312
MP00373	mrna transport regulator	-1.58791	0.000548774	-1.1379	0.705175	-1.40153	0.00384427
MP00374	acyl- dehydrogenase	-2.06919	1.42622e-06	-1.51315	0.0665582	-1.37515	0.0590942
MP00375	26s proteasome non-atpase regulatory subunit 12	-1.64057	0.000711272	-1.30879	0.225635	-1.26079	0.0781036
MP00376	tpr repeat-containing protein	-1.51955	0.00178479	-1.14992	0.703949	-1.32812	0.0417481
MP00378	pyruvate kinase	-1.94271	3.79331e-06	-1.57845	0.0174695	-1.23679	0.119673
MP00382	amp dependent ligase	2.07784	1.91466e-05	-2.07527	0.00945594	4.30194	1.07967e-22
MP00386	carbohydrate esterase family 4 protein	2.22181	1.5631e-06	-1.18896	0.649617	2.63177	7.7136e-11
MP00388	receptor expression-enhancing protein 4	1.55178	0.00135319	1.12563	0.790222	1.37328	0.0156921
MP00391	protein	-2.11213	7.40414e-05	1.24517	0.500437	-2.62224	8.03106e-10
MP00395	alpha beta-hydrolase domain-containing protein	1.5717	0.00986137	-1.18382	0.729672	1.85601	6.96275e-05
MP00397	hst3 protein	-2.78134	6.33069e-10	-2.44806	3.46851e-06	-1.14202	0.568567
MP00399	dna helicase	-1.71627	8.08486e-05	-1.07391	0.929421	-1.60501	0.000119348
MP00404	rna binding protein	-2.44631	2.43153e-09	-1.14478	0.749931	-2.14908	5.38854e-09
MP00406	thioredoxin domain-containing protein	-1.69492	0.000366273	-1.12333	0.768813	-1.51853	0.00294084
MP00407	mitochondrial ribosomal protein	-1.61871	0.000246618	-1.04264	1	-1.55981	0.00015623
MP00408	light polypeptide regulatory	1.5281	0.00356708	-1.15029	0.728757	1.74946	1.83705e-06
MP00409	apolipoprotein n-acyltransferase	1.95236	5.01614e-06	1.10081	0.866712	1.76612	3.47607e-06
MP00411	cbs domain-containing protein	1.8827	7.4405e-05	1.3075	0.506255	1.42986	0.040679
MP00415	acetamidase	2.38625	2.05965e-09	1.22651	0.559746	1.9325	3.26115e-07
MP00420	ribosome biogenesis gtpase lsg1	-2.27043	2.43394e-09	-1.05293	0.991484	-2.17044	6.98812e-12
MP00424	carbohydrate esterase family 1 protein	3.14793	9.75552e-14	1.23408	0.540787	2.5409	9.73821e-14
MP00429	asparagine synthase	-1.36963	0.143426	1.14739	0.813245	-1.58606	0.00209003
MP00431	prefoldin subunit 6	-2.17892	3.94243e-06	1.02303	1	-2.24582	5.30019e-08
MP00432	snorna binding protein	-1.90376	3.00182e-06	-1.25495	0.331288	-1.52648	0.000658906
MP00434	heparinase ii iii family protein	1.52921	0.00324465	1.04425	1	1.45768	0.00278353
MP00435	3-ketoacyl- thiolase	2.16973	6.33615e-10	-1.45255	0.109743	3.13237	7.00455e-18
MP00438	amino-acid n-acetyltransferase	2.02908	3.92181e-06	1.22886	0.669435	1.64515	0.00613972
MP00439	recombination signal binding protein for immunoglobulin kappa j region-like	-1.54315	0.00205866	1.0377	1	-1.60791	0.000135807
MP00441	duf866 domain protein	-1.90731	5.90601e-05	-1.22671	0.519737	-1.56697	0.00127416
MP00445	probable mfs-multidrug-resistance transporter	5.91004	1.16254e-11	1.03132	1	5.70176	2.26609e-12
MP00446	dil and ankyrin domain containing protein	-2.15	1.68186e-06	-1.12773	0.775903	-1.92111	2.61399e-06
MP00456	protein	-2.87433	1.17987e-11	-1.06503	1	-2.7122	6.00091e-10
MP00457	bnr repeat domain-containing protein	-4.45094	1.70235e-05	-1.02976	1	-4.35586	2.35249e-05
MP00458	cytochrome c oxidase subunit via	-1.40096	0.015664	1.07948	0.901125	-1.51906	0.00025577
MP00459	duf1665 domain protein	-2.28758	2.17469e-06	-1.24686	0.529263	-1.84511	0.000234788
MP00465	hypothetical protein SERLA73DRAFT_136403 [Serpula lacrymans var. lacrymans S7.3]	-2.45377	0.000174775	-1.54682	0.22255	-1.60251	0.0829085
MP00470	hypothetical protein SCHCODRAFT_104286 [Schizophyllum commune H4-8]	-1.31187	0.116294	1.40023	0.0951111	-1.84431	1.3369e-05
MP00473	pre-rrna processing protein	-2.00034	3.63623e-06	-1.24345	0.458414	-1.61154	9.07119e-05
MP00474	methylmalonate-semialdehyde dehydrogenase	2.78581	1.39994e-10	-1.09946	0.900045	3.0482	3.05134e-23
MP00475	double-strand-specific pac1 ribonuclease	1.52303	0.00336485	1.14553	0.699963	1.3245	0.0285554
MP00478	related to prm10-pheromone-regulated protein	-3.62522	0.00019094	1.1305	1	-4.14576	0.000104792
MP00483	phosphotyrosine protein phosphatase	-2.10808	1.9197e-07	-1.2973	0.270713	-1.63549	0.000252851
MP00485	glycoside hydrolase family 16 protein	2.63617	2.32619e-11	1.09781	0.933647	2.38634	5.74135e-12
MP00486	chromatin remodeling complex subunit	-3.07449	4.99257e-17	-1.42982	0.0791514	-2.16036	5.41303e-09
MP00489	replication factor c subunit 4	-3.68579	2.90656e-10	-2.07254	0.00446369	-1.79212	0.00700911
MP00493	probable pelota protein	1.84714	6.75453e-05	-1.05639	1	1.9383	1.95974e-08
MP00496	predicted protein [Laccaria bicolor S238N-H82]	-1.68739	0.000648451	1.09469	0.883693	-1.85485	1.06541e-07
MP00498	related to kinetoplast-associated protein kap	-1.27871	0.0965672	1.29573	0.292375	-1.66511	8.98732e-05
MP00501	integral membrane protein	1.60716	0.00166032	1.16112	0.664376	1.37929	0.00922136
MP00502	hypothetical protein SCHCODRAFT_27353 [Schizophyllum commune H4-8]	-2.16375	1.63709e-05	-1.34837	0.357732	-1.61489	0.0164624
MP00503	dha1 sub-family	-1.46121	0.0169764	1.43538	0.0974417	-2.10672	1.079e-08
MP00506	---NA---	2.9575	6.01851e-11	1.28305	0.623622	2.29538	5.06246e-07
MP00507	---NA---	-4.68755	0.000328345	-1.22623	0.906125	-3.81675	0.000604563
MP00509	hypothetical protein SCHCODRAFT_83799 [Schizophyllum commune H4-8]	-9.84858	8.10041e-18	1.25398	0.61302	-12.533	6.64525e-28
MP00512	integral to membrane protein	-4.99637	5.34632e-06	1.15458	0.92113	-5.83392	3.27061e-08
MP00516	hypothetical protein PIIN_02931 [Piriformospora indica]	5.25119	8.94894e-22	1.16814	0.756933	4.47821	8.0248e-33
MP00518	hypothetical protein CC1G_00413 [Coprinopsis cinerea okayama7#130]	-2.11201	5.94367e-08	-1.23515	0.452499	-1.71626	7.84972e-05
MP00520	u3 small nucleolar rna-associated protein 15 homolog	1.16532	0.320533	-1.31032	0.218462	1.51913	0.0001587
MP00521	component of a complex containing the tor2p kinase and other which may have a role in regu	2.99251	7.84912e-10	1.31297	0.224024	2.27034	3.50152e-07
MP00523	gtpase inhibitor	-1.66067	0.00226217	-1.47865	0.093914	-1.12826	0.524633
MP00528	---NA---	2.00182	4.5122e-06	1.05586	1	1.88749	1.13701e-05
MP00529	mipc synthase subunit	2.75222	1.16131e-08	-1.10067	0.90427	3.01679	5.91316e-18
MP00531	protein	1.53305	0.00167372	1.85679	0.0073743	-1.21419	0.304799
MP00533	hypothetical protein CC1G_10803 [Coprinopsis cinerea okayama7#130]	2.91463	0.00456954	2.32626	0.0117936	1.24543	0.643431
MP00534	deoxyribodipyrimidine photo-lyase	2.74949	0.000469994	1.93174	0.100703	1.42412	0.195947
MP00536	phenylalanyl-trna synthetase alpha chain	-1.74188	1.92648e-05	-1.19291	0.510413	-1.46701	0.000900352
MP00537	related to sin3 protein-binding protein stb2	-1.82751	2.26237e-06	1.20115	0.490655	-2.20671	7.56487e-13
MP00538	60s ribosomal protein l6	1.09052	0.645813	-1.38349	0.107462	1.50227	0.000850309
MP00542	duf1212 domain membrane protein	-8.55559	3.24526e-20	1.3251	0.376234	-11.381	8.40765e-31
MP00543	---NA---	4.39892	1.52246e-17	1.40678	0.382483	3.10006	6.53517e-16
MP00546	protein	2.41132	1.79636e-11	1.03709	1	2.31534	3.29712e-14
MP00547	glycoside hydrolase family 18 protein	-5.67268	2.77214e-20	1.29807	0.39595	-7.36886	5.35968e-33
MP00550	phenylalanyl-trna beta subunit	-2.02309	2.07847e-07	-1.46553	0.0420388	-1.38831	0.0132878
MP00552	hypothetical protein SERLA73DRAFT_71063 [Serpula lacrymans var. lacrymans S7.3]	1.45052	0.0920153	-1.13105	0.8862	1.63355	0.00613706
MP00556	short-chain dehydrogenase	-1.19947	0.269879	1.28991	0.324786	-1.55119	0.000595775
MP00557	pyruvate dehydrogenase	1.84374	5.48462e-06	1.01949	1	1.80027	4.65857e-07
MP00559	epsilon dna polymerase	-3.80024	7.96025e-17	-1.74707	0.00315347	-2.18327	6.02529e-07
MP00560	related to peripheral-type benzodiazepine receptor	2.34839	6.03285e-06	1.41678	0.326846	1.64677	0.00173148
MP00561	ran1-like protein kinase	-7.83569	2.6145e-06	1.31585	0.807454	-10.3777	3.27074e-09
MP00570	protein	-1.56464	0.000813314	1.19704	0.52744	-1.88098	3.10451e-08
MP00571	mrna cleavage factor complex component	-1.95328	1.85912e-06	1.20107	0.551764	-2.35568	8.85412e-14
MP00573	tho complex 7	-2.21259	8.90753e-08	1.05419	0.994324	-2.34034	1.9198e-09
MP00574	n-terminal acetyltransferase a complex catalytic subunit ard1	1.41711	0.0434747	-1.42056	0.240697	2.00138	1.42063e-06
MP00575	wasp-interacting protein vrp1 wip	1.56575	0.00333243	1.43207	0.0687128	1.08951	0.645274
MP00582	predicted protein [Postia placenta Mad-698-R]	-3.08514	3.10824e-09	-1.78679	0.016031	-1.73199	0.0042939
MP00584	rab geranylgeranyltransferase	-1.47483	0.0103258	1.24091	0.462573	-1.84122	1.98812e-06
MP00585	vacuolar sorting protein vps24	-1.60258	0.000337295	1.04002	1	-1.67448	2.11921e-06
MP00586	related to longevity-assurance protein lag1	1.30895	0.118849	-1.67456	0.0121214	2.1806	8.83396e-11
MP00588	protein	-1.70786	0.000266034	-1.29163	0.311646	-1.32544	0.0364251
MP00589	hypothetical protein CC1G_00353 [Coprinopsis cinerea okayama7#130]	-1.97292	2.15361e-05	1.14559	0.755046	-2.25854	1.71013e-10
MP00590	qde-2-interacting protein	1.43487	0.0285813	-1.25076	0.501516	1.78633	1.29096e-06
MP00591	aldehyde reductase	-1.82931	0.00155485	-1.01392	1	-1.8107	5.56768e-05
MP00592	brca1 domain protein	-2.43378	3.183e-08	1.11479	0.837727	-2.72884	3.10013e-14
MP00593	hexaprenyl pyrophosphate synthetase	-1.91073	0.000733248	-1.13237	0.834334	-1.69817	0.00254321
MP00596	histidinol dehydrogenase	2.00325	1.05489e-06	-1.05343	1	2.09885	6.43844e-09
MP00600	spindle pole body component alp6	-3.04788	5.71821e-13	-1.7797	0.00187745	-1.72022	0.000887077
MP00602	protein-s-isoprenylcysteine o-methyltransferase	-1.7361	0.00545434	-1.13663	0.85817	-1.53354	0.0320258
MP00603	predicted protein [Laccaria bicolor S238N-H82]	-3.97832	1.825e-10	-1.11349	0.925506	-3.59216	1.24602e-09
MP00608	hypothetical protein SERLA73DRAFT_71091 [Serpula lacrymans var. lacrymans S7.3]	1.63749	0.000564017	-1.24791	0.436335	2.03265	1.54451e-09
MP00609	importin 11	-2.43174	2.7491e-09	-1.52936	0.0263414	-1.5975	0.00208167
MP00610	predicted protein [Laccaria bicolor S238N-H82]	-4.31053	2.85691e-06	-1.10627	0.982651	-3.90868	2.595e-06
MP00611	---NA---	1.82141	0.0516052	3.12294	0.000202562	-1.73568	0.0267045
MP00615	protein	-3.25682	5.73733e-17	-1.07627	0.916771	-3.03357	4.74721e-19
MP00617	meiotically up-regulated 71 protein	-1.66391	0.00448316	-1.53988	0.0570902	-1.08855	0.791808
MP00623	fms interacting protein	-2.25367	1.76479e-06	-1.3238	0.307724	-1.71553	0.000686174
MP00624	pseudouridine synthase	-1.88961	5.41134e-06	-1.22108	0.454784	-1.55705	0.000767403
MP00625	protein	1.97189	1.73956e-06	1.28891	0.293493	1.52278	0.000788446
MP00627	hypothetical protein SCHCODRAFT_102409 [Schizophyllum commune H4-8]	1.71824	3.542e-05	1.25327	0.331695	1.3656	0.00850947
MP00630	endoplasmic reticulum protein	1.2824	0.112983	-1.29224	0.311646	1.64901	3.9368e-06
MP00633	transmembrane protein 41a	2.25456	1.91075e-08	-1.01088	1	2.26816	1.00841e-11
MP00638	isocitrate dehydrogenase	1.49597	0.00476078	-1.19108	0.562173	1.77347	2.90497e-07
MP00639	glutaminase	2.75427	6.07673e-11	-1.05623	0.995706	2.897	4.06186e-19
MP00641	hypothetical protein CC1G_01360 [Coprinopsis cinerea okayama7#130]	-2.23179	9.25017e-10	1.23606	0.41802	-2.77071	1.03698e-16
MP00644	hypothetical protein CC1G_06886 [Coprinopsis cinerea okayama7#130]	1.24245	0.192077	-1.22815	0.495386	1.5202	0.00018771
MP00645	hypothetical protein CC1G_12419 [Coprinopsis cinerea okayama7#130]	8.00979	8.20864e-25	-1.46561	0.312361	11.6837	1.98865e-43
MP00647	predicted protein [Laccaria bicolor S238N-H82]	3.58358	9.83607e-11	1.22914	0.699963	2.91608	5.64521e-15
MP00648	exoglucanase 3 precursor	-1.18434	0.559754	1.49837	0.196278	-1.76871	0.000767403
MP00651	hypothetical protein CC1G_07579 [Coprinopsis cinerea okayama7#130]	1.43318	0.0437976	-1.1337	0.806138	1.62174	0.000734911
MP00653	bub protein kinase	-2.79552	6.01885e-14	-1.10135	0.838438	-2.54823	4.26606e-14
MP00656	predicted protein [Laccaria bicolor S238N-H82]	-1.36359	0.0361123	1.39468	0.0988913	-1.90853	5.03173e-08
MP00660	uridine-cytidine kinase 1-like 1	2.14056	1.64155e-08	1.27655	0.316797	1.67058	4.04491e-05
MP00661	---NA---	1.91765	0.0116047	-1.05875	1	2.00637	0.00339987
MP00662	hypothetical protein CC1G_02642 [Coprinopsis cinerea okayama7#130]	1.17436	0.837992	-2.26426	0.217297	2.7004	4.82749e-08
MP00663	protein	-1.75286	0.00125293	-1.0253	1	-1.71798	0.000913737
MP00664	protein	1.96753	5.32871e-06	1.15178	0.692847	1.70113	4.27718e-05
MP00669	glycoside hydrolase family 13 protein	3.64406	1.58812e-07	-1.35721	0.712316	4.91863	1.55564e-11
MP00670	atp binding	-1.77719	0.000175037	-1.05651	0.988864	-1.69202	0.000299614
MP00672	homeobox transcription factor	11.6565	3.1793e-44	1.14021	1	9.97086	4.45323e-32
MP00673	metalloprotease atp23	1.47343	0.00643678	-1.08272	0.91586	1.58867	6.08052e-05
MP00677	3-carboxymuconate cyclase	-3.13068	4.17444e-07	1.34057	0.555165	-4.21713	6.30559e-14
MP00678	serum paraoxonase arylesterase 2	-1.82032	0.000110532	1.00057	1	-1.82831	3.09626e-07
MP00681	atp phosphoribosyltransferase	-1.50607	0.00887029	-1.15181	0.705599	-1.3129	0.0691659
MP00682	tpr domain protein	-1.55716	0.00623486	-1.28048	0.363615	-1.22563	0.150942
MP00683	u1 small nuclear ribonucleoprotein	-1.6313	0.000534515	-1.10588	0.841419	-1.48252	0.00056046
MP00686	protein	1.65035	0.000654111	1.05115	1	1.5632	0.000246247
MP00687	6-phosphofructokinase	-1.61524	0.000587825	-1.04203	1	-1.5596	0.000229735
MP00688	beta-lactamase family protein	45.4395	1.46351e-78	1.10354	1	39.6713	3.76894e-103
MP00689	chloride ion current inducer	1.36484	0.0340054	-1.32012	0.28718	1.79287	4.00666e-06
MP00692	dash complex subunit ask1	-4.98117	2.96322e-16	-2.26987	6.41915e-05	-2.20545	0.000369576
MP00694	swi snf complex protein	-1.58644	0.00150588	-1.10878	0.841209	-1.43823	0.00209215
MP00698	exosome component 4	-2.7232	1.76662e-08	-1.5256	0.08448	-1.78739	0.00044855
MP00704	cytochrome c oxidase polypeptide vib	-1.43522	0.0143983	1.05513	0.983813	-1.52068	0.00114416
MP00708	transcription factor tfiiic complex subunit	-2.92156	9.40651e-13	-1.03205	1	-2.84293	1.16269e-13
MP00712	eukaryotic translation initiation factor 1a	-1.7485	2.77734e-05	1.02766	1	-1.80478	1.38819e-07
MP00714	predicted protein [Laccaria bicolor S238N-H82]	-1.78606	7.67363e-05	-1.18321	0.587389	-1.51654	0.000736469
MP00716	hexose transporter	4.7727	4.69703e-17	-1.09381	0.992226	5.18563	9.47665e-20
MP00722	anaphase-promoting complex	-4.66054	6.4353e-15	-1.25492	0.521478	-3.72743	3.39004e-12
MP00724	chaperone protein dnaj	-1.89185	4.03587e-05	-1.23179	0.506945	-1.54474	0.00115694
MP00725	protein	-3.00779	4.38274e-15	1.00591	1	-3.04469	1.5114e-22
MP00726	achain myosin 1e sh3	-1.46747	0.00460547	1.27666	0.294281	-1.88035	9.52493e-09
MP00730	inorganic phosphate transporter	-3.02873	1.81419e-05	1.01663	1	-3.09651	7.57384e-07
MP00731	---NA---	-2.21515	0.00760329	1.42689	0.436335	-3.17098	2.36875e-05
MP00734	membrane protein	1.34652	0.069629	-1.22356	0.586445	1.6346	0.000357708
MP00735	predicted protein [Laccaria bicolor S238N-H82]	-1.95811	1.02301e-06	-1.22952	0.446424	-1.59917	7.16684e-05
MP00736	signal transducer	1.61018	0.000312592	1.65348	0.00811881	-1.03135	0.946976
MP00737	carbohydrate esterase family 12 protein	6.57895	2.83939e-13	-1.64223	0.633467	10.7718	3.19669e-20
MP00738	protein	-1.51465	0.00245402	1.06702	0.951553	-1.62305	3.3543e-05
MP00742	sulfite oxidase	-1.12624	0.59554	1.46799	0.117627	-1.66079	0.0047981
MP00744	26s proteasome non-atpase regulatory subunit 6	-1.84277	0.000144424	-1.41815	0.0854239	-1.30662	0.07252
MP00746	trna methyltransferase	1.16271	0.390151	-1.63217	0.0168648	1.88774	2.20905e-06
MP00747	nadh-ubiquinone oxidoreductase kda subunit	-1.62886	0.00155384	-1.21026	0.524073	-1.35511	0.026321
MP00751	xaa-pro aminopeptidase	2.98351	2.71774e-16	1.10271	0.871364	2.69225	2.9395e-16
MP00755	udp-galactose 4-	-1.99404	0.000808582	1.30628	0.403488	-2.64288	2.05212e-10
MP00756	protein disulfide isomerase	-1.13273	0.502253	1.48073	0.049069	-1.68512	2.1549e-05
MP00757	ph-response regulator protein pala rim20	-1.68257	0.000538337	-1.33562	0.197487	-1.26649	0.125363
MP00758	citrate synthase	2.00563	5.33436e-05	-1.13733	0.81047	2.27055	3.07724e-12
MP00761	coiled-coil domain-containing protein 16	-2.39603	3.21194e-06	-1.42016	0.198857	-1.69312	0.00396054
MP00765	nicotinate phosphoribosyltransferase	-1.83081	6.37621e-05	-1.51803	0.0441165	-1.21076	0.237008
MP00767	tars protein	1.22867	0.16058	-1.24951	0.357795	1.52855	0.000231937
MP00768	protein	-2.63129	4.82721e-10	-1.32521	0.277285	-1.99504	5.23547e-06
MP00769	inorganic phosphate transporter	-2.45767	4.57707e-11	1.32915	0.222888	-3.27981	4.41319e-23
MP00770	related to myosin heavy chain	-2.81125	1.70716e-13	-1.04287	1	-2.70924	8.48311e-20
MP00776	molybdenum cofactor synthesis 3	-1.81216	0.000185055	1.04953	1	-1.91408	1.45408e-06
MP00779	mn2+ homeostasis protein	-1.79035	0.00444414	-1.04684	1	-1.71676	0.00231929
MP00780	aspartic peptidase a1	2.20204	2.56003e-08	-1.00204	1	2.19669	8.6458e-12
MP00782	secreted protein	1.63742	0.000260005	1.20898	0.482649	1.34825	0.0131288
MP00783	thioredoxin trp26 family protein	2.02642	1.19335e-06	1.05253	1	1.91116	8.83315e-07
MP00784	related to trna exportin	-2.18114	1.24089e-08	-1.19112	0.56136	-1.84178	1.84296e-06
MP00785	protein	1.96159	5.18734e-07	1.6834	0.00210426	1.16013	0.288148
MP00787	hypothetical protein CC1G_02642 [Coprinopsis cinerea okayama7#130]	8.86886	2.87826e-05	-3.69222	0.237743	33.6722	3.31189e-19
MP00791	protein	-14.5473	2.30557e-18	1.31365	0.455932	-19.2633	7.21347e-34
MP00792	transmembrane protein	-1.45464	0.00464712	1.0865	0.878922	-1.58703	3.29082e-05
MP00796	pfkb family protein	-1.64696	0.000431504	-1.06634	0.956812	-1.5535	0.000543078
MP00798	hypothetical protein SCHCODRAFT_235553 [Schizophyllum commune H4-8]	-5.13237	6.67868e-12	1.10125	0.980755	-5.67649	2.25537e-20
MP00799	zinc metallopeptidase	-1.92408	0.00809475	-1.11612	0.914375	-1.74236	0.0212324
MP00802	hypothetical protein SERLA73DRAFT_69788 [Serpula lacrymans var. lacrymans S7.3]	2.49708	9.9585e-11	1.52618	0.0245293	1.62878	7.90789e-05
MP00803	dna repair protein rad5	-1.85974	1.62388e-05	-1.20729	0.540787	-1.54839	0.000116236
MP00805	hypothetical protein SERLA73DRAFT_174326 [Serpula lacrymans var. lacrymans S7.3]	5.06643	1.89766e-21	1.25259	0.669435	4.02571	8.86932e-13
MP00808	cytoplasmic protein	-1.67018	0.00061666	-1.11884	0.807085	-1.50191	0.00107254
MP00810	protein	1.315	0.0969249	-1.50871	0.0549114	1.97368	5.64748e-10
MP00812	protein	-1.86968	4.93324e-06	-1.10859	0.854963	-1.69541	7.40518e-05
MP00813	Hypothetical Protein RTG_03180 [Rhodotorula glutinis ATCC 204091]	2.13857	6.67225e-09	1.60964	0.0121673	1.3226	0.0404565
MP00814	protein	1.81368	3.18492e-05	1.1382	0.721784	1.58625	0.000340751
MP00817	flavin-binding monooxygenase-like protein	2.93744	1.1168e-07	3.78694	6.12904e-10	-1.29449	0.168764
MP00818	u5 small nuclear ribonucleoprotein component	-1.59091	0.000688064	-1.17724	0.587389	-1.35783	0.0133474
MP00819	protein	-4.83575	2.7973e-19	1.04819	1	-5.08729	4.27078e-19
MP00827	hypothetical protein CC1G_08806 [Coprinopsis cinerea okayama7#130]	1.82996	1.87854e-05	1.12166	0.79088	1.62487	7.99533e-05
MP00832	predicted protein [Laccaria bicolor S238N-H82]	4.221	8.04325e-18	1.1815	0.662336	3.56034	1.31803e-19
MP00835	hypothetical protein CC1G_00502 [Coprinopsis cinerea okayama7#130]	-3.31047	0.00128095	1.43145	0.532719	-4.80206	3.96101e-08
MP00836	heterokaryon incompatibility protein het-c	4.72196	2.78015e-26	1.27525	0.479551	3.6873	3.08011e-19
MP00839	mfs efflux transporter	7.3951	1.84145e-23	1.15286	0.906125	6.38171	9.99589e-28
MP00841	protein	-2.82246	7.2269e-09	1.12868	0.830287	-3.18467	1.24723e-17
MP00844	hypothetical protein SCHCODRAFT_46196 [Schizophyllum commune H4-8]	1.71894	0.000318466	-1.29113	0.380756	2.20839	2.59934e-10
MP00846	cytochrome p450	1.1569	0.601479	-1.32422	0.470929	1.5344	0.00846588
MP00847	hypothetical protein CC1G_02115 [Coprinopsis cinerea okayama7#130]	-2.17871	3.25169e-06	1.31618	0.314985	-2.87413	1.61632e-18
MP00848	prefoldin subunit	-1.99792	1.99217e-06	-1.10858	0.841938	-1.80506	2.93569e-06
MP00850	protein	-1.84126	0.00101523	1.11675	0.869442	-2.07204	2.99641e-06
MP00852	cytochrome p450	1.5587	0.0192683	-2.2231	0.000235013	3.44465	1.03321e-16
MP00856	extracellular protease	-3.09106	5.34595e-09	1.20347	0.613421	-3.70995	1.74307e-16
MP00858	ferric-chelate reductase	-2.68426	0.00147432	-1.96371	0.180882	-1.37304	0.189877
MP00859	cg7889 cg7889-pa	-2.72921	0.00115598	1.17577	0.843516	-3.23346	3.21655e-05
MP00860	related to methyltransferase	3.48337	3.08318e-20	1.16022	0.666474	2.99119	3.23313e-21
MP00861	predicted protein [Laccaria bicolor S238N-H82]	1.84897	0.000161001	1.11788	0.870661	1.64697	0.000670562
MP00863	pantothenate kinase	-1.04112	0.969274	1.45301	0.225817	-1.52213	0.00118144
MP00864	---NA---	-3.74572	0.000263825	-2.46271	0.0494241	-1.5333	0.474098
MP00870	protein	-1.75791	0.000337479	-1.06738	0.971365	-1.65583	0.000470082
MP00878	helix-loop-helix dna-binding domain-containing protein	1.70456	0.000119046	1.78934	0.00101846	-1.05434	0.811028
MP00879	hypothetical protein SCHCODRAFT_73625 [Schizophyllum commune H4-8]	1.53863	0.00433548	1.34429	0.181765	1.1401	0.34936
MP00881	osmosensor protein	1.70888	0.000163976	1.35572	0.159377	1.25531	0.0683451
MP00882	rna recognition motif domain containing protein	-1.48185	0.00677389	1.03165	1	-1.53714	0.000614764
MP00883	protein	-3.53925	3.27628e-17	1.16033	0.7624	-4.12321	3.41944e-21
MP00887	hit domain protein	-4.29723	3.84607e-16	-1.17017	0.655032	-3.6945	6.44063e-15
MP00888	hypothetical protein SCHCODRAFT_111887 [Schizophyllum commune H4-8]	-4.45974	0.0502312	1.28014	0.927797	-5.7684	0.00124722
MP00889	protein	-2.03202	0.000517918	-1.17388	0.695492	-1.74476	0.00368808
MP00890	biotrophy-associated secreted protein 2	-1.98869	0.000584151	1.04643	1	-2.09109	1.49787e-06
MP00894	protein	1.69028	0.000119299	-1.10297	0.839373	1.85586	1.32664e-08
MP00895	yabby like transcription factor	3.75342	4.53835e-10	-1.84472	0.0767837	6.89704	1.29188e-19
MP00898	salicylate hydroxylase	-5.23369	3.22903e-07	1.88871	0.00020131	-9.84205	1.12073e-16
MP00900	26s proteasome non-atpase regulatory subunit 10	-2.98055	7.07246e-14	-1.31311	0.236357	-2.27751	1.39228e-09
MP00901	hypothetical protein CC1G_00489 [Coprinopsis cinerea okayama7#130]	-1.7181	0.00014463	-1.27315	0.346141	-1.35531	0.00922421
MP00902	expressed protein [Schizophyllum commune H4-8]	1.74238	0.000575626	1.58247	0.0507746	1.09407	0.608354
MP00903	d-3-phosphoglycerate dehydrogenase 2	-1.21951	0.420503	1.22817	0.65755	-1.50383	0.00875015
MP00904	inhibitor of growth member 1	1.37514	0.0289459	-1.14284	0.735691	1.56266	0.000168026
MP00905	distal-less homeobox 3	2.11021	7.8531e-07	1.65697	0.0118527	1.26788	0.0528451
MP00907	predicted protein [Laccaria bicolor S238N-H82]	3.05576	1.2995e-17	1.4912	0.067574	2.04195	7.41207e-09
MP00911	c-8 sterol isomerase	-2.81249	3.47482e-08	-1.71997	0.00888723	-1.64652	0.011566
MP00917	tubulin-specific chaperone a	-1.81787	0.00852537	-1.31436	0.550663	-1.38046	0.121724
MP00924	probable cop9 signalosome complex subunit 2	-3.34006	5.03325e-19	-1.40845	0.0974975	-2.38344	5.90396e-14
MP00926	mfs transporter	4.66336	1.59539e-10	1.06714	1	4.34479	1.07901e-11
MP00929	copper transporter	-4.38771	1.20425e-08	-2.11141	0.0695662	-2.08768	0.000444668
MP00934	aaap amino acid permease	4.44064	6.26681e-08	1.5126	0.586746	2.91764	1.27148e-05
MP00938	---NA---	-9.63835	2.29544e-14	1.15327	0.855215	-11.2138	4.58889e-31
MP00939	gmp synthase	1.58656	0.000753146	-1.10915	0.800682	1.75328	8.9139e-07
MP00942	hypothetical protein SERLA73DRAFT_62207 [Serpula lacrymans var. lacrymans S7.3]	1.86069	0.000687059	2.55042	3.1582e-06	-1.37555	0.0459944
MP00948	hypothetical protein SERLA73DRAFT_121622 [Serpula lacrymans var. lacrymans S7.3]	-1.52863	0.00656618	-1.03274	1	-1.48712	0.00528757
MP00952	acetyltransferase family protein	4.48267	0.00117499	-2.49545	0.367597	11.158	1.78127e-08
MP00953	protein kinase subdomain-containing protein	-1.76771	2.65667e-05	1.06044	0.977171	-1.88261	1.41014e-07
MP00955	hypothetical protein SERLA73DRAFT_173674 [Serpula lacrymans var. lacrymans S7.3]	-1.62219	0.000554601	-1.12125	0.791812	-1.45363	0.00345068
MP00956	nadh-ubiquinone oxidoreductase 105 kda subunit	-1.61227	0.000894063	-1.06329	0.968345	-1.52089	0.00120331
MP00957	spindle pole body component	-2.43837	1.12962e-09	-1.2167	0.495386	-2.01403	3.10451e-08
MP00958	---NA---	-1.9946	0.0251492	1.35262	0.551655	-2.73832	8.42314e-07
MP00960	predicted protein [Laccaria bicolor S238N-H82]	-1.51868	0.00425928	-1.3046	0.260145	-1.16863	0.293988
MP00961	calmodulin	-2.02496	2.08686e-06	1.19279	0.576443	-2.42481	3.89153e-14
MP00965	protein	-1.72141	0.00031302	1.10286	0.85817	-1.90561	9.87056e-08
MP00967	protein	-6.18396	9.46862e-15	-1.15227	0.876939	-5.34036	1.49326e-19
MP00971	predicted protein [Laccaria bicolor S238N-H82]	-2.3729	4.78881e-09	-1.25753	0.378608	-1.89249	4.04823e-06
MP00972	glycoside hydrolase family 95 protein	2.26928	1.32084e-07	1.04338	1	2.16417	1.93566e-07
MP00975	cell wall glycosyl hydrolase	-3.18378	0.00123551	-1.76462	0.183319	-1.84663	0.122637
MP00977	protein	1.77998	0.000103633	1.59141	0.042922	1.11398	0.55667
MP00981	hypothetical protein CC1G_09920 [Coprinopsis cinerea okayama7#130]	1.52498	0.00370953	-1.01456	1	1.5402	0.000901708
MP00982	sec11 homolog c	1.63976	0.000973162	-1.31641	0.275164	2.14871	1.52694e-12
MP00984	---NA---	-12.6312	7.48896e-14	-1.02477	1	-12.4039	3.428e-14
MP00985	glycosyl family	-6.7632	1.47793e-16	1.09942	0.978372	-7.47846	1.2682e-17
MP00988	multicopy enhancer of uas2	-1.53969	0.0017831	1.02074	1	-1.57826	8.82311e-05
MP00990	isoflavone reductase family protein	3.10258	1.9962e-15	1.10049	0.839423	2.80693	1.7677e-16
MP00992	---NA---	-2.44455	6.03024e-05	-1.42316	0.39595	-1.73178	0.0139433
MP00994	protein	-1.66031	0.000455548	-1.31627	0.22255	-1.26673	0.0520816
MP00997	60s ribosomal protein l31	1.27909	0.0981605	-1.28847	0.318553	1.64012	0.0001027
MP00998	acetolactate synthase	3.09611	8.01213e-16	-1.18226	0.600164	3.64393	3.33313e-28
MP01000	likely multifunctional folic acid biosynthesis enzyme	2.4134	5.96933e-11	-1.38939	0.212931	3.32843	5.40674e-20
MP01001	1-aminocyclopropane-1-carboxylate deaminase	11.9396	4.18499e-55	1.0128	1	11.7257	6.48597e-74
MP01003	actin filament organization protein app1-	9.88014	3.09587e-60	-1.04583	1	10.292	1.05976e-68
MP01004	hypothetical protein SCHCODRAFT_62630 [Schizophyllum commune H4-8]	-2.25221	5.49993e-10	1.06444	0.956358	-2.4066	8.38577e-16
MP01006	protein	-2.03414	5.56173e-05	1.06099	0.988864	-2.16594	9.89287e-06
MP01007	conserved hypothetical protein [Aspergillus flavus NRRL3357]	-2.38078	0.00144806	-1.152	0.929529	-2.06596	0.00490639
MP01008	phenylacetyl- ligase	3.0562	2.17917e-09	-1.08105	0.98129	3.28819	4.07423e-12
MP01011	hypothetical protein CC1G_05999 [Coprinopsis cinerea okayama7#130]	-1.81549	3.54429e-05	-1.23562	0.420744	-1.47619	0.00233129
MP01013	trna methyltransferase	-1.92037	6.41447e-06	-1.52047	0.0402806	-1.26899	0.0743707
MP01014	deoxyribose-phosphate aldolase	1.63259	0.0109038	-1.36918	0.469688	2.20946	8.03004e-07
MP01015	cell wall glycosyl hydrolase	2.35949	2.17697e-07	-1.28291	0.572365	3.00433	8.23241e-13
MP01016	calmodulin	-4.57422	3.59298e-29	1.51236	0.0461088	-6.94598	9.49146e-52
MP01017	---NA---	1.20035	0.6616	-2.1224	0.113072	2.53876	0.00132364
MP01019	nadph dehydrogenase 2	2.09687	0.00361857	-1.59651	0.284236	3.32488	2.55626e-26
MP01020	protein	-3.43264	3.1625e-12	1.46106	0.112252	-5.02156	4.06234e-36
MP01021	tetratricopeptide repeat protein 35	-1.66291	0.000779189	-1.25661	0.395216	-1.33334	0.0238349
MP01025	protein	1.48625	0.033591	-1.13558	0.78481	1.68011	0.000319008
MP01027	acyl- oxidase	-2.73438	9.04539e-09	-2.5351	3.95393e-06	-1.08575	0.707651
MP01028	heterotrimeric g protein alpha subunit	-3.42723	3.35943e-15	1.25919	0.401191	-4.33397	6.06436e-23
MP01033	---NA---	1.55742	0.00390612	1.34921	0.183264	1.14893	0.437974
MP01034	protease s8 tripeptidyl peptidase	-25.6351	9.30907e-58	-1.48521	0.177487	-17.3216	9.2272e-67
MP01036	predicted protein [Laccaria bicolor S238N-H82]	27.0795	5.76529e-41	1.97226	0.133899	13.8188	9.31356e-29
MP01037	glycoside hydrolase family 16 protein	-2.60237	1.07727e-06	1.2221	0.795822	-3.20005	7.34007e-06
MP01043	glycosyl family	-1.52931	0.0661072	1.30213	0.485825	-1.98328	3.36099e-05
MP01044	---NA---	-1.60445	0.0235526	1.59486	0.0698089	-2.56954	7.42597e-07
MP01046	proteophosphoglycan ppg4	1.91445	0.00265383	3.51093	1.90322e-07	-1.83943	0.00322487
MP01047	carbohydrate esterase family 4 protein	-2.2571	2.27601e-06	1.17822	0.657966	-2.66991	9.0158e-11
MP01051	---NA---	-1.60613	0.00874179	1.51879	0.106961	-2.44904	1.88346e-07
MP01052	carbohydrate esterase family 12 protein	1.48448	0.0432067	-1.27868	0.542579	1.88987	2.08109e-08
MP01055	isoflavone reductase family protein	3.1483	3.42757e-11	3.25347	1.62022e-07	-1.03775	0.944144
MP01056	related to ferroportin 1	1.5416	0.00927437	-1.05507	1	1.61947	0.000250041
MP01058	cytochrome p450	-2.31796	0.00130128	-1.18284	0.909952	-1.98513	0.0222857
MP01060	hypothetical protein CC1G_06916 [Coprinopsis cinerea okayama7#130]	30.5088	2.32633e-44	1.64068	0.71697	18.9435	2.04823e-42
MP01061	predicted protein [Laccaria bicolor S238N-H82]	-2.14654	1.45171e-08	1.11258	0.799056	-2.39703	1.05322e-13
MP01064	peptidyl-prolyl cis-trans isomerase	1.39798	0.0293368	-1.17968	0.574593	1.64151	0.000178573
MP01065	protein	-2.83999	0.00990372	1.03716	1	-2.97243	0.013279
MP01066	cytochrome p450	2.63633	3.12931e-05	-1.05763	1	2.77519	5.10536e-06
MP01069	mitotic cohesin complex	-1.65495	0.000328609	-1.21257	0.512977	-1.3732	0.0117402
MP01070	#NAME?	-19.4527	3.51511e-16	-1.59577	0.337905	-12.2282	7.85534e-25
MP01071	oculocerebrorenal syndrome of lowe	2.10383	1.34217e-08	1.2427	0.451645	1.68438	4.49009e-05
MP01072	inner membrane protein oxa1l	1.59028	0.00121448	-1.25413	0.402992	1.9851	1.94429e-10
MP01078	protein	-3.06589	1.78448e-07	-1.57578	0.142318	-1.95843	0.00407954
MP01079	nucleotide-sugar transporter	-1.39377	0.0152915	1.14813	0.681532	-1.6066	1.68081e-05
MP01081	---NA---	-2.10437	0.0535674	1.22152	0.818664	-2.60321	0.00158041
MP01087	predicted protein [Laccaria bicolor S238N-H82]	-1.80859	0.000590934	1.11017	0.827196	-2.01566	3.60804e-06
MP01088	cytochrome p450	4.18637	3.67364e-28	1.01623	1	4.09482	8.0248e-33
MP01090	abc transporter	1.79116	9.53029e-06	1.09728	0.851128	1.625	4.17532e-05
MP01092	hypothetical protein SERLA73DRAFT_180670 [Serpula lacrymans var. lacrymans S7.3]	5.73036	3.35577e-21	-1.10749	0.895805	6.32736	1.64582e-39
MP01093	related to 40s ribosomal protein s18-coprinopsis cinerea	1.5513	0.0439374	2.00985	0.00820442	-1.30004	0.0578536
MP01095	glycine-rich rna binding protein	-1.83201	7.31377e-06	1.04575	1	-1.92383	6.92523e-07
MP01096	---NA---	-1.75592	0.00901863	-1.40647	0.343552	-1.25457	0.434007
MP01102	enoyl- hydratase	1.42272	0.0116145	-1.08888	0.876939	1.54207	0.000182786
MP01104	predicted protein [Laccaria bicolor S238N-H82]	-1.1534	0.39788	1.44597	0.0544597	-1.67475	6.12732e-06
MP01105	hypothetical protein SERLA73DRAFT_167830 [Serpula lacrymans var. lacrymans S7.3]	-1.88325	1.99525e-05	1.44718	0.119866	-2.73811	1.11966e-11
MP01106	ubiquitin carboxyl-terminal hydrolase isozyme l5	-2.00254	3.22745e-06	1.23928	0.448635	-2.48997	3.94657e-16
MP01109	protein	-1.95562	0.00191524	-1.94955	0.093092	-1.02007	1
MP01111	rho gtpase-activating protein 39 isoform 2	-1.47438	0.00989668	1.08343	0.924727	-1.60452	0.000277979
MP01112	nad-binding phosphogluconate dehydrogenase-like protein	-1.57874	0.0066178	1.12894	0.777119	-1.78913	0.000111841
MP01118	predicted protein [Laccaria bicolor S238N-H82]	-1.41976	0.0545963	1.11964	0.875848	-1.59688	0.0019108
MP01119	predicted protein [Postia placenta Mad-698-R]	-1.79972	1.2439e-05	-1.26699	0.324469	-1.42553	0.00164453
MP01120	predicted protein [Laccaria bicolor S238N-H82]	3.72627	7.48029e-24	1.04668	1	3.53979	1.28237e-28
MP01121	replication-associated recombination protein a	-1.62241	0.000432259	-1.04364	1	-1.56356	0.00116767
MP01122	mediator of rna polymerase ii transcription subunit 31	-2.79518	1.87278e-08	1.13171	0.813568	-3.18654	1.47536e-13
MP01127	hypothetical protein SERLADRAFT_386457 [Serpula lacrymans var. lacrymans S7.9]	-1.99454	7.32187e-07	-1.14641	0.700232	-1.74739	1.4051e-05
MP01128	rpel repeat protein	-1.86735	5.65473e-06	1.12129	0.799994	-2.10093	7.02276e-10
MP01129	conserved oligomeric golgi complex subunit 5	-1.58582	0.00138088	-1.17887	0.607351	-1.35151	0.016694
MP01131	hypothetical protein OsI_09910 [Oryza sativa Indica Group]	7.68579	2.06165e-27	1.33263	0.685811	5.73446	1.21596e-10
MP01135	inosine-uridine preferring nucleoside hydrolase	-2.77314	2.68584e-09	-1.29483	0.37072	-2.15452	4.05038e-06
MP01141	adaptor-related protein complex ap- epsilon 1	-2.03711	4.15903e-07	-1.00613	1	-2.03136	2.73482e-09
MP01142	phosphoenolpyruvate carboxykinase	4.12199	6.07852e-21	1.3072	0.279643	3.13985	1.67485e-22
MP01143	agc yank protein kinase	2.28035	5.89753e-09	1.14581	0.778825	1.98013	5.13902e-08
MP01144	predicted protein [Laccaria bicolor S238N-H82]	-1.7932	2.66535e-05	1.02861	1	-1.85386	1.05673e-06
MP01147	sugar transporter	-2.14968	5.45385e-07	-1.38956	0.17207	-1.55245	0.000226215
MP01149	mfs sugar transporter	-1.16136	0.546152	3.16108	7.08089e-10	-3.68435	3.89592e-17
MP01150	c6 finger domain protein	1.38578	0.0259977	1.87462	0.000392542	-1.35858	0.0278574
MP01153	hypothetical protein SERLA73DRAFT_179725 [Serpula lacrymans var. lacrymans S7.3]	-2.71708	1.47055e-07	1.31935	0.305818	-3.62833	3.37579e-17
MP01161	predicted protein [Laccaria bicolor S238N-H82]	2.97192	8.89878e-13	1.51089	0.0627726	1.95828	1.88329e-07
MP01164	---NA---	-2.03962	0.0142654	1.16833	0.899164	-2.39489	0.000712772
MP01165	yml020w-like protein	-1.52005	0.00144641	1.30276	0.231184	-1.98831	9.88918e-10
MP01166	hypothetical protein SERLA73DRAFT_72584 [Serpula lacrymans var. lacrymans S7.3]	2.90389	1.54882e-14	1.61089	0.013698	1.79481	5.74228e-06
MP01167	hypothetical protein CC1G_14218 [Coprinopsis cinerea okayama7#130]	-2.66148	2.90082e-07	1.09759	0.928705	-2.94244	2.14981e-10
MP01168	ring finger domain-containing protein	-2.10013	7.99492e-05	-1.01374	1	-2.08693	7.75913e-06
MP01171	g1 s regulator	-1.78725	4.73391e-05	-1.82338	0.000800243	1.01516	1
MP01172	er to golgi transport-related protein	-2.54706	7.68819e-13	1.0777	0.909952	-2.75643	9.66072e-20
MP01175	adenylyl-sulfate kinase	1.3501	0.183383	-1.14898	0.872455	1.54389	0.00899837
MP01178	gcn5-related n-acetyltransferase family protein	6.33062	1.28005e-22	1.39813	0.503344	4.49608	1.36871e-21
MP01180	protein	-1.53591	0.00154422	1.4836	0.076713	-2.28879	1.22093e-10
MP01182	dna repair and recombination protein rad26	-3.23064	1.19322e-13	-1.47539	0.0768507	-2.1999	3.13685e-08
MP01183	protein	-2.02632	2.43731e-05	-1.47875	0.114935	-1.37675	0.0722303
MP01184	protein	-4.16134	1.71413e-19	-1.66173	0.0130907	-2.51824	6.65784e-09
MP01187	sterol carrier protein 2	1.94581	5.19777e-06	-1.09678	0.897355	2.12213	2.26446e-07
MP01188	serine threonine protein phosphatase pp2a-associated protein	-1.56943	0.00262989	-1.0798	0.921437	-1.4603	0.00850083
MP01189	protein	-2.60375	2.54764e-08	1.04466	1	-2.73107	2.24248e-13
MP01195	u3 snornp protein	-1.41422	0.00951745	1.17074	0.61712	-1.66207	1.49175e-05
MP01200	protein	-2.68852	3.93904e-08	1.08691	0.933647	-2.93852	6.24552e-14
MP01201	protein-tyrosine phosphatase	-1.53075	0.00459137	1.23899	0.411335	-1.90322	1.04335e-06
MP01203	hypothetical protein SCHCODRAFT_59194 [Schizophyllum commune H4-8]	4.58015	6.73872e-13	-1.32347	0.367597	6.03264	2.78072e-17
MP01204	3-phosphoinositide-dependent protein kinase 1	-1.48466	0.00257764	1.03394	1	-1.54141	0.000142057
MP01209	peroxisomal membrane protein pex31	-1.31026	0.0613752	1.18567	0.536748	-1.56063	0.000237904
MP01211	dna primase small subunit	-2.93181	4.14502e-14	-1.41119	0.106464	-2.08832	5.31065e-07
MP01212	salivary gland secretion 1	-1.55076	0.000849027	-1.03126	1	-1.50979	0.000618787
MP01215	hypothetical protein CC1G_07386 [Coprinopsis cinerea okayama7#130]	-1.6538	0.0634249	1.30568	0.547636	-2.18536	3.16844e-05
MP01218	fungal specific transcription	-2.80536	0.00218401	-2.24976	0.0974364	-1.26139	0.675964
MP01219	ccaat-binding complex subunit hap2	-1.65439	0.000886506	-1.17134	0.684496	-1.42018	0.0132263
MP01220	protein	-1.52231	0.00897413	1.22518	0.491302	-1.87717	9.76223e-08
MP01221	protein polybromo-1-like	-1.6897	0.000166674	-1.11475	0.799994	-1.52201	0.000904116
MP01222	short chain dehydrogenase	-1.79696	0.00911606	1.04571	1	-1.87066	0.000652895
MP01223	nipsnap family protein	1.70039	6.5296e-05	-1.01661	1	1.72171	8.16503e-06
MP01224	nucleolar protein nop52 variant	1.36129	0.0483187	-1.33978	0.336165	1.81175	4.55214e-05
MP01229	rhamnogalacturonan acetylesterase	2.05422	0.0329813	-1.30697	0.876632	2.65877	0.00509512
MP01234	exonuclease	-1.89315	1.51431e-05	-1.33745	0.299654	-1.41999	0.0309597
MP01235	molybdenum cofactor biosynthesis protein 1 b	-1.57487	0.00247276	1.12344	0.837184	-1.77596	0.000259639
MP01237	predicted protein [Laccaria bicolor S238N-H82]	1.36735	0.0937917	2.3058	8.25909e-06	-1.69063	8.98007e-05
MP01238	specific transcriptional repressor	1.25734	0.409661	-1.95397	0.0801867	2.42385	3.01808e-05
MP01239	duf89 domain-containing protein	3.70774	3.52775e-12	1.90121	0.0193881	1.94576	0.00165078
MP01240	chromosome 10 open reading frame 76	-2.4214	5.5142e-09	-1.38731	0.157365	-1.75418	8.2417e-05
MP01241	amino acid-binding act domain-containing protein	2.80007	2.90656e-10	1.14133	0.875848	2.43527	3.48399e-08
MP01244	heat repeat protein	-4.56963	7.40376e-22	-1.1865	0.617297	-3.86273	1.62179e-15
MP01245	hypothetical protein SCHCODRAFT_64720 [Schizophyllum commune H4-8]	1.71036	5.29087e-05	1.07362	0.936981	1.58834	0.000123925
MP01246	protein	-1.79783	2.47992e-05	-1.07903	0.915417	-1.67152	2.51677e-05
MP01248	hypothetical protein SERLADRAFT_365854 [Serpula lacrymans var. lacrymans S7.9]	-14.2977	3.3411e-24	1.14414	0.879691	-16.4324	9.70919e-36
MP01249	protein	1.6881	0.000173313	1.20232	0.518272	1.39813	0.00461157
MP01250	mmr1 hsr1 gtp binding protein	-1.63207	0.00540932	-1.14395	0.7908	-1.43288	0.0358174
MP01251	trna methyltransferase trm5	1.94935	2.69609e-05	1.19359	0.711904	1.62617	0.000462377
MP01253	f-box domain-containing protein	1.57724	0.00181376	-1.05094	0.997618	1.65168	1.67483e-05
MP01254	elegans protein confirmed by transcript evidence	-1.62488	0.000241791	1.01578	1	-1.65731	5.5432e-06
MP01260	f-box domain-containing protein	2.77552	1.54526e-11	1.33878	0.310097	2.05887	7.43912e-09
MP01261	predicted protein [Laccaria bicolor S238N-H82]	1.75851	0.00576504	1.97596	0.00136577	-1.12893	0.593179
MP01262	short chain dehydrogenase	-1.68286	0.0563632	1.31282	0.491988	-2.23784	0.000174581
MP01264	acetyltransferase	-16.18	1.56552e-26	2.16307	0.0602232	-34.1968	4.64809e-20
MP01266	glycosyltransferase family 22 protein	1.56653	0.000756361	-1.0091	1	1.57471	8.61233e-05
MP01267	hypothetical protein SCHCODRAFT_231457 [Schizophyllum commune H4-8]	2.88258	1.07517e-08	2.0481	0.00124867	1.40067	0.0464981
MP01271	rsc complex subunit rsc9	-3.15092	7.26584e-13	-1.30502	0.343402	-2.4278	1.98191e-09
MP01273	hypothetical protein SERLADRAFT_432662 [Serpula lacrymans var. lacrymans S7.9]	-1.7575	0.000746361	1.2642	0.40431	-2.2355	8.94577e-08
MP01274	protein	-2.19509	1.16301e-06	-1.07164	0.96651	-2.05139	1.99233e-07
MP01277	ribonuclease iii	-1.67244	0.00262734	1.30588	0.293217	-2.19765	4.26463e-08
MP01278	nucleoporin pom152	-1.60376	0.000665179	-1.12551	0.784983	-1.43236	0.00379502
MP01279	late endosome to vacuole transport-related protein	2.28455	2.31607e-09	1.85536	0.000172529	1.22557	0.134165
MP01282	protein	1.02615	0.995994	1.66914	0.0235428	-1.63458	0.00250362
MP01284	conserved hypothetical protein [Coccidioides posadasii str. Silveira]	-1.65449	0.000448521	-1.11955	0.783131	-1.48286	0.00164121
MP01285	nedd8 conjugating enzyme	-1.26333	0.131051	1.19476	0.569604	-1.51508	0.000736469
MP01287	hypothetical protein SCHCODRAFT_103992 [Schizophyllum commune H4-8]	-4.19044	2.84147e-26	1.00211	1	-4.22343	2.04974e-34
MP01288	oxaloacetate carrier	1.24175	0.212674	-1.35799	0.196278	1.67489	7.41691e-05
MP01292	eukaryotic translation initiation factor 3 62 kda subunit	1.54902	0.00163223	-1.25954	0.396181	1.94131	2.6756e-08
MP01295	protein	-2.63226	1.37955e-11	1.11903	0.794818	-2.95409	8.07878e-19
MP01297	predicted protein [Laccaria bicolor S238N-H82]	-3.36631	0.000711272	1.31032	0.759908	-4.43723	2.55554e-05
MP01298	para-aminobenzoate synthase	-2.14453	3.10486e-09	-1.11	0.810076	-1.94257	1.86577e-08
MP01300	zinc finger protein 364	-1.4599	0.00422519	1.16897	0.595376	-1.71454	8.18627e-07
MP01301	mitochondrial inner membrane protein	1.2123	0.374754	-1.57358	0.0848532	1.89716	1.85245e-09
MP01302	lysr family regulatory protein	1.19938	0.519346	-1.77372	0.198744	2.134	0.0014515
MP01305	rho guanine nucleotide exchange factor 17	2.75313	5.80667e-13	2.58838	4.57196e-10	1.05936	0.799431
MP01306	short-chain dehydrogenase reductase sdr	-1.60308	0.00422837	1.51221	0.0705702	-2.43362	1.51706e-09
MP01309	actin cytoskeleton organization protein	1.11508	0.560091	-1.46575	0.0718992	1.6261	0.000160938
MP01310	hypothetical protein LACBIDRAFT_301197 [Laccaria bicolor S238N-H82]	-2.08118	9.78143e-06	-1.05137	1	-1.99105	1.44816e-05
MP01313	duf953 domain protein	2.17934	0.00437855	-1.24192	0.856763	2.6467	1.84388e-05
MP01314	protein	1.03017	0.970988	1.69302	0.00255224	-1.65061	5.50281e-05
MP01315	short chain dehydrogenase	-2.14285	2.43449e-08	1.21944	0.519883	-2.62312	5.34499e-16
MP01316	hypothetical protein SCHCODRAFT_104164 [Schizophyllum commune H4-8]	1.57808	0.00081391	1.27145	0.302659	1.23693	0.103479
MP01319	inorganic pyrophosphatase	1.49125	0.00521361	-1.06795	0.949124	1.5855	0.000121869
MP01320	predicted protein [Laccaria bicolor S238N-H82]	-1.63686	0.00155761	-1.05555	1	-1.55815	0.000540861
MP01324	hypothetical protein UP1 [Lentinula edodes]	-2.91163	3.38398e-10	-1.00927	1	-2.895	3.36958e-11
MP01325	protein	-1.73099	0.000847894	-1.33553	0.269064	-1.30406	0.0876926
MP01326	vps51 vps67 domain-containing protein	-1.6071	0.000457316	1.02318	1	-1.65053	6.04144e-05
MP01328	glycine dehydrogenase	3.0019	9.33335e-13	1.54755	0.0390365	1.93254	3.90785e-08
MP01330	related to sss1-er protein-translocase complex subunit	-1.87445	7.64065e-07	-1.25161	0.357732	-1.50399	0.000473354
MP01332	homeodomain mating-type protein	-1.35102	0.0517211	1.19298	0.52219	-1.61668	0.000137558
MP01335	predicted protein [Laccaria bicolor S238N-H82]	-3.11061	4.6687e-09	1.23401	0.555165	-3.83608	1.07167e-16
MP01343	zz type zinc finger domain-containing protein	-1.29484	0.0734444	1.29298	0.265623	-1.68161	1.49175e-05
MP01347	---NA---	-2.23102	0.0902737	1.55493	0.580098	-3.49295	0.00026534
MP01349	eukaryotic integral membrane protein	-1.71761	4.53283e-05	-1.16763	0.607028	-1.47748	0.00126304
MP01351	multidrug resistance protein cdr1	-9.55925	1.52599e-38	1.00059	1	-9.61147	3.72055e-40
MP01353	membrane transporter	1.93727	2.20524e-06	1.03708	1	1.85739	3.74959e-07
MP01355	presequence translocated-associated motor subunit pam17	1.14538	0.444895	-1.42524	0.0958241	1.62641	9.47417e-05
MP01356	udp-galactose transporter	1.56457	0.00204158	1.36942	0.201678	1.13796	0.445542
MP01357	nedd8 activating enzyme	-1.74039	0.000117104	-1.16543	0.64051	-1.50299	0.00240292
MP01360	histone h2b	-1.80402	0.00424123	1.0177	1	-1.84358	0.00119851
MP01362	autophagy regulatory protein	-1.82911	3.633e-05	1.27341	0.326846	-2.33819	3.93566e-13
MP01363	predicted protein [Laccaria bicolor S238N-H82]	-1.75952	0.00527479	1.07821	0.988206	-1.90565	3.59808e-05
MP01365	protein	-4.7549	2.04494e-18	-1.39225	0.200233	-3.43128	1.62827e-16
MP01367	related to carnitine acylcarnitine translocase	1.97215	4.52019e-07	-1.14684	0.67497	2.2516	4.61219e-13
MP01369	mrna binding protein pumilio	1.75326	0.000143098	1.11275	0.83153	1.56704	5.06061e-05
MP01370	hypercellular protein	-1.65229	0.000310132	-1.13491	0.722356	-1.46278	0.00337051
MP01371	lin1 family protein	-3.54404	3.18868e-17	1.08898	0.906768	-3.87727	1.08297e-30
MP01372	ubiquitin fusion degradation protein	-2.40258	6.38711e-11	-1.19245	0.53503	-2.02691	3.35652e-10
MP01376	cellulose-binding gdsl lipase	-1.45257	0.00890886	1.15118	0.672821	-1.68082	1.0337e-05
MP01377	monooxygenase	1.67165	0.000617594	-1.38257	0.197903	2.29895	4.74499e-10
MP01379	methyltransferase	1.37725	0.124785	-1.16735	0.816375	1.60203	0.00296696
MP01380	protein	-1.50206	0.00377966	-1.11096	0.804413	-1.35817	0.0113279
MP01384	---NA---	1199.83	8.40645e-60	8.71699	0.664376	139.554	6.24068e-67
MP01386	hypothetical protein SCHCODRAFT_106014 [Schizophyllum commune H4-8]	-1.23202	0.491001	1.44452	0.251934	-1.79344	0.00276725
MP01387	protein	1.26418	0.158371	-1.20665	0.565399	1.5171	0.000309925
MP01388	peripheral membrane protein required for the formation of cytosolic vesicles	-1.58072	0.00224599	1.0282	1	-1.63474	0.00018377
MP01389	vesicle-mediated transport protein	1.75842	0.000277789	1.01722	1	1.72145	8.02636e-06
MP01391	sphingosine kinase	1.9917	0.00219042	-2.11499	0.0162005	4.16774	2.625e-26
MP01392	dsdna-dependent atpase	-3.40713	5.89074e-14	-1.14798	0.741377	-2.97829	2.29902e-13
MP01394	nitrogen permease regulator npr2	-2.42219	1.33234e-08	1.02465	1	-2.48985	6.37212e-10
MP01395	diaminohydroxyphosphoribosylamino-pyrimidine deaminase	-2.299	2.08086e-09	1.11325	0.830178	-2.57332	4.95872e-15
MP01398	histone h2b	-1.67063	0.000674061	-1.01993	1	-1.64498	0.000256046
MP01401	mitochondrion protein	-1.52566	0.00179452	-1.15784	0.652227	-1.32446	0.0168374
MP01402	amino acid	1.07056	0.789869	-1.53128	0.0526789	1.6329	2.12938e-05
MP01403	n-glycosylase dna lyase	-1.56632	0.00209641	1.05676	0.979471	-1.66411	0.000101789
MP01404	protein	-3.78316	9.71309e-11	-1.1425	0.863373	-3.32119	2.86454e-28
MP01405	dihydrodipicolinate synthetase	-2.01552	4.65351e-05	-1.51628	0.135902	-1.3366	0.0801362
MP01406	protein	-1.73521	0.000142744	-1.52505	0.02929	-1.14488	0.379441
MP01407	duf726 domain-containing protein	-1.67336	8.31694e-05	1.1973	0.501516	-2.01133	1.44481e-10
MP01408	signal recognition particle 54 kda protein	-1.95079	1.55689e-06	-1.04533	1	-1.87577	1.31976e-08
MP01410	possible replication factor-a protein	-3.41181	2.14444e-18	-1.23676	0.416744	-2.77586	3.8439e-16
MP01414	---NA---	-1.64753	0.00032887	1.0304	1	-1.70612	2.54979e-05
MP01417	thaumatin-like protein	-4.56069	0.000258644	-1.75664	0.351646	-2.62839	0.0258578
MP01418	methyltransferase type 11	1.67711	0.000749511	-1.41417	0.0875222	2.35818	2.65186e-11
MP01420	other 1 protein kinase	-2.95574	1.55744e-08	-1.1296	0.846743	-2.62889	8.05307e-08
MP01421	methyltransferase domain-containing protein	-3.46446	5.89753e-09	-1.75987	0.0312193	-1.97193	0.0014427
MP01422	ccdc55 protein	-1.93096	2.43716e-06	-1.17049	0.597179	-1.65979	4.05168e-05
MP01423	copper chaperone	-1.24046	0.287197	1.21328	0.603461	-1.50976	0.000683006
MP01424	protein	-1.40199	0.0132452	1.16398	0.617991	-1.63896	5.37573e-06
MP01425	protein	-2.18415	5.84041e-07	-1.22112	0.444006	-1.8012	8.79465e-05
MP01426	ferric reductase transmembrane component 2 precursor	1.96962	6.91272e-07	1.32342	0.199973	1.48152	0.00126275
MP01428	dna damage repair protein	-2.21614	2.59713e-07	-1.14325	0.731897	-1.95235	3.61369e-06
MP01432	---NA---	-5.44575	1.50575e-05	2.10846	0.0181255	-11.6245	1.93763e-15
MP01433	transcription initiation factor tfiid subunit 13	-2.06707	9.4432e-08	-1.0186	1	-2.03829	4.37805e-08
MP01434	dolichol phosphate-mannose biosynthesis regulatory protein	-1.67838	0.00104783	-1.30438	0.304508	-1.29403	0.0744407
MP01435	t-complex protein 1	-1.91136	3.94805e-06	1.03798	1	-1.99394	3.6875e-09
MP01436	kinesin heavy chain	-2.38567	1.24351e-09	-1.07791	0.913003	-2.22443	3.3224e-10
MP01439	mrna transport regulator 3	-2.06097	0.000308338	-1.56674	0.116707	-1.3231	0.19787
MP01443	pseudouridylate synthase 4	-1.73848	2.64177e-05	-1.2804	0.292779	-1.36408	0.00927927
MP01444	peptidyl-prolyl cis-trans isomerase e	-1.5104	0.00262936	1.00674	1	-1.52804	0.000658125
MP01446	hypothetical protein SCHCODRAFT_106003 [Schizophyllum commune H4-8]	-1.65477	0.000870219	-1.13296	0.771573	-1.46833	0.00464295
MP01447	protein	-1.58787	0.00106884	-1.11128	0.824914	-1.43626	0.00548822
MP01449	predicted protein [Laccaria bicolor S238N-H82]	1.76905	0.00341568	-1.16684	0.804838	2.048	6.8543e-09
MP01451	predicted protein [Laccaria bicolor S238N-H82]	-1.50218	0.00356524	1.34618	0.201563	-2.03198	3.50114e-08
MP01454	#NAME?	-2.49748	9.34691e-07	1.06897	0.983813	-2.69122	2.03376e-12
MP01456	copii vesicle coat protein	1.72502	8.80045e-05	1.16118	0.661734	1.47834	0.000718831
MP01457	related to ribitol kinase	1.6224	0.00117249	1.21467	0.591423	1.32883	0.0575137
MP01458	glycosyltransferase family 15 protein	2.23404	6.18942e-09	1.5256	0.0742206	1.45797	0.00669861
MP01459	wd repeat containing protein	-1.62772	0.00318898	-1.11474	0.837375	-1.46851	0.017312
MP01461	kinesin family protein	-3.12548	4.38967e-14	-1.67424	0.00338045	-1.87618	3.42598e-05
MP01464	---NA---	-2.64053	2.87494e-05	-1.3952	0.394521	-1.90251	0.00168161
MP01465	transcription elongation factor	-3.65747	5.96176e-19	-1.26277	0.308059	-2.91454	4.46293e-16
MP01470	chromatin-associated protein swi6	-1.19774	0.216599	1.29052	0.237743	-1.55228	7.64373e-05
MP01472	protein	1.81357	1.37457e-05	-1.70371	0.00176862	3.0743	1.44005e-20
MP01475	12 kda heat shock protein (glucose and lipid-regulated protein)	3.63997	1.81504e-06	1.48397	0.424403	2.44829	1.47861e-06
MP01482	---NA---	174.842	1.92653e-83	1.29311	1	134.145	2.94108e-95
MP01484	---NA---	-1.80222	0.000834088	-1.02566	1	-1.7736	3.23321e-05
MP01486	succinate:fumarate antiporter	1.65087	0.00110683	1.41661	0.114323	1.16082	0.250913
MP01488	cystein rich protein	-19.0546	1.77442e-28	-1.57963	0.280682	-12.0795	6.73918e-40
MP01491	protein	5.17746	1.49542e-12	1.27917	0.685683	4.03389	4.09839e-11
MP01493	dna cytosine-5 methyltransferase	-1.70675	0.000113512	-1.21055	0.476396	-1.41768	0.00491609
MP01495	---NA---	4.76165	6.75061e-05	1.13213	1	4.1874	0.000101016
MP01496	dna polymerase mu	-1.7128	0.000739655	-1.08045	0.940115	-1.5932	0.00305056
MP01497	protein	1.34683	0.283719	-1.44642	0.477625	1.95977	0.000171776
MP01503	protein	-1.96094	0.0152915	1.22518	0.716911	-2.4469	1.2529e-05
MP01506	protein	-2.11516	0.00977088	1.3115	0.592157	-2.76251	4.9851e-06
MP01507	protein	-1.72332	0.0221701	-2.42896	0.00112739	1.39298	0.0956402
MP01510	proline iminopeptidase	1.44502	0.0168859	-1.20334	0.634648	1.73043	0.00026398
MP01513	serine-type endopeptidase	-1.68617	0.000173181	1.22753	0.453146	-2.07808	2.9766e-10
MP01514	lipase esterase	-1.5671	0.00201438	1.04887	1	-1.65027	1.93931e-05
MP01516	---NA---	-3.59552	5.54478e-08	-1.56748	0.165651	-2.31161	0.000616081
MP01517	3-methyl-2-oxobutanoate hydroxymethyltransferase	2.00495	6.67821e-05	1.29975	0.425087	1.53677	0.00374296
MP01519	conserved hypothetical protein [Ricinus communis]	1.49375	0.0863876	-1.16811	0.857772	1.74107	0.00548092
MP01520	---NA---	2.16156	0.000848119	-1.14715	0.927993	2.45152	1.39481e-06
MP01527	protein	-1.54238	0.00617572	-1.12384	0.809909	-1.38092	0.034741
MP01530	---NA---	1.23147	0.484962	-1.58801	0.258551	1.9361	2.06338e-05
MP01532	endo- -beta-xylanase	3.96438	0.000220026	1.73596	0.519524	2.27755	0.0117413
MP01536	predicted protein [Laccaria bicolor S238N-H82]	1.02498	1	2.24767	0.00924598	-2.19852	0.00025198
MP01537	duf1479 domain protein	4.51453	2.70052e-16	-1.19828	0.743786	5.37178	1.63953e-41
MP01539	non-ribosomal peptide synthetase	-3.80751	8.13754e-20	1.32513	0.246454	-5.07203	1.61687e-33
MP01540	glutathione transferase omega-1	-1.52652	0.00363981	-1.4272	0.0832659	-1.07647	0.694072
MP01543	protein	2.9949	2.17237e-09	1.23212	0.675869	2.43047	3.72246e-11
MP01544	biotrophy-associated secreted protein 2	-2.02822	3.8821e-07	1.25757	0.360531	-2.56164	3.82556e-14
MP01545	glycoside hydrolase family 5 protein	1.69523	0.00127258	-1.00527	1	1.69703	3.48744e-05
MP01546	---NA---	1.7713	0.000110794	1.24674	0.490688	1.41526	0.0179934
MP01547	glycerol transporter	1.58522	0.000613281	-1.06347	0.960618	1.6788	4.94729e-06
MP01549	---NA---	-6.74813	2.28712e-10	-1.25803	0.713191	-5.38992	4.79799e-08
MP01551	oxaloacetate acetylhydrolase	3.03932	1.16939e-16	1.10469	0.826416	2.73965	3.89592e-17
MP01553	hypothetical protein SERLA73DRAFT_182486 [Serpula lacrymans var. lacrymans S7.3]	2.71289	1.74571e-05	-1.36979	0.264991	3.70716	9.02288e-11
MP01555	chitin synthase export chaperone	-1.63661	0.000603441	1.30337	0.280682	-2.14184	1.65687e-10
MP01557	endo- -beta-d-glucanase	1.77047	0.00476311	1.27896	0.619008	1.37737	0.0909275
MP01559	---NA---	-3.98864	0.000360495	-1.1166	1	-3.60959	0.000579166
MP01562	hypothetical protein SCHCODRAFT_83719 [Schizophyllum commune H4-8]	2.49925	7.6332e-05	-1.31392	0.591708	3.27498	9.18236e-18
MP01564	lipoprotein	2.13383	1.60557e-06	1.11966	0.874434	1.89222	2.96693e-06
MP01566	predicted protein [Laccaria bicolor S238N-H82]	2.04707	8.05615e-08	1.16762	0.652181	1.74706	1.36038e-06
MP01569	hypothetical protein SCHCODRAFT_115034 [Schizophyllum commune H4-8]	-1.4988	0.013092	-1.76966	0.00384053	1.17412	0.212799
MP01570	calpain family cysteine protease containing protein	1.59864	0.000475001	1.26276	0.320908	1.2598	0.0617114
MP01571	protein	1.68322	0.000633857	1.24895	0.47862	1.34335	0.0242068
MP01574	heat shock protein	1.88973	8.00067e-06	1.05391	0.995706	1.78428	8.81489e-07
MP01575	hypothetical protein SERLA73DRAFT_133817 [Serpula lacrymans var. lacrymans S7.3]	2.14377	2.97178e-08	1.15653	0.735691	1.84692	4.559e-06
MP01577	ubiquitin-like protein	-1.79254	5.98082e-05	1.05645	0.99272	-1.90356	1.55908e-08
MP01581	thymidylate synthase	-2.0954	5.28606e-06	-1.85743	0.00240759	-1.13749	0.555765
MP01582	protein	2.86627	4.69443e-14	1.43976	0.102643	1.98182	2.07084e-07
MP01587	protein	-3.85487	2.70609e-13	1.39133	0.306631	-5.38989	4.56807e-17
MP01589	mitochondrial cytochrome	1.38018	0.578502	-4.28665	0.0267226	5.68215	4.3833e-17
MP01590	mitochondrial cytochrome	3.69303	5.66593e-16	1.11232	0.909168	3.29972	3.94137e-18
MP01591	heterokaryon incompatibility protein	3.06168	6.36737e-13	-1.16525	0.876615	3.57044	3.77747e-14
MP01595	probable aminotransferase	3.08136	7.23124e-12	-1.08239	0.951553	3.31862	6.16924e-23
MP01596	cytochrome p450 monooxygenase	-12.2336	6.39993e-35	1.55885	0.131968	-19.1994	3.0407e-88
MP01597	protein	-1.68149	0.000300934	1.12337	0.810616	-1.89431	2.23099e-07
MP01598	expressed protein [Schizophyllum commune H4-8]	2.11583	9.66066e-07	1.04947	1	2.00746	4.41276e-08
MP01601	---NA---	1.87702	6.7588e-06	1.35112	0.263443	1.38125	0.020973
MP01603	protein	2.89368	1.06913e-14	1.50948	0.0540379	1.90799	3.8187e-07
MP01605	amid-like nadh	2.07277	3.78214e-06	1.47668	0.094758	1.39667	0.00899837
MP01606	expressed protein [Schizophyllum commune H4-8]	3.29372	6.97504e-16	-1.14264	0.78779	3.74713	4.28305e-21
MP01610	endoplasmic reticulum protein	3.2957	1.20747e-16	-1.10507	0.845025	3.62528	2.98672e-22
MP01611	protein	-3.16915	5.9877e-06	-1.36029	0.505633	-2.34529	0.00188209
MP01612	---NA---	4.57178	4.85813e-07	-3.00468	0.0689949	13.4804	3.54827e-19
MP01616	predicted protein [Trichoplax adhaerens]	-2.55919	0.000259367	1.82494	0.0309877	-4.66333	4.32494e-12
MP01618	protein	-2.54281	1.35553e-10	1.16939	0.659148	-2.9865	6.83017e-22
MP01627	aado keto reductase	1.76147	4.97464e-05	1.08867	0.909952	1.61087	8.90863e-05
MP01629	predicted protein [Laccaria bicolor S238N-H82]	1.60704	0.000743079	-1.13727	0.796669	1.82175	5.76366e-06
MP01630	hypothetical iron reductase	5.11963	0.000207582	-1.42519	0.983045	7.23422	6.35064e-06
MP01632	transcriptional elongation regulator elc1 elongin	-2.31818	1.38593e-07	1.15306	0.743962	-2.69132	1.26509e-13
MP01633	major facilitator superfamily transporter	4.48542	2.76169e-13	-1.40989	0.351061	6.29713	9.75915e-54
MP01634	extracellular tungstate binding	1.21645	0.451672	-1.98156	0.0129568	2.40233	3.2518e-14
MP01635	protein	2.0068	0.00417059	1.47423	0.25556	1.36199	0.197423
MP01636	glycerol-3-phosphate dehydrogenase	-1.81075	4.68556e-06	-1.28079	0.311646	-1.42059	0.00659053
MP01637	hypothetical protein NECHADRAFT_82990 [Nectria haematococca mpVI 77-13-4]	3.5401	1.22991e-13	-1.17878	0.815941	4.12196	2.35184e-22
MP01652	---NA---	1.68917	8.84177e-05	1.11104	0.801615	1.51396	0.000455691
MP01654	---NA---	88.9511	3.39753e-128	1.74648	0.0276214	50.8904	2.46459e-139
MP01655	protein	3.01233	1.55733e-17	1.24005	0.4424	2.41615	5.53634e-15
MP01656	amino-acid permease inda1	1.90783	4.51241e-05	1.24555	0.712316	1.52615	0.0555482
MP01657	protein	3.08031	1.912e-05	1.10495	1	2.75159	2.42518e-06
MP01658	ich1 protein	1.6855	0.000162216	1.05665	1	1.58661	0.000547837
MP01659	conserved hypothetical protein [Penicillium marneffei ATCC 18224]	-1.6914	0.000106999	1.1174	0.793631	-1.89722	2.1712e-09
MP01660	ubiquitin-like modifier	-1.93367	8.48526e-06	-1.10228	0.849505	-1.7614	1.86853e-05
MP01662	---NA---	-1.56693	0.00111693	-1.25382	0.376705	-1.25647	0.0823893
MP01663	protein	1.99682	7.44871e-06	-1.23916	0.487365	2.4635	2.35755e-10
MP01664	delta-9 fatty acid desaturase	5.37159	6.31463e-28	-1.01284	1	5.40655	2.72667e-27
MP01665	predicted protein [Postia placenta Mad-698-R]	-1.8527	4.1963e-05	-1.08215	0.923368	-1.72015	9.78649e-05
MP01670	hypothetical protein SERLADRAFT_441925 [Serpula lacrymans var. lacrymans S7.9]	1.34016	0.0654121	-1.25148	0.513781	1.66486	0.00156216
MP01674	predicted protein [Laccaria bicolor S238N-H82]	-4.80627	1.84958e-05	-1.02225	1	-4.80825	8.0832e-07
MP01675	protein	5.16628	9.5513e-26	1.0659	1	4.8313	1.08812e-21
MP01676	peroxiredoxin q	-2.65809	2.22195e-10	-1.03541	1	-2.58085	1.09376e-15
MP01677	ubie coq5	1.50574	0.00241782	-1.05174	0.989665	1.57672	6.36669e-05
MP01679	predicted protein [Laccaria bicolor S238N-H82]	1.58331	0.041091	-1.09727	0.960537	1.7295	2.31284e-05
MP01680	ypi1_lacbs ame: full=type 1 phosphatases regulator ypi1	1.62123	0.000580644	1.7875	0.000613198	-1.10678	0.476471
MP01682	glycoside hydrolase family 16 protein	1.57537	0.000700352	1.20764	0.474656	1.29923	0.0298494
MP01685	dna repair protein sae2	-2.61366	1.25072e-09	-1.10457	0.869442	-2.36952	5.68279e-10
MP01687	mitochondrial dicarboxylate carrier	4.55885	2.70428e-23	1.11091	0.851256	4.08474	1.12122e-34
MP01690	conserved hypothetical protein [Ricinus communis]	-2.38513	2.42634e-10	1.02037	1	-2.43953	1.23727e-14
MP01691	protein	-1.98987	0.00146051	-1.30076	0.462573	-1.54069	0.0606183
MP01693	choline dehydrogenase	1.51906	0.0193551	-1.71141	0.0148026	2.58981	2.27865e-16
MP01694	protein	2.89053	3.91791e-09	-1.04903	1	3.02052	3.21796e-17
MP01695	protein	1.34984	0.121955	-1.35751	0.256058	1.82242	9.07136e-05
MP01697	protein	1.42814	0.0433614	2.08987	6.93409e-06	-1.46851	0.0103899
MP01699	atp-dependent dna helicase recq	-1.55398	0.00919303	-1.51583	0.0691585	-1.02888	0.998795
MP01700	bem46 family protein	1.6019	0.00360956	1.25731	0.450537	1.27036	0.0633193
MP01701	predicted protein [Postia placenta Mad-698-R]	-1.70031	0.000278375	1.31247	0.257346	-2.24144	3.89367e-11
MP01704	protein	1.38752	0.179733	-2.35013	0.00151407	3.24967	6.9406e-12
MP01707	protein	-4.23394	2.16658e-05	-1.10361	1	-3.84938	4.36111e-05
MP01708	fad binding domain-containing protein	1.6746	0.00128325	-1.1118	0.884344	1.8604	3.982e-06
MP01710	---NA---	5.99975	1.01075e-21	-1.16241	0.962543	6.98186	4.9655e-23
MP01713	3-hydroxyanthranilate -dioxygenase	-1.53645	0.00877416	-1.06624	0.979394	-1.44945	0.0071641
MP01714	protein	1.10284	0.88695	-2.40129	0.0434427	2.62761	1.76067e-05
MP01715	pab3 binding protein 3	-2.5424	2.34148e-05	1.30829	0.541016	-3.34855	4.85204e-10
MP01717	vacuole protein	-1.57581	0.000776111	-1.29048	0.271408	-1.22759	0.0821143
MP01718	peroxin19 pex19p	-2.16248	7.49692e-08	-1.62269	0.0084991	-1.33858	0.0262561
MP01720	enoyl- hydratase isomerase family protein	1.55291	0.00345728	-1.13974	0.740635	1.76242	7.55755e-07
MP01721	---NA---	-4.3709	0.000840421	-1.01674	1	-4.32535	0.00125471
MP01722	protein	-4.48219	7.3611e-05	1.03417	1	-4.70154	2.60208e-07
MP01724	protein	-1.43667	0.00835485	1.05806	0.971463	-1.52663	0.000303328
MP01727	protein	-1.61621	0.0930928	1.16681	0.830676	-1.89896	0.00357423
MP01729	fungal peroxidase	-5.54082	1.06235e-35	1.0458	1	-5.8559	3.78956e-19
MP01733	acyl- desaturase	1.91472	8.50422e-06	1.0743	0.995915	1.76952	0.000516274
MP01734	---NA---	-2.1935	8.12276e-06	1.1191	0.844838	-2.46007	1.07659e-08
MP01735	vacuolar amino acid permease	-1.4895	0.00284298	1.19167	0.513781	-1.78142	3.64309e-07
MP01737	hypothetical protein SERLA73DRAFT_177111 [Serpula lacrymans var. lacrymans S7.3]	-1.50697	0.00418692	-1.10263	0.874249	-1.37316	0.0248336
MP01738	protein	1.53034	0.00386375	-1.10643	0.838438	1.68625	1.35802e-05
MP01739	nucleolar protein	-1.74598	0.000615144	-1.24858	0.449686	-1.40869	0.0210591
MP01741	hypothetical protein CC1G_00113 [Coprinopsis cinerea okayama7#130]	-3.30883	1.39033e-14	-1.0394	1	-3.19747	2.09383e-14
MP01743	duf1237 domain protein	1.33231	0.119572	-1.48209	0.122776	1.96463	4.79745e-07
MP01746	conserved mitochondrial protein	2.9821	5.84126e-14	1.07016	0.973945	2.7747	1.27456e-16
MP01747	predicted protein [Laccaria bicolor S238N-H82]	1.44817	0.0184568	-1.16666	0.679953	1.68203	4.12675e-06
MP01749	heat shock transcription factor	-1.25408	0.187224	-2.04319	0.000473723	1.6206	0.0020482
MP01750	dna replication complex gins protein psf3	-3.28135	8.73467e-12	-1.09996	0.899065	-2.9939	4.90497e-11
MP01751	denticleless homolog	-3.10332	1.85758e-10	-2.11363	0.00043709	-1.47742	0.0403752
MP01752	leucine rich repeat domain protein	-2.43182	2.13055e-08	-1.69512	0.0121673	-1.44315	0.0365032
MP01753	assimilatory sulfite reductase	2.35862	1.60637e-05	-1.03346	1	2.42291	2.62824e-11
MP01756	hypothetical protein SERLA73DRAFT_103611 [Serpula lacrymans var. lacrymans S7.3]	-2.32762	5.1074e-08	1.16562	0.683557	-2.71712	6.21826e-15
MP01758	acetylornithine aminotransferase	-1.15998	0.366802	1.47381	0.119831	-1.71661	0.000537317
MP01759	serine threonine protein kinase (nrc-2)	-1.37465	0.0278832	1.09535	0.84884	-1.51252	0.000585795
MP01760	3-isopropylmalate dehydratase	1.85556	0.000182291	-1.88521	0.00304597	3.4755	2.12512e-20
MP01761	predicted protein [Laccaria bicolor S238N-H82]	-2.00004	0.0130678	1.019	1	-2.04937	0.00805507
MP01763	---NA---	9.74613	3.67614e-51	1.79643	0.014913	5.40856	4.93158e-29
MP01764	nad binding rossmann fold	1.83178	1.81357e-05	1.19701	0.629335	1.52301	0.00173746
MP01766	predicted protein [Laccaria bicolor S238N-H82]	1.45568	0.00975215	-1.06268	0.977171	1.54059	0.000976383
MP01769	uracil phosphoribosyltransferase	1.49253	0.00913027	-1.04485	1	1.55447	0.00088377
MP01770	hypothetical protein CC1G_01256 [Coprinopsis cinerea okayama7#130]	-1.40101	0.0234468	1.25814	0.360909	-1.76916	1.50057e-06
MP01771	growth arrest-specific 2-like	-1.4082	0.0132999	1.12657	0.768661	-1.59379	0.000104073
MP01774	predicted protein [Laccaria bicolor S238N-H82]	1.90278	3.50482e-06	-1.09044	0.898782	2.06529	4.49091e-09
MP01777	asparagine-linked glycosylation protein 11 homolog	-2.08095	6.55271e-07	-1.13732	0.789063	-1.83733	6.44721e-06
MP01780	hypothetical protein PIIN_01106 [Piriformospora indica]	-1.58638	0.0699235	1.13487	0.898782	-1.81462	0.00628938
MP01781	serine threonine-protein	2.23599	1.33586e-08	2.14337	2.11545e-05	1.03907	0.931406
MP01784	calcineurin temperature suppressor cts1	-2.0932	2.72111e-06	1.00654	1	-2.12498	8.22105e-09
MP01787	hypothetical protein SCHCODRAFT_103081 [Schizophyllum commune H4-8]	2.17509	2.33397e-08	-1.37463	0.22089	2.97354	1.90796e-19
MP01795	acetyl- acetyltransferase	-2.53097	1.54443e-07	-1.37236	0.299246	-1.85391	6.51928e-08
MP01799	wd domain-containing protein	1.2867	0.0955513	-1.41977	0.0746131	1.81931	1.19358e-07
MP01801	atp -binding protein fet5	-1.85957	1.64425e-06	-1.0666	0.944005	-1.751	5.98691e-07
MP01804	aldehyde dehydrogenase	2.66502	4.61875e-14	-1.1361	0.72391	3.01385	2.1389e-22
MP01806	40s ribosomal protein s3ae	1.14607	0.41548	-1.52596	0.026115	1.74077	3.53307e-06
MP01807	hypothetical protein CC1G_03298 [Coprinopsis cinerea okayama7#130]	-1.56093	0.000847537	-1.199	0.595191	-1.30791	0.0884073
MP01809	secreted protein	-4.28188	4.48782e-07	1.06715	1	-4.67987	3.15786e-15
MP01810	protein	-2.62673	3.55194e-05	-1.02634	1	-2.59071	4.1749e-07
MP01811	probable imp4-component of the u3 small nucleolar ribonucleoprotein	-1.64469	0.00745973	-1.67484	0.0299915	1.01079	1
MP01813	protein	-3.2319	7.08897e-19	1.06271	0.962073	-3.45137	1.64228e-27
MP01814	c6 finger domain	-6.07828	2.96463e-30	2.18625	1.69697e-05	-13.3413	2.2136e-60
MP01815	iron sulfur cluster assembly protein 1	1.58393	0.000953843	1.15987	0.635168	1.35937	0.0149132
MP01818	hypothetical protein CC1G_00241 [Coprinopsis cinerea okayama7#130]	-2.83798	1.03398e-10	1.03165	1	-2.94688	8.86138e-13
MP01819	adenine phosphoribosyltransferase	-2.94132	9.18228e-09	-1.57114	0.0746927	-1.88688	0.00025517
MP01823	hypothetical protein SCHCODRAFT_255153 [Schizophyllum commune H4-8]	-2.21387	2.14232e-06	-1.43925	0.0843248	-1.54924	0.00846588
MP01824	rna binding protein	-3.48012	1.06749e-16	-1.11175	0.823845	-3.14909	1.50262e-16
MP01826	protein	-3.06483	3.41664e-05	-1.12141	0.962543	-2.75339	3.33849e-05
MP01828	chromo domain-containing protein required for cell polarity	1.00923	1	-1.61063	0.0109306	1.61512	5.52414e-05
MP01829	dead deah box	-1.41114	0.0139425	1.09223	0.878562	-1.54758	0.000240901
MP01833	dash complex subunit dad4	-2.74813	1.39278e-06	-1.34232	0.404719	-2.06192	0.000742046
MP01835	allantoate permease	3.53469	1.09431e-13	-1.55071	0.123109	5.44704	1.32398e-29
MP01842	predicted protein [Laccaria bicolor S238N-H82]	-1.72004	0.000205753	-1.40792	0.229506	-1.23187	0.30776
MP01843	glycosyl family 88	1.5084	0.00730818	-1.27211	0.401191	1.91031	5.16623e-07
MP01844	proteasome subunit beta type 6	-2.09703	1.13959e-08	-1.10863	0.819409	-1.90021	3.85771e-08
MP01846	integral membrane protein	2.86963	8.5777e-12	1.28513	0.365319	2.22255	3.59637e-11
MP01849	26s proteasome non-atpase regulatory subunit 8	-2.13958	5.84256e-09	-1.41906	0.0718604	-1.51471	0.00119429
MP01854	ribonucleotide reductase small subunit	-1.98935	6.06476e-06	-2.28901	1.82425e-05	1.14505	0.45121
MP01861	ribonucleotide reductase small subunit	-1.91758	1.47139e-06	1.00264	1	-1.93342	2.59344e-08
MP01862	nucleoporin nup82	-1.68937	8.68232e-05	-1.11043	0.808944	-1.52889	0.000199561
MP01867	---NA---	-1.35928	0.132803	-2.16129	0.00384081	1.5827	0.00332877
MP01869	endoribonuclease dicer	-2.09374	9.49232e-07	-1.15676	0.714016	-1.81616	3.1929e-05
MP01870	streptomycin biosynthesis protein	-1.67202	0.000747372	-1.11736	0.813656	-1.50071	0.00210669
MP01876	2-nitropropane dioxygenase	-2.02191	2.6336e-06	1.18621	0.619064	-2.40254	1.99029e-13
MP01877	heat shock protein hsp20	1.85888	0.000401916	1.41509	0.217591	1.30943	0.0361654
MP01881	lactose permease	5.58176	7.23861e-07	-2.28658	0.122281	12.7467	1.4292e-53
MP01882	-oxoglutarate 3-dioxygenase	1.64852	0.00221915	-1.13631	0.761447	1.86356	1.87025e-05
MP01883	alkyl hydroperoxide reductase thiol specific antioxidant mal allergen	-1.52247	0.00844987	1.13411	0.760778	-1.73309	3.3543e-05
MP01887	phospho-2-dehydro-3-deoxyheptonate aldolase	-1.82705	8.13462e-05	1.06011	0.983813	-1.94473	2.78667e-08
MP01888	predicted protein [Postia placenta Mad-698-R]	-4.10037	0.157847	1.77146	0.574125	-7.54387	0.00119496
MP01889	related to tyrosyl-trna synthetase	-1.85109	1.23601e-05	-1.37766	0.0981327	-1.3517	0.0271807
MP01900	protein	1.58122	0.00193741	-1.09974	0.955032	1.73227	0.00833283
MP01901	mfs monocarboxylate	2.25867	2.24416e-06	-1.10831	0.948488	2.48523	4.84725e-08
MP01903	protein	-2.11813	1.50736e-06	1.00673	1	-2.14723	2.22582e-08
MP01906	dienelactone hydrolase endo- -beta-d-glucanase	2.49417	0.000118186	-1.27823	0.756019	3.16306	5.70653e-08
MP01907	hypothetical protein SCHCODRAFT_106944 [Schizophyllum commune H4-8]	-1.54854	0.00100796	1.06139	0.962047	-1.64991	2.05219e-05
MP01908	heat shock protein mitochondrial precursor	4.12158	4.25714e-26	1.07465	0.928705	3.81873	1.15438e-31
MP01910	hypothetical protein SCHCODRAFT_53948 [Schizophyllum commune H4-8]	1.64194	0.000731907	1.02421	1	1.59772	0.000349932
MP01911	hypothetical protein SCHCODRAFT_105639 [Schizophyllum commune H4-8]	2.04072	0.00749008	1.15387	0.962113	1.76134	0.0259328
MP01912	cyclin binding protein	1.73218	0.00105133	1.23221	0.493912	1.40056	0.0129577
MP01919	centromere binding protein b	-2.14569	1.93806e-06	1.20415	0.534693	-2.59849	2.04505e-10
MP01920	protein	2.08879	0.000526616	1.21818	0.783131	1.71289	0.013653
MP01921	gnat	-1.50749	0.0402091	1.10442	0.907149	-1.6714	0.00350444
MP01922	dual specificity kinase 1	-4.1757	3.761e-18	-2.05208	0.000163663	-2.04658	5.37207e-05
MP01925	spore wall assembly -related protein	1.62993	0.000373541	1.41399	0.144023	1.14784	0.409547
MP01927	alternative oxidase	2.37881	1.23601e-05	-1.13399	0.844838	2.68462	4.94543e-11
MP01928	concanavalin a-like lectin glucanase	-2.28415	1.50239e-05	1.77038	0.00126697	-4.06099	2.55625e-15
MP01933	protein	-1.25232	0.237012	2.73687	1.28426e-09	-3.4395	1.11968e-20
MP01935	sodium transport atpase	2.38677	5.43293e-11	1.25031	0.34629	1.90083	2.8581e-08
MP01937	cytoplasmic protein	-1.61345	0.000289766	1.05446	0.986899	-1.7097	5.28395e-06
MP01940	pig-x pbn1 domain-containing protein	-2.20628	1.10106e-05	-1.0938	0.947276	-2.02961	0.000241516
MP01941	gcn5-related n-acetyltransferase	-2.47461	0.000468311	1.61103	0.073874	-3.9635	1.48952e-10
MP01942	ubiquinone biosynthesis methlytransferase	-1.62153	0.000503864	-1.16736	0.653564	-1.39511	0.0156545
MP01950	endonuclease exonuclease phosphatase	2.26928	3.3033e-05	-1.47915	0.144598	3.3413	1.92403e-15
MP01952	predicted protein [Laccaria bicolor S238N-H82]	1.80041	1.06961e-05	1.24863	0.356764	1.43588	0.00186602
MP01956	protein	1.92432	2.97876e-06	-1.13846	0.754415	2.17811	9.2956e-13
MP01957	predicted protein [Laccaria bicolor S238N-H82]	-1.46177	0.00954314	1.12432	0.800841	-1.65114	6.15347e-05
MP01959	mitochondrial mrna processing protein	1.94915	6.73994e-05	-1.15056	0.767898	2.22943	7.46942e-11
MP01960	hypothetical protein CC1G_15570 [Coprinopsis cinerea okayama7#130]	2.28325	2.08686e-06	2.27427	0.000112722	1.00027	1
MP01961	predicted protein [Laccaria bicolor S238N-H82]	-1.65818	0.000353042	-1.00285	1	-1.66177	3.67427e-05
MP01965	hypothetical protein CC1G_03443 [Coprinopsis cinerea okayama7#130]	7.27449	2.31166e-24	-1.15201	0.80318	8.34162	2.50317e-38
MP01969	protein	-6.13642	1.3672e-27	-1.49241	0.104175	-4.14547	9.48128e-13
MP01970	tyrosine-protein phosphatase non-receptor type 6	1.54976	0.00430147	1.7465	0.00136867	-1.13129	0.390976
MP01974	---NA---	1.06689	0.815639	1.84294	0.000985356	-1.73276	6.26034e-06
MP01975	---NA---	-4.85232	3.72102e-20	1.63455	0.0384298	-7.97266	2.40519e-59
MP01977	protein	1.48444	0.0515774	-1.40602	0.396181	2.07738	4.62426e-05
MP01978	hypothetical protein SCHCODRAFT_106543 [Schizophyllum commune H4-8]	1.98918	0.0235901	-1.82937	0.23717	3.62351	2.40561e-16
MP01981	related to chloroperoxidase	-2.89818	7.17908e-08	1.92201	0.00124867	-5.5785	2.06045e-28
MP01983	hypothetical protein SERLA73DRAFT_192123 [Serpula lacrymans var. lacrymans S7.3]	4.44457	0.000831141	2.20632	0.441749	1.98247	0.0519025
MP01984	sphingomyelin phosphodiesterase	-1.95702	0.000135461	-1.25471	0.448927	-1.56941	0.0131084
MP01985	glycoside hydrolase family 61 protein	1.16532	0.538337	2.5241	9.44382e-06	-2.1797	6.00283e-07
MP01986	carotenoid ester lipase precursor	2.62662	9.23552e-07	-1.81181	0.0317079	4.74322	4.65936e-35
MP01987	glycoside hydrolase family 1 protein	2.26633	2.2248e-05	-1.44587	0.173507	3.27043	6.24109e-12
MP01988	cyclohexanone monooxygenase	1.5503	0.0459234	-2.98012	2.22974e-05	4.61668	1.69989e-32
MP01992	arginine n-methyltransferase 3	1.04376	0.879834	-1.44668	0.0475767	1.50173	0.000304534
MP01993	quinone oxidoreductase	1.77457	0.000127283	1.2018	0.611708	1.47018	0.00218601
MP01994	cyclohexanone monooxygenase	4.37793	1.99778e-14	-1.53741	0.200959	6.70482	1.61808e-28
MP01996	cyclopentanone -monooxygenase	2.05404	2.66775e-06	1.14492	0.848679	1.78427	0.00118915
MP01997	---NA---	-1.58175	0.155253	1.29646	0.718259	-2.04936	0.00554862
MP01998	predicted protein [Postia placenta Mad-698-R]	-1.26144	0.221928	1.25674	0.568001	-1.59211	0.006304
MP02000	nad-specific glutamate dehydrogenase	4.12762	2.62748e-13	-1.05355	1	4.32821	1.17033e-18
MP02004	other aur protein kinase	-1.66407	0.00259551	-1.26277	0.381266	-1.32716	0.0931433
MP02006	---NA---	-1.23321	0.474476	1.43263	0.317846	-1.76862	0.00602609
MP02009	---NA---	6.99803	3.50545e-15	2.77245	0.0137287	2.49786	2.80987e-06
MP02011	carbohydrate-binding module family 50 protein	1.43828	0.0175463	1.66022	0.00428888	-1.15761	0.295519
MP02012	2og-fe oxygenase	2.34921	1.63105e-05	-1.98582	0.0648418	4.65858	1.82506e-15
MP02014	vacuolar protein sorting-associated protein 70	-2.11097	1.89312e-08	-1.22854	0.411972	-1.72252	2.54277e-06
MP02016	protein	-2.47649	2.29099e-09	-1.09279	0.915284	-2.27952	8.99453e-08
MP02020	esterase lipase thioesterase family protein	1.54381	0.00417089	1.13205	0.767837	1.3577	0.0394365
MP02022	fumarylacetoacetate hydrolase	3.6584	4.7645e-17	1.16235	0.753327	3.13406	6.79253e-17
MP02024	---NA---	4.01765	2.0693e-11	1.17179	0.90316	3.40736	5.74254e-10
MP02028	protein	-4.3023	1.02408e-16	1.08109	0.956812	-4.64268	6.63252e-35
MP02032	related to chloroperoxidase	-1.94435	8.39761e-06	1.04065	1	-2.03354	1.29629e-06
MP02035	hypothetical protein CC1G_00641 [Coprinopsis cinerea okayama7#130]	-2.82669	4.19613e-11	1.40515	0.119866	-3.97846	1.59047e-25
MP02036	geranylgeranyl transferase type-1 subunit beta	1.7072	8.98064e-05	-1.28742	0.31987	2.18875	2.29439e-10
MP02038	glycosyltransferase family 8 protein	-1.71459	0.00615623	-1.08703	0.959576	-1.58467	0.0165257
MP02039	---NA---	-2.51524	1.14761e-08	1.07557	0.949124	-2.719	2.56797e-11
MP02040	glycoside hydrolase family 37 protein	2.58218	9.04539e-09	1.08056	0.95646	2.37985	7.45291e-14
MP02043	arabinan endo- -alpha-l-arabinosidase	3.0621	0.000759187	1.25309	0.843516	2.4203	0.00410371
MP02045	aldehyde reductase i	2.01111	1.5855e-07	1.07595	0.952899	1.85955	3.24765e-07
MP02049	mfs quinate	1.67765	0.000573293	-1.13968	0.733082	1.90412	1.35405e-07
MP02051	protein	3.90426	1.10093e-15	1.23016	0.70594	3.17003	1.82975e-15
MP02052	protein	-1.763	7.11224e-05	-1.1043	0.85817	-1.60267	0.000479376
MP02053	glycoside hydrolase family 16 protein	2.90774	1.83893e-09	1.49335	0.0888536	1.93486	2.64822e-05
MP02054	nad-dependent epimerase dehydratase	-1.5989	0.00626544	-1.12951	0.816334	-1.4261	0.0225966
MP02055	predicted protein [Laccaria bicolor S238N-H82]	1.79961	1.00093e-05	-1.02649	1	1.83838	1.57688e-07
MP02058	serine threonine protein kinase	-5.89965	1.0675e-06	1.5551	0.568001	-9.21803	3.04627e-09
MP02059	rna polymerase ii-associated protein 3	1.42156	0.103099	-1.46471	0.354216	2.08101	3.43724e-05
MP02062	protein	1.59513	0.0138653	1.01687	1	1.56304	0.00894311
MP02063	glycoside hydrolase family 20 protein	1.90881	8.56553e-06	-1.02644	1	1.95724	9.35139e-07
MP02064	---NA---	3.73508	9.38736e-22	1.76075	0.00120678	2.11338	3.85459e-10
MP02065	hypothetical protein CC1G_07172 [Coprinopsis cinerea okayama7#130]	-3.65595	5.03325e-19	1.20966	0.538551	-4.43981	2.69844e-37
MP02067	sterol 24-c-methyltransferase	1.32466	0.0483847	-1.31932	0.190076	1.74059	6.43979e-07
MP02068	glycoside hydrolase family 20 protein	1.72239	0.000249854	1.27497	0.310781	1.34512	0.0358174
MP02069	protein	3.54812	6.31208e-08	3.81253	7.55469e-06	-1.08225	0.840645
MP02073	polysaccharide lyase family 3 protein	4.1554	0.0295276	-1.90783	0.997216	7.98074	0.0035656
MP02077	---NA---	1.21734	0.552348	-2.36306	0.00707996	2.8603	2.43972e-05
MP02078	protein	-4.31193	3.71255e-05	-1.35404	0.74818	-3.15338	1.33377e-07
MP02081	---NA---	-1.38793	0.0357314	1.16587	0.661498	-1.62235	5.71914e-05
MP02082	ycac protein	-1.84412	0.00733405	-1.0019	1	-1.85214	0.00213884
MP02083	hypothetical protein SERLA73DRAFT_186196 [Serpula lacrymans var. lacrymans S7.3]	2.94133	1.81419e-05	2.45804	0.0489866	1.1827	0.69921
MP02085	protein	1.65479	0.0565365	-1.21439	0.844838	1.97688	0.0046508
MP02086	vacuolar amino acid permease	1.72979	3.87267e-05	-1.1573	0.671354	1.99262	7.77671e-10
MP02089	extracellular triacylglycerol lipase precursor	-2.14313	0.00282911	1.10846	0.970187	-2.37209	1.97614e-05
MP02092	---NA---	-3.73996	3.1168e-14	-1.11042	0.901914	-3.40326	2.89245e-10
MP02093	protein	1.74226	0.000626286	1.60835	0.0526789	1.07919	0.778907
MP02095	mfs transporter	3.3589	3.24369e-16	1.16709	0.820491	2.86149	1.04218e-12
MP02097	protein	-3.9889	1.89339e-13	1.61532	0.117024	-6.47262	9.4416e-24
MP02100	aldo keto reductase	-2.74619	1.39028e-05	1.21255	0.68906	-3.34458	6.33983e-08
MP02101	extracellular triacylglycerol lipase precursor	3.17938	1.02196e-06	1.21062	0.881684	2.61215	5.31594e-06
MP02102	---NA---	-1.65757	0.00116431	-1.24198	0.48113	-1.34301	0.0222054
MP02104	protein	-14.3864	2.42967e-13	-2.16564	0.106844	-6.78064	2.9704e-19
MP02111	extracellular triacylglycerol lipase precursor	-4.46283	8.67065e-14	-1.03759	1	-4.31417	2.61401e-19
MP02112	---NA---	-1.0786	0.771956	1.64854	0.0170731	-1.78618	8.36635e-07
MP02114	---NA---	-1.73911	0.000389133	-1.1997	0.574387	-1.4573	0.003369
MP02115	atp-dependent dna helicase pif1	-12.8799	1.1959e-21	-1.15957	0.79082	-11.1632	6.70162e-25
MP02116	protein	4.82487	3.23793e-10	1.04384	1	4.60191	1.52957e-11
MP02117	conserved hypothetical protein [Paracoccidioides brasiliensis Pb01]	-1.55461	0.00119864	-1.45598	0.0458371	-1.07231	0.650453
MP02118	protein	2.83499	3.01871e-13	-1.12607	0.829273	3.1724	8.84916e-21
MP02119	---NA---	-4.31421	4.01391e-07	-1.03489	1	-4.16385	1.00877e-07
MP02120	---NA---	-2.42718	0.198393	2.39647	0.170953	-5.85841	4.01207e-05
MP02122	protein	1.96425	0.00142358	1.18641	0.831473	1.65167	0.0105501
MP02123	cytochrome p450	8.66306	7.28412e-25	1.41526	0.545351	6.07654	2.27373e-14
MP02124	extracellular triacylglycerol lipase precursor	1.76076	0.00210668	-1.45789	0.367597	2.53424	2.11905e-06
MP02125	tyrosinase central domain-containing protein	4.35146	2.21173e-18	-1.34726	0.620344	5.8361	1.98889e-24
MP02126	protein	-1.51026	0.026478	1.11235	0.862872	-1.68044	0.000979522
MP02128	predicted protein [Laccaria bicolor S238N-H82]	1.74108	0.000116715	1.11359	0.841452	1.55925	0.000429807
MP02130	---NA---	-2.58946	3.73479e-12	2.03848	0.00148212	-5.30414	1.56117e-23
MP02132	abc transporter	1.93303	7.27985e-07	-1.20358	0.527218	2.31707	6.81886e-14
MP02133	related to vesicular transport-associated repeat protein tb-291	8.4189	1.09777e-20	-1.28344	0.841551	10.8721	2.36278e-42
MP02134	c2 domain-containing	1.85287	6.40863e-06	1.54891	0.0142958	1.19091	0.189628
MP02137	hypothetical protein CC1G_02400 [Coprinopsis cinerea okayama7#130]	4.02375	1.12918e-26	1.25215	0.446299	3.20077	5.07148e-18
MP02138	---NA---	1.58979	0.0470482	-1.26993	0.690507	1.99954	0.000394746
MP02139	---NA---	1.13645	0.750862	-2.11043	0.0637497	2.37956	0.000754638
MP02141	mfs	-1.54559	0.0119806	-1.93701	0.00632553	1.24364	0.289426
MP02142	---NA---	1.54774	0.00648783	-1.34096	0.337039	2.06939	2.10876e-07
MP02143	protein	-1.3161	0.329354	1.24927	0.694798	-1.64566	0.00779216
MP02144	hypothetical protein SERLA73DRAFT_186187 [Serpula lacrymans var. lacrymans S7.3]	15.8717	5.13983e-66	-1.32301	0.651203	21.1723	5.8342e-74
MP02145	mfs	-2.34502	0.0195973	1.60668	0.299654	-3.78079	1.73296e-05
MP02148	---NA---	4.21266	0.00108305	2.2798	0.370111	1.83016	0.112054
MP02153	alpha-glucosidase	3.05719	5.56469e-15	-1.12013	0.776557	3.41061	2.84459e-22
MP02156	extracellular triacylglycerol lipase precursor	2.80763	1.12895e-11	-1.24322	0.584435	3.4622	4.70161e-19
MP02158	extracellular triacylglycerol lipase precursor	4.30126	1.01948e-12	1.4472	0.363695	2.96516	1.055e-07
MP02160	protein	1.86539	0.000223502	1.19543	0.737287	1.55429	0.0173384
MP02161	tyrosinase central domain-containing protein	1.37046	0.141167	-1.42168	0.343634	1.95029	0.000167202
MP02166	c6 transcription	2.03876	9.68939e-08	1.17798	0.667178	1.72488	8.46999e-05
MP02170	snf7 family protein	-1.32616	0.0598707	1.15764	0.652227	-1.54074	0.000216834
MP02172	hypothetical protein CC1G_13954 [Coprinopsis cinerea okayama7#130]	1.78026	4.00768e-05	1.07121	0.932752	1.65444	3.16006e-05
MP02176	protease subunit component	-1.60182	0.00179106	-1.35833	0.159683	-1.18619	0.214139
MP02178	expressed protein [Schizophyllum commune H4-8]	1.87698	3.92365e-05	1.02337	1	1.82911	4.28893e-06
MP02180	coq7 protein	-1.63846	0.000308103	-1.0085	1	-1.63124	1.74497e-05
MP02184	tubulin gamma chain	-2.50787	1.38035e-11	-1.29685	0.262891	-1.94614	1.92237e-07
MP02185	flagellar associated protein	1.83509	9.2631e-06	-1.42893	0.173149	2.60485	2.82581e-12
MP02188	proteophosphoglycan ppg4	-1.4414	0.00926306	1.11338	0.800184	-1.61165	7.69882e-05
MP02189	alpha- -mannosidase	1.94473	2.08442e-06	-1.5005	0.0706944	2.9048	1.21795e-17
MP02191	heparinase ii iii family protein	-1.39544	0.0304832	1.30499	0.251673	-1.82927	6.57021e-06
MP02193	gtp-binding protein ypt3	-1.88376	2.91374e-06	1.15233	0.67788	-2.1797	2.08078e-11
MP02194	transmembrane protein	1.30182	0.133546	-1.24441	0.480656	1.6123	0.00149211
MP02201	hypothetical protein SCHCODRAFT_79379 [Schizophyllum commune H4-8]	-2.68604	1.61416e-11	1.18341	0.596385	-3.19255	3.51303e-16
MP02202	histone deacetylase 1	-2.17591	1.22666e-08	-1.2112	0.51543	-1.80613	1.71657e-05
MP02204	protein hook homolog 3	-1.88314	1.27622e-05	-1.09587	0.876939	-1.72646	2.25852e-06
MP02205	phosphoglucomutase 1	1.35857	0.0728266	-1.78467	0.00665938	2.40387	1.05093e-12
MP02206	rna polymerase iii subunit rpc82	-3.38606	2.36491e-17	-1.10182	0.845025	-3.09224	2.47241e-19
MP02207	probable mbf1-multiprotein bridging factor mediates gcn4-dependent transcriptional activation	-1.23344	0.275106	1.25458	0.456178	-1.55275	0.00031936
MP02210	class ii camp phosphodiesterase	1.70142	0.000182917	1.48148	0.0525365	1.14545	0.359418
MP02212	hydroxycinnamoyl shikimate quinate hydroxycinnamoyltransferase	-1.78519	0.00123937	1.22006	0.620497	-2.18254	1.32278e-07
MP02214	related to pali protein	4.06971	3.55758e-22	2.63213	4.24594e-09	1.53971	0.000988871
MP02216	50s ribosomal subunit l30	-1.34679	0.0650301	-1.68642	0.00334684	1.24686	0.137817
MP02217	kinetochore protein spc25	-4.20802	4.57966e-13	-1.78915	0.00880391	-2.35634	1.38482e-05
MP02220	uroporphyrin-iii c-methyltransferase	1.84778	6.6231e-06	-1.2017	0.592461	2.20547	8.19567e-11
MP02228	lipid phosphate phosphatase 1	3.19261	1.16334e-12	2.52696	5.05656e-06	1.25897	0.221678
MP02230	hypothetical protein SERLA73DRAFT_165830 [Serpula lacrymans var. lacrymans S7.3]	1.92147	5.82888e-06	1.73588	0.00281419	1.10176	0.621718
MP02235	upf0533 protein c5orf44-like protein	-2.29119	7.70964e-07	-1.34068	0.321402	-1.716	0.000584617
MP02239	prib protein	-2.70897	6.22655e-09	-1.60749	0.0506894	-1.6954	3.65259e-06
MP02241	sdad1 protein	-2.30006	3.80525e-09	-1.01489	1	-2.27565	1.1573e-10
MP02246	cue domain-containing protein 5	1.61382	0.00042008	1.19178	0.527242	1.34841	0.0115501
MP02247	expressed protein [Schizophyllum commune H4-8]	-2.07429	0.0147914	1.10857	1	-2.3248	0.00243458
MP02253	related to pali protein	3.85014	6.16012e-23	1.6428	0.0364907	2.33362	8.13138e-08
MP02254	fact complex subunit spt16	-1.78805	6.61047e-05	-1.12785	0.763955	-1.59335	0.000159605
MP02257	nucleus protein	2.49425	8.42809e-11	-1.03829	1	2.57748	7.22274e-15
MP02259	carbonic anhydrase	-1.90232	0.000927285	-1.03412	1	-1.84859	0.000803915
MP02260	hypothetical protein SCHCODRAFT_44638 [Schizophyllum commune H4-8]	2.84575	6.45316e-15	1.72417	0.0111061	1.64404	0.0009034
MP02261	hydantoin utilization protein a	1.5701	0.0129977	-1.45581	0.165988	2.28224	1.22296e-09
MP02263	protein	-1.7538	0.000509584	1.08476	0.92113	-1.91444	4.041e-07
MP02268	hypothetical protein SERLA73DRAFT_178032 [Serpula lacrymans var. lacrymans S7.3]	1.50341	0.00533728	-1.00313	1	1.49911	0.00157354
MP02273	dyp-type peroxidase family protein	-11.7303	3.93861e-20	1.09743	0.952809	-12.8966	6.62978e-29
MP02274	protein	1.36869	0.0986846	-1.27736	0.473358	1.73972	0.000933273
MP02275	insulin-degrading enzyme	-2.12354	1.87535e-08	-1.16503	0.651482	-1.83112	6.38704e-07
MP02279	---NA---	-2.42666	0.00234484	1.00772	1	-2.44747	0.000364464
MP02281	protein	1.61697	0.000609356	1.95936	0.000286838	-1.21582	0.189196
MP02285	expressed protein [Schizophyllum commune H4-8]	-6.77047	2.16811e-06	-1.18134	0.919391	-5.63735	1.55677e-07
MP02290	cyclin-dependent kinases regulatory subunit	2.01213	7.17544e-07	1.04951	1	1.91044	7.7454e-07
MP02291	---NA---	-2.18952	9.22298e-07	-1.18413	0.620344	-1.85357	2.18645e-05
MP02292	protein	-4.39595	7.4784e-17	1.29714	0.429253	-5.72521	7.35614e-30
MP02293	mitochondrial 3-hydroxyisobutyryl-	1.43333	0.017777	-1.09281	0.885205	1.55897	6.31671e-05
MP02294	ubiquitin-protein ligase	-1.88421	2.00961e-06	1.06419	0.959576	-2.01543	6.54283e-10
MP02296	isovaleryl- dehydrogenase	-1.37645	0.036377	1.13395	0.77748	-1.56695	0.000283598
MP02298	dna replication licensing factor	-2.33407	1.09986e-08	-1.56321	0.0220896	-1.50343	0.00147261
MP02300	---NA---	-66.7151	1.19569e-05	-1.34152	0.909952	-51.0751	8.97503e-05
MP02301	dna (cytosine-5)-	-1.99199	4.92649e-07	-1.33199	0.22859	-1.50254	0.00184933
MP02302	arginase	-1.21593	0.204759	1.30278	0.285112	-1.59102	0.000219459
MP02303	mitochondrial ornithine transporter 1	-1.5253	0.00255379	-1.06629	0.957414	-1.43761	0.00208114
MP02306	ankyrin partial	2.37743	2.04941e-07	1.34699	0.435295	1.7536	0.000334907
MP02307	pyruvate dehydrogenase (acetyl-transferring)	1.52242	0.00204158	-1.09302	0.876939	1.65548	2.38832e-05
MP02308	l-ascorbate oxidase	-1.60665	0.0469918	1.28563	0.381775	-2.07065	0.000501286
MP02309	glutaminyl-peptide cyclotransferase	-2.2376	3.59487e-09	-1.32203	0.216776	-1.70173	3.04366e-06
MP02310	kex protein	-1.43095	0.0106998	1.05034	0.994261	-1.50951	0.000397291
MP02312	---NA---	2.89564	7.10923e-16	1.76198	0.00125773	1.63668	0.000136845
MP02314	replication factor-a protein 1	-2.11486	7.36033e-09	-1.20391	0.513781	-1.76495	2.30549e-06
MP02317	adaptin ear-binding coat-associated protein 1	1.51823	0.00349108	1.07878	0.909952	1.40195	0.0066359
MP02323	cell surface glycoprotein duf1773 family protein 5	-2.18915	0.0748534	1.54742	0.427039	-3.42547	0.000314638
MP02325	hypothetical protein CC1G_00693 [Coprinopsis cinerea okayama7#130]	-1.79941	0.000732726	1.04269	1	-1.88467	3.30888e-05
MP02326	---NA---	-3.25062	1.50317e-07	1.10022	0.95246	-3.61728	5.93182e-11
MP02329	ubiquitin-like domain-containing ctd phosphatase 1	-3.03728	5.2576e-13	1.00585	1	-3.06548	6.3346e-16
MP02333	hypothetical protein SCHCODRAFT_51894 [Schizophyllum commune H4-8]	-1.27735	0.146429	1.7226	0.00359954	-2.20919	5.62411e-09
MP02334	classes i and	-6.12962	7.55148e-12	1.69238	0.0308327	-10.3716	2.18779e-21
MP02340	high affinity methionine permease	1.76479	8.91388e-05	2.22058	1.18169e-06	-1.26357	0.137009
MP02341	hypothetical protein SERLA73DRAFT_178032 [Serpula lacrymans var. lacrymans S7.3]	-1.62756	0.00225428	1.05291	1	-1.72646	2.18699e-05
MP02344	phenylacrylic acid decarboxylase	-1.98135	0.00219346	-1.0771	0.982651	-1.849	0.00487631
MP02345	predicted protein [Laccaria bicolor S238N-H82]	-5.58167	3.43051e-11	1.00518	1	-5.66323	4.31791e-13
MP02347	rna ligase	-5.1631	5.79307e-25	1.19961	0.634015	-6.21637	6.64739e-45
MP02350	cop9 signalosome complex subunit 8	-5.61848	1.18627e-29	-1.32306	0.226112	-4.26361	6.70162e-25
MP02351	dead deah box dna helicase	-3.39046	7.68362e-10	-1.32169	0.457343	-2.58045	3.40705e-05
MP02352	protein	-1.45536	0.00962501	1.03054	1	-1.50629	0.00227118
MP02353	trna splicing protein	1.5577	0.00131413	1.30928	0.229742	1.18443	0.209958
MP02357	succinate-semialdehyde dehydrogenase i	3.19398	2.81383e-15	-1.11662	0.835407	3.5467	1.18857e-24
MP02360	duf895 domain membrane protein	2.59404	2.43716e-06	-1.20824	0.775302	3.114	9.26795e-08
MP02361	---NA---	-4.10767	0.00307704	-1.52006	0.608383	-2.79234	0.00628063
MP02362	---NA---	-1.92434	0.00162332	1.324	0.460023	-2.55507	8.70279e-07
MP02363	predicted protein [Laccaria bicolor S238N-H82]	-2.33648	1.00588e-09	-1.42322	0.100326	-1.65035	0.000227499
MP02364	mitochondrial import inner membrane translocase subunit tim54	1.29945	0.0809367	-1.20582	0.4969	1.55902	6.00497e-05
MP02367	glycoside hydrolase family 18 protein	1.31968	0.30213	-1.25481	0.720711	1.64088	0.00752784
MP02368	---NA---	558.116	2.51743e-31	275.39	9.40573e-11	2.05745	0.0173384
MP02370	duf1909-domain-containing protein	-1.91401	0.00011848	-1.20791	0.550899	-1.59629	0.0030793
MP02372	alpha beta hydrolase fold family	-3.25214	1.28429e-11	-1.0788	0.955305	-3.03546	9.43587e-12
MP02374	mitochondrial iron uptake protein	-1.62844	0.00377004	-1.28709	0.426281	-1.27241	0.190093
MP02375	mis12-mtw1 family protein	-2.02619	1.76167e-07	-1.40224	0.101542	-1.45326	0.00396897
MP02380	6-phosphogluconate dehydrogenase	-1.44958	0.0108851	1.09208	0.874449	-1.58945	5.79428e-05
MP02382	werner syndrome atp-dependent helicase	1.64711	0.00211459	1.15433	0.764383	1.41705	0.0108117
MP02383	uncharacterized protein	-1.95622	4.06462e-05	-1.5984	0.0360397	-1.22769	0.218861
MP02385	mitochondrial peptidyl-trna hydrolase	-1.48505	0.0478279	1.27538	0.456741	-1.90199	0.000284728
MP02386	translin-associated factor	-1.74837	0.000997708	-1.06417	0.984852	-1.65503	0.0017097
MP02388	predicted protein [Laccaria bicolor S238N-H82]	1.60249	0.0017599	1.94859	0.000855281	-1.22364	0.199109
MP02389	aconitate hydratase	-1.79817	0.000307567	-1.60953	0.0201244	-1.12593	0.479573
MP02396	protein	2.23657	0.000116723	-1.5814	0.293033	3.52343	1.82345e-17
MP02399	predicted protein [Laccaria bicolor S238N-H82]	-2.82077	0.000483368	-1.42567	0.598668	-1.98865	0.000102334
MP02402	rab small monomeric gtpase	-1.98445	3.05361e-05	1.31363	0.350605	-2.6157	4.98325e-17
MP02404	biotin synthase	1.18976	0.25173	-1.36813	0.127449	1.61975	2.47933e-05
MP02408	threonine aldolase	1.8634	5.52379e-05	-1.31589	0.358069	2.44226	6.6176e-13
MP02409	protein	-2.09903	1.49796e-05	-1.22088	0.595376	-1.72595	0.000181897
MP02412	hypothetical protein SCHCODRAFT_103648 [Schizophyllum commune H4-8]	4.23739	5.28971e-14	2.03974	0.0190169	2.07109	5.59375e-05
MP02415	cbs and pb1 domain-containing protein	1.47719	0.00458183	-1.06161	0.966108	1.56108	0.000218225
MP02417	peptidyl-trna hydrolase 2	1.67358	0.000547693	-1.08514	0.944623	1.80681	4.16446e-06
MP02422	fkbp5_rhior ame: full=fk506-binding protein 5 ame: full=peptidyl-prolyl cis-trans isomerase short=ppiase ame: full=rotamase	1.50413	0.00609334	1.20529	0.574125	1.24111	0.125185
MP02424	---NA---	1.16587	0.383639	-1.39627	0.195107	1.61974	0.000204528
MP02428	related to glomerulosclerosis protein mpv17	1.85472	5.42089e-05	1.52688	0.0655601	1.20832	0.235848
MP02434	predicted protein [Laccaria bicolor S238N-H82]	1.52595	0.00156935	1.01713	1	1.49322	0.000287615
MP02436	amino acid transporter	1.38975	0.0689234	-1.34793	0.374214	1.86263	1.03845e-05
MP02437	protein	1.44586	0.00568122	-1.14627	0.681887	1.65022	6.54618e-06
MP02438	atp-dependent rna helicase has1	1.2929	0.0964473	-1.22969	0.450237	1.58066	6.93196e-05
MP02439	chromodomain y-like 2	-2.43844	0.013732	1.2193	0.935287	-2.99569	0.0014515
MP02441	choline kinase	2.07023	2.18426e-08	1.12304	0.763955	1.83503	4.38916e-08
MP02448	hypothetical protein SERLA73DRAFT_175445 [Serpula lacrymans var. lacrymans S7.3]	1.69049	0.000310276	1.06593	0.952631	1.579	0.000285659
MP02452	dna repair protein rad14	-1.53838	0.0044069	-1.02964	1	-1.49945	0.00265993
MP02453	fanconi anemia complementation group m	-2.7852	1.56979e-12	-1.62822	0.0144891	-1.71948	0.000289927
MP02454	proteasome subunit beta type 3	-1.93412	2.3111e-06	-1.34223	0.160438	-1.44888	0.0044729
MP02458	pxa domain-containing protein	-2.11951	1.14418e-06	1.11939	0.803529	-2.3841	9.4069e-12
MP02460	chalcone isomerase	1.81415	0.000154038	-1.5846	0.0998417	2.86198	3.65121e-13
MP02464	gpi anchored	-5.7938	1.47352e-10	-1.29159	0.726596	-4.51222	5.55417e-20
MP02472	endoplasmic reticulum protein	-1.9824	2.14288e-06	-1.27137	0.349017	-1.56866	0.000763886
MP02474	predicted protein [Laccaria bicolor S238N-H82]	1.75671	0.000202347	1.49224	0.0708343	1.17245	0.301958
MP02475	histidine triad nucleotide binding	-2.35915	2.24416e-06	-1.09527	0.914493	-2.16081	7.66846e-06
MP02477	chaperone dnaj	2.16361	1.78858e-09	1.21416	0.479792	1.77325	1.15254e-06
MP02479	protein	1.30543	0.236183	-1.36093	0.382336	1.76113	0.000623294
MP02480	proteophosphoglycan ppg4	-2.52907	5.75298e-07	-1.17687	0.695267	-2.16033	7.79404e-06
MP02481	protein	-2.00289	1.50181e-07	-1.03683	1	-1.94031	7.0663e-09
MP02482	cytochrome p450	1.41278	0.118294	-1.21978	0.68291	1.72073	0.00224925
MP02484	amp deaminase	-1.76524	5.88449e-05	-1.13455	0.740559	-1.56486	0.000210718
MP02485	nwd2	-1.88877	0.000113669	-1.09759	0.909152	-1.72918	0.000200661
MP02486	integral membrane protein	-7.38324	2.44425e-11	1.30429	0.611708	-9.6903	2.99525e-14
MP02487	extracelular serine carboxypeptidase	1.88909	9.82918e-05	-1.22588	0.508857	2.30588	2.38483e-11
MP02488	---NA---	-1.52552	0.0409446	1.25868	0.542579	-1.93643	9.4567e-05
MP02489	5 -amp-activated protein kinase subunit	-1.56183	0.0401198	-1.02822	1	-1.51825	0.00314227
MP02493	predicted protein [Laccaria bicolor S238N-H82]	-4.96729	5.14859e-13	-1.30034	0.445004	-3.85611	9.49832e-11
MP02495	trna methyltransferase complex subunit cpd1	1.31002	0.0702702	-1.33911	0.173966	1.74503	1.13112e-05
MP02499	protein	-2.09904	1.81618e-06	1.3334	0.288311	-2.80805	9.68775e-19
MP02500	integral membrane protein	1.94951	0.00288653	1.37683	0.330467	1.40019	0.0862225
MP02503	potassium voltage-dependent transporter	2.00402	2.35661e-07	-1.0329	1	2.06024	1.49618e-09
MP02505	predicted protein [Laccaria bicolor S238N-H82]	-2.83639	1.37272e-07	-1.3426	0.334439	-2.12631	3.47809e-05
MP02508	---NA---	-4.06138	3.12071e-13	-1.63068	0.0573914	-2.51006	3.93006e-09
MP02509	protein	-1.56398	0.0033115	-1.20491	0.582126	-1.30278	0.0432388
MP02513	---NA---	-12.5934	2.69522e-68	1.38725	0.122788	-17.5396	7.41069e-93
MP02514	plasma membrane channel protein	2.10107	1.19987e-07	1.21732	0.508857	1.71724	2.06188e-05
MP02516	protein	3.03858	1.48481e-15	-1.04912	1	3.17193	4.92216e-19
MP02519	glycoside hydrolase family 27 protein	4.56979	2.31071e-23	1.03905	1	4.38178	7.12792e-26
MP02521	dimeric dihydrodiol	1.96974	6.50922e-05	-1.15018	0.852863	2.25745	7.05684e-06
MP02522	short-chain dehydrogenase	2.77964	5.05147e-13	-1.60988	0.0170584	4.45616	1.2215e-30
MP02523	l-ornithine 5-monooxygenase	-1.00052	1	1.53358	0.0718604	-1.53961	0.00234057
MP02524	aspartic peptidase a1	-1.06661	0.794811	1.54715	0.0173767	-1.65664	9.75957e-05
MP02526	l-lactate dehydrogenase	3.91346	3.127e-05	4.07782	0.00034635	-1.0446	1
MP02527	terpene synthase family protein	-1.56796	0.00190862	-1.72779	0.00386328	1.09616	0.608317
MP02529	predicted protein [Laccaria bicolor S238N-H82]	-1.69764	0.000104453	-1.2264	0.443185	-1.39156	0.00855962
MP02531	heme oxygenase	-1.75296	3.23367e-05	1.16176	0.644932	-2.04468	5.19269e-10
MP02532	l-lactate dehydrogenase	2.87665	0.000127835	1.94607	0.0290121	1.47461	0.212557
MP02534	protein-binding protein	3.24879	1.87569e-15	1.48737	0.114793	2.17522	7.47023e-11
MP02535	---NA---	-24.6546	1.82259e-43	-1.43386	0.634943	-17.322	1.34811e-15
MP02536	protein	2.34215	5.4591e-10	-1.19662	0.616092	2.78979	1.09863e-17
MP02539	ring finger protein 13	-1.43965	0.0381211	1.18754	0.652227	-1.71716	0.00134369
MP02543	hypothetical protein SCHCODRAFT_258144 [Schizophyllum commune H4-8]	4.66534	1.09387e-07	1.66388	0.515457	2.78634	2.50978e-05
MP02546	protein	3.68055	9.78241e-19	1.50142	0.0813836	2.44089	1.80733e-09
MP02548	protein	-6.70173	1.84553e-19	-1.40096	0.252158	-4.778	1.45562e-17
MP02551	rsc complex subunit sfh1	-2.18921	1.98663e-09	-1.36916	0.119866	-1.60507	6.55035e-05
MP02553	predicted protein [Laccaria bicolor S238N-H82]	2.78064	5.33193e-10	1.32013	0.336186	2.09966	5.23313e-09
MP02557	hypothetical protein CC1G_10109 [Coprinopsis cinerea okayama7#130]	-2.17629	0.00157829	-1.19751	0.733082	-1.83065	0.0135945
MP02561	ace1 transcription factor	-1.31665	0.058547	1.13886	0.718885	-1.50639	0.000481973
MP02562	mynd finger domain-like protein	-1.78364	4.21961e-05	-1.2234	0.467032	-1.46666	0.00473611
MP02565	protein	-6.97068	1.49008e-14	-1.35944	0.419125	-5.13799	2.30168e-11
MP02566	protein	1.65721	0.00258369	-1.52167	0.257321	2.50459	1.30654e-07
MP02568	ankyrin repeat protein	1.96567	0.0714767	-1.47948	0.732916	2.87849	0.00140017
MP02570	dna replication licensing factor mcm6	-2.23021	0.000269821	-1.88293	0.019753	-1.19664	0.577438
MP02571	other haspin protein kinase	-2.33175	3.25583e-08	-1.79928	0.00058463	-1.30235	0.114591
MP02572	predicted protein [Laccaria bicolor S238N-H82]	-1.2672	0.0870962	1.35762	0.134382	-1.72731	8.24909e-07
MP02574	topoisomerase 1-associated factor 1	-2.58436	4.98321e-11	-1.51732	0.0493221	-1.71479	2.64397e-05
MP02579	glycoside hydrolase family 61 protein	-2.15405	0.0291111	1.65613	0.293217	-3.58743	1.62763e-07
MP02580	endosomal cargo receptor	-1.55484	0.00101565	-1.09718	0.849015	-1.42311	0.00326473
MP02583	probable mak16 protein	1.00804	1	-1.63294	0.013698	1.63572	0.000140041
MP02584	hypothetical protein SCHCODRAFT_102927 [Schizophyllum commune H4-8]	-1.226	0.441723	1.68712	0.0573875	-2.07415	1.42864e-05
MP02585	protein	-1.32016	0.0530872	1.33381	0.203208	-1.76831	5.86123e-07
MP02586	exocyst complex component protein	-1.91356	7.41293e-06	-1.26774	0.344979	-1.52064	0.0012207
MP02587	---NA---	-1.28513	0.14283	1.58272	0.0648719	-2.04244	7.22029e-07
MP02592	metacaspase	1.54287	0.00872678	1.49946	0.0466651	1.02489	0.992343
MP02594	lcl2_copc7 ame: full=long chronological lifespan protein 2 flags: precursor	-2.18855	1.67914e-06	-1.46145	0.151622	-1.5021	0.0136644
MP02596	protein	-2.34277	0.0208511	-1.04618	1	-2.23989	0.00988545
MP02597	glycoside hydrolase family 16 protein	2.2021	1.95727e-05	1.09112	0.99251	2.01643	0.000839114
MP02600	---NA---	-2.54587	7.61576e-06	1.10906	0.909152	-2.82094	3.49019e-09
MP02601	dna replication complex gins protein psf2	-3.50752	4.9429e-06	-1.47682	0.186213	-2.38823	0.00216153
MP02602	hypothetical protein SCHCODRAFT_255134 [Schizophyllum commune H4-8]	-2.94279	1.1422e-06	1.09561	0.958147	-3.22912	9.69881e-10
MP02604	---NA---	-2.00593	4.5531e-07	1.25024	0.435048	-2.51857	3.30081e-12
MP02607	duf1960 family protein	2.66434	1.12566e-07	2.43174	0.000235013	1.09213	0.681435
MP02608	protein	5.75654	4.59392e-33	-1.21585	0.709184	6.92903	2.78542e-38
MP02610	developmental regulator	1.70407	0.000348213	1.35533	0.220872	1.25293	0.0876844
MP02611	protein	-1.32675	0.106172	1.21166	0.52906	-1.61566	0.000490085
MP02614	acetyltransferase	-2.22151	2.42842e-07	-1.19647	0.635853	-1.86384	1.96102e-05
MP02615	protein	-1.73632	9.22236e-05	-1.11106	0.830178	-1.57036	0.000278993
MP02617	protein	1.50891	0.00303084	1.08134	0.89738	1.39017	0.0073221
MP02623	#NAME?	1.99921	3.81104e-07	1.25405	0.368471	1.58632	0.000232485
MP02633	predicted protein [Laccaria bicolor S238N-H82]	-2.93827	0.000400564	1.19043	0.85181	-3.4979	1.48404e-10
MP02634	protein	1.90666	0.000367129	-1.10425	0.932706	2.09614	9.1205e-07
MP02635	homoserine o-acetyltransferase	1.31901	0.0996396	-1.14797	0.780799	1.50747	0.00956947
MP02637	predicted protein [Laccaria bicolor S238N-H82]	-1.59754	0.0043255	-1.12315	0.82393	-1.43321	0.0123183
MP02643	glycoside hydrolase family 18 protein	1.88786	1.64537e-06	1.21915	0.498259	1.54251	0.000502385
MP02644	---NA---	15.6147	1.83801e-28	-4.38258	0.0485506	70.1448	2.05732e-84
MP02645	mfs lactose	2.04736	9.52098e-07	1.14515	0.728688	1.7815	6.06999e-06
MP02647	rna splicing factor prp9	-1.723	9.95329e-05	-1.29486	0.270713	-1.3389	0.0160109
MP02650	esterase lipase	2.712	2.00117e-09	-1.1119	0.898697	3.00593	1.1572e-12
MP02652	short-chain dehydrogenase oxidoreductase	-2.05356	0.0329337	1.19216	0.908295	-2.42429	0.00258677
MP02653	protein tyrosine serine phosphatase	-1.83506	1.71025e-05	-1.21344	0.5076	-1.52121	0.00233382
MP02654	aldehyde dehydrogenase	1.53292	0.00165089	-1.13795	0.726752	1.73411	1.35624e-06
MP02657	gtp cyclohydrolase-2	-1.00874	1	1.5416	0.0253093	-1.5627	0.00228191
MP02661	uv-damage endonuclease	2.57798	9.78688e-08	1.73774	0.0194886	1.47733	0.0273084
MP02662	protein	-1.82967	9.34377e-06	-1.20853	0.490655	-1.52158	0.00120749
MP02663	---NA---	1.14022	0.442963	1.88546	0.000146437	-1.66128	3.99074e-05
MP02668	glycoside hydrolase family 17 protein	-1.44783	0.012327	1.18149	0.584652	-1.71817	1.29162e-05
MP02669	---NA---	-3.43183	1.97646e-12	1.18987	0.623724	-4.09773	1.8305e-17
MP02671	protein	-3.86828	9.99442e-24	-1.03458	1	-3.75775	4.81118e-21
MP02672	oligopeptide transporter	2.06341	7.80717e-06	1.08815	0.947086	1.88906	3.07323e-05
MP02673	proteophosphoglycan ppg4	-2.37978	2.4788e-06	-1.01629	1	-2.34417	6.56957e-07
MP02674	---NA---	-20.0251	1.17089e-30	-5.17975	3.21182e-11	-3.89569	1.11591e-11
MP02676	crg1	-1.52225	0.00288154	1.10631	0.81204	-1.69118	8.81448e-06
MP02677	bzip transcription factor	1.57481	0.00191227	1.71028	0.00216609	-1.0913	0.571189
MP02680	sterol metabolism-related protein	-1.53935	0.00169697	-1.08317	0.900045	-1.42751	0.00185239
MP02684	protein	-1.79174	4.33421e-06	1.10165	0.843516	-1.9828	7.22856e-09
MP02685	mrna binding post-transcriptional regulator	-3.59701	3.48329e-15	1.27249	0.370988	-4.58481	9.43402e-34
MP02686	mboat family protein	-1.17752	0.423249	-1.79814	0.00216742	1.51828	0.00131139
MP02689	predicted protein [Laccaria bicolor S238N-H82]	-2.71516	1.23786e-13	-1.19545	0.57275	-2.28148	9.77631e-11
MP02693	glycoside hydrolase family 35 protein	4.87422	1.85998e-23	1.18612	0.734917	4.09283	2.91642e-20
MP02694	hypothetical protein SCHCODRAFT_230981 [Schizophyllum commune H4-8]	2.06565	4.63361e-05	2.96151	0.000538397	-1.44267	0.183367
MP02695	dienelactone hydrolase	2.12278	9.74368e-08	-1.11279	0.828359	2.35077	3.29805e-10
MP02696	mannosyl transferase	3.97771	7.3843e-15	-1.09793	1	4.3301	9.04158e-16
MP02697	conserved fungal protein	10.7241	3.11674e-20	2.45936	0.000257664	4.35101	2.32921e-09
MP02698	hypothetical protein SCHCODRAFT_104219 [Schizophyllum commune H4-8]	2.46603	4.48621e-06	-1.10588	0.956064	2.70847	3.12901e-08
MP02699	family protein	-1.84124	8.80045e-05	-1.65536	0.0121522	-1.11752	0.665457
MP02704	---NA---	2.33802	0.00954409	1.86885	0.237828	1.24555	0.491335
MP02706	glycoside hydrolase family 79 protein	3.50114	4.83282e-10	-1.61744	0.126918	5.63635	3.59802e-17
MP02709	uba ts-n domain containing protein	1.75277	0.000348016	1.00164	1	1.74465	4.16446e-06
MP02711	salicylate hydroxylase	4.94825	1.48781e-31	1.06891	0.978113	4.60313	2.15776e-34
MP02713	phosphoprotein phosphatase	-1.53026	0.00613434	1.22326	0.439829	-1.88155	1.66958e-06
MP02714	hypothetical protein SCHCODRAFT_103277 [Schizophyllum commune H4-8]	-2.368	0.00766728	1.55511	0.207545	-3.79512	1.85731e-09
MP02715	nucleoside transporter	-1.68219	0.000167312	1.1146	0.800139	-1.88504	2.40345e-08
MP02719	tpr repeat protein	-2.31788	1.95799e-08	-1.24225	0.433143	-1.87874	3.3852e-06
MP02724	---NA---	1.7026	0.0110977	-1.88505	0.0295562	3.19377	6.55939e-19
MP02725	---NA---	-559.914	1.75091e-131	1.26158	0.47659	-708.784	4.26194e-173
MP02727	probable glucokinase	-3.09542	4.21743e-09	1.45654	0.0791514	-4.52536	1.08428e-19
MP02728	protein kinase activator	1.32334	0.0945892	-1.25055	0.426179	1.65057	0.000104029
MP02729	---NA---	-1.26354	0.431448	1.49329	0.350891	-1.89239	0.00182376
MP02730	udp-xylose synthase	-1.54205	0.00175144	-1.28602	0.277285	-1.20457	0.131232
MP02731	protein	1.31131	0.0695298	-1.18016	0.614885	1.54111	0.000576388
MP02732	---NA---	2.21387	0.000365561	-1.0891	1	2.38645	1.64013e-05
MP02733	vacuolar calcium ion transporter	-15.0747	1.97067e-33	-1.20605	0.779098	-12.8167	9.68874e-18
MP02734	heat shock protein sti1	1.82594	9.85956e-06	1.17091	0.607108	1.55285	0.000138551
MP02735	leukocyte receptor cluster member 1-like	-1.59822	0.0013478	-1.15157	0.682219	-1.39452	0.0169132
MP02739	gmc oxidoreductase	2.47464	7.01261e-06	1.04788	1	2.34814	2.44169e-06
MP02740	60s ribosomal protein l18	1.19361	0.237947	-1.26953	0.336898	1.50867	0.00106948
MP02747	60s ribosomal protein l3	1.10952	0.618011	-1.43093	0.114058	1.57955	0.000217161
MP02749	glucose oxidase	-1.95099	0.000497428	1.34386	0.253174	-2.63466	6.08012e-08
MP02752	hypothetical protein SCHCODRAFT_230979 [Schizophyllum commune H4-8]	1.2783	0.199578	-1.3538	0.296185	1.72699	6.41236e-05
MP02753	protein	-3.49875	4.20615e-13	1.12619	0.828359	-3.95835	3.72442e-15
MP02754	---NA---	-116.075	3.5214e-45	1.16185	0.77748	-135.374	2.79011e-44
MP02755	gmc oxidoreductase	-2.28176	2.4208e-06	1.34876	0.210102	-3.09146	8.63601e-14
MP02757	zinc knuckle domain-containing protein	-1.58574	0.00347949	-1.11857	0.819443	-1.42171	0.0157172
MP02758	het domain-containing protein	-1.79158	0.00574622	-1.08319	0.986638	-1.66198	0.0130416
MP02759	dna repair protein rad8	-1.6743	0.000172662	-1.1138	0.799812	-1.51025	0.00073496
MP02762	lea domain protein	6.75915	1.5257e-16	5.37784	3.87284e-06	1.25201	0.465066
MP02763	dehydrodolichyl diphosphate synthetase	2.11826	1.73499e-08	-1.15983	0.716168	2.44579	6.74242e-13
MP02769	nuclear pre-mrna down-regulation	-1.64708	0.000896158	-1.12273	0.783054	-1.47681	0.00594636
MP02771	---NA---	-15.7795	1.49994e-39	-1.51846	0.287748	-10.4461	6.29465e-38
MP02772	peptidase family m28 family	2.77228	2.96041e-14	2.12679	7.66047e-06	1.29779	0.0699903
MP02773	membrane transporter	2.30331	2.45243e-10	1.22097	0.448157	1.87853	3.22866e-08
MP02776	hypothetical protein SCHCODRAFT_114348 [Schizophyllum commune H4-8]	3.29546	4.50882e-05	-1.09032	1	3.52386	7.20677e-07
MP02779	---NA---	-2.25068	1.0205e-07	-1.24384	0.436335	-1.82015	4.862e-05
MP02780	predicted protein [Laccaria bicolor S238N-H82]	2.3574	0.00212581	-4.45114	0.00777611	10.4425	1.35478e-11
MP02785	protein	2.47909	9.77771e-11	-1.10137	0.844838	2.7192	1.03693e-17
MP02788	isoflavone reductase family protein	8.34605	3.12015e-18	2.27097	0.00623328	3.66359	6.79973e-10
MP02790	dihydrodipicolinate synthase	1.72652	0.000358839	1.05318	1	1.6324	0.00044296
MP02791	predicted protein [Laccaria bicolor S238N-H82]	1.12356	0.550613	-1.3747	0.142199	1.53746	0.000581576
MP02792	dna ligase iv	1.60852	0.000488057	1.04884	1	1.52642	0.00233326
MP02793	mfs multidrug	2.35609	1.83922e-08	1.10586	0.830178	2.12225	2.57072e-08
MP02799	exocyst complex component sec6	-2.11709	5.71071e-08	-1.19714	0.536173	-1.77832	5.89634e-07
MP02800	camk camkl gin4 protein kinase	-2.76542	0.0035738	-1.88287	0.145315	-1.49671	0.392525
MP02802	prolipoprotein diacylglyceryl transferase	-1.51828	0.0411042	1.42918	0.242541	-2.18567	5.88211e-09
MP02803	protein	2.15251	7.49469e-06	-1.58528	0.166312	3.40234	9.67741e-15
MP02807	protein	1.6175	0.00502092	-1.10865	0.890842	1.7838	5.04269e-05
MP02808	protein	3.02333	1.1799e-11	3.15318	2.67887e-09	-1.0463	0.922134
MP02816	sterol o-acyltransferase	3.99614	3.80452e-25	1.55681	0.0210893	2.55519	7.8971e-16
MP02818	delta(24(24 ))-sterol reductase	1.39768	0.0190428	-1.15537	0.656271	1.60662	3.36901e-05
MP02821	argininosuccinate lyase	-2.12316	1.57155e-08	-1.60052	0.00625445	-1.33377	0.0333188
MP02824	forkhead box protein i1	1.38509	0.0190389	-1.31888	0.220163	1.81785	4.53298e-08
MP02826	proteophosphoglycan 5	-1.6905	0.0629398	1.26962	0.702034	-2.13567	4.67164e-06
MP02828	zinc finger protein 169	-1.49113	0.00736822	1.06089	0.975373	-1.58737	0.000301139
MP02829	saga complex subunit spt20	-1.32888	0.0754662	1.22019	0.519883	-1.62716	0.000169504
MP02833	protein	2.00387	6.67902e-05	-1.2068	0.730925	2.40135	2.65883e-08
MP02834	protein	3.71139	1.50177e-10	-1.14577	1	4.19324	5.36252e-06
MP02835	tpa: cytochrome	-2.11128	7.41178e-05	1.1016	0.905918	-2.33654	1.80504e-07
MP02837	ubiquinone biosynthesis monooxygenase coq6	-1.46239	0.00521387	1.02745	1	-1.50934	0.00031021
MP02839	rnu3ip2 protein	1.91741	4.06444e-06	-1.33784	0.255593	2.55363	3.07829e-17
MP02840	mzt1_cocim ame: full=mitotic-spindle organizing protein 1 ame: full=mitotic-spindle organizing protein associated with a ring of gamma-tubulin 1	-1.28496	0.130115	1.21102	0.507177	-1.56455	0.000930381
MP02842	gly-x carboxypeptidase	1.89425	3.73459e-05	-1.06253	0.989665	2.00141	6.45867e-07
MP02843	ribose-phosphate pyrophosphokinase 2	1.63686	0.000374424	1.08737	0.899409	1.49877	0.00133698
MP02844	dna replication factor	-2.60216	1.78448e-07	-1.74183	0.013365	-1.506	0.034675
MP02846	sorbose reductase sou1	19.9143	1.51374e-32	1.53828	0.78562	12.6717	1.63408e-35
MP02847	high-affinity nicotinic acid transporter	3.36276	8.98735e-10	-1.38045	0.365319	4.62206	8.84295e-42
MP02849	dna ligase iii-like protein	1.64714	0.0007033	1.13931	0.720336	1.4404	0.00341441
MP02854	aryl-alcohol oxidase	1.75196	0.00474624	1.48181	0.364523	1.17	0.678166
MP02855	e3 ubiquitin isg15 ligase trim25-like	-2.49493	5.35369e-10	-1.38857	0.125964	-1.80888	2.27063e-05
MP02857	lipid particle protein	2.64123	3.63997e-11	1.14315	0.78424	2.29923	3.56185e-10
MP02858	protein	2.04961	1.37329e-07	1.20925	0.490705	1.68708	6.92197e-06
MP02860	spectrin repeat containing protein	-3.01093	2.1516e-06	-1.60579	0.142667	-1.88491	0.00917686
MP02862	carbohydrate-binding module family 13 protein	1.95838	0.000718966	-1.42864	0.529263	2.78565	1.8447e-06
MP02863	dna mismatch repair protein msh6	1.43102	0.0151544	-1.47	0.067501	2.09503	1.54315e-10
MP02864	protein	-1.45709	0.00759426	1.21926	0.484173	-1.7841	3.78615e-06
MP02867	dna polymerase subunit delta-4	-1.32165	0.0494731	1.42277	0.0816473	-1.88732	2.02884e-07
MP02869	protein	-1.02291	1	-1.65035	0.0602843	1.60902	0.00166829
MP02872	amino acid transporter	1.57107	0.0507885	-1.20735	0.82119	1.88692	0.00185506
MP02873	---NA---	-2.37722	7.8012e-06	1.32368	0.363655	-3.18029	1.19497e-12
MP02874	transcriptional regulator	-1.54252	0.00484498	-1.1626	0.692847	-1.33186	0.0545114
MP02877	integral membrane protein	-1.85852	0.00254537	1.18268	0.705175	-2.21336	5.12022e-06
MP02878	related to cingulin	-2.5749	2.62579e-12	1.02405	1	-2.64783	2.51636e-16
MP02880	alpha beta hydrolase fold protein	-1.92787	5.16797e-06	-1.12473	0.799737	-1.72132	0.000159211
MP02886	carbohydrate-binding module family 13 protein	1.66206	0.000388242	-1.59498	0.00920264	2.63859	6.6033e-17
MP02887	alcohol dehydrogenase iv	2.25206	3.46238e-07	1.27425	0.512706	1.75786	0.00230939
MP02889	phosphatidyl synthase	-2.07465	5.27678e-05	-1.58647	0.0712908	-1.31342	0.170077
MP02892	chitin synthase	-1.61964	0.00462277	-1.04754	1	-1.55219	0.00222583
MP02893	probable gegh 16 protein	-1.93033	6.36113e-06	1.59998	0.0695662	-3.11162	1.43276e-10
MP02895	alpha beta hydrolase fold protein	1.64911	0.000405599	-1.37362	0.143162	2.25626	2.35078e-12
MP02899	ribosome biogenesis protein noc4	1.71084	9.19e-05	-1.37692	0.164868	2.3444	2.34985e-14
MP02900	2-nitropropane dioxygenase	2.41666	2.68715e-09	1.32431	0.279235	1.81596	7.89068e-05
MP02901	---NA---	3.56355	2.44939e-06	1.55564	0.603461	2.27786	0.020242
MP02902	zinc metalloproteinase	-1.51669	0.0047745	1.25229	0.46621	-1.9079	1.80677e-06
MP02904	mfs allantoate	2.98293	1.52504e-06	1.26827	0.68291	2.36031	1.04603e-06
MP02906	hypothetical protein CC1G_14824 [Coprinopsis cinerea okayama7#130]	2.07378	1.99939e-06	1.15836	0.716168	1.78522	4.22103e-07
MP02909	phosphatidylinositol class p isoform cra_a	2.57643	1.79873e-10	1.11047	0.8862	2.31144	3.4008e-10
MP02913	mfs transporter	6.88056	3.28541e-26	-1.46404	0.396688	9.99874	7.46936e-42
MP02915	glycosyltransferase family 2 protein	-1.77891	0.000254596	-1.11527	0.821439	-1.60565	0.000666322
MP02917	aryl-alcohol oxidase	1.87906	7.55127e-05	1.32497	0.378608	1.41761	0.0284236
MP02919	rolly protein	6.26803	1.88391e-11	1.56943	0.609426	3.95891	3.40296e-09
MP02924	mfs multidrug transporter	2.35477	1.90961e-08	1.78414	0.00794704	1.31232	0.0601006
MP02926	arginine methyl transferase	1.48177	0.00974411	-1.42799	0.154879	2.11008	2.05429e-08
MP02927	phenylalanine ammonium lyase	3.49282	3.97352e-11	1.15947	0.754415	3.00014	3.12256e-12
MP02928	duf1168 domain-containing protein	-1.5448	0.00324465	-1.25961	0.363113	-1.234	0.136234
MP02929	pheromone-regulated membrane protein prm10	1.99922	4.08012e-06	-1.01397	1	2.01553	7.59692e-09
MP02930	carbohydrate esterase family 9 protein	1.72896	6.90234e-05	-1.27675	0.323088	2.19936	7.25016e-13
MP02931	hypothetical protein CC1G_14136 [Coprinopsis cinerea okayama7#130]	7.245	9.16255e-30	-1.17409	0.838438	8.39421	7.4656e-49
MP02932	conserved oligomeric golgi complex subunit 2-like	-1.58179	0.000955314	-1.35467	0.147086	-1.17431	0.236404
MP02937	hypothetical protein CC1G_06867 [Coprinopsis cinerea okayama7#130]	2.29781	6.94714e-05	-1.56429	0.280682	3.56685	1.82758e-09
MP02939	small nuclear ribonucleoprotein sm d3	-2.13352	1.00333e-08	-1.58295	0.0223506	-1.35521	0.038012
MP02940	predicted protein [Laccaria bicolor S238N-H82]	1.87819	5.41271e-06	-1.08406	0.92174	2.02707	1.36355e-09
MP02941	splicing factor u2af subunit	1.00485	1	-1.50448	0.0526789	1.5028	0.000367711
MP02944	glycoside hydrolase family 61 protein	-1.73197	0.0214542	1.21416	0.70534	-2.09307	8.09585e-05
MP02946	expressed protein [Schizophyllum commune H4-8]	-2.45178	0.0100781	2.9022	0.00384053	-6.98757	1.39412e-21
MP02948	duf1674 domain-containing protein	-2.46778	3.8821e-07	1.1946	0.684559	-2.96868	4.24569e-19
MP02951	c6 finger domain	-1.10375	0.760624	1.8402	0.0087581	-2.03586	2.25182e-06
MP02955	histone deacetylase clr3	-1.74788	3.17151e-05	-1.388	0.0978745	-1.26525	0.0597056
MP02958	formate nitrite transporter family	2.26942	8.90623e-06	-1.2891	0.8543	2.90272	0.00192365
MP02962	protein	2.58151	2.78563e-07	1.09534	0.958147	2.34817	2.94583e-11
MP02963	flavoprotein oxygenase	2.58776	2.33218e-06	-1.00653	1	2.57817	1.50373e-07
MP02969	cell division control protein 23	1.24324	0.177348	-1.9593	0.00039669	2.4268	9.23879e-11
MP02973	protein	-1.89579	0.0109523	1.86662	0.0144891	-3.50959	7.62838e-13
MP02977	dna replication licensing factor cdc19 (cell division control protein 19)	-2.48273	9.14009e-12	-1.82807	0.000365379	-1.36522	0.0234533
MP02978	hypothetical protein SCHCODRAFT_111509 [Schizophyllum commune H4-8]	7.48794	4.56571e-24	-1.21209	0.831207	8.98022	1.1648e-34
MP02984	mitochondrial iron ion transporter	3.4903	1.66105e-16	-1.09579	0.90297	3.8042	3.43883e-28
MP02986	duf636 domain-containing protein	-1.62828	0.00916023	1.27835	0.476446	-2.08891	1.17356e-07
MP02990	protein	1.7945	0.0193966	-1.19282	0.870661	2.13672	0.00119197
MP02994	protein	-1.46822	0.069629	1.42726	0.223758	-2.10605	5.56881e-07
MP02999	dna repair protein rad26	-1.84663	7.5161e-05	-1.34748	0.213621	-1.37862	0.0225333
MP03000	histone-lysine n-methyltransferase set9	-1.36576	0.0406499	1.1964	0.545823	-1.64087	1.44175e-05
MP03003	protein	1.3755	0.0259977	-1.16098	0.669435	1.58909	5.11072e-05
MP03006	conserved hypothetical protein [Arthroderma otae CBS 113480]	39.2453	2.65213e-60	-1.58543	0.689722	59.5367	4.20305e-81
MP03007	protein	-3.14093	2.94079e-08	-1.01682	1	-3.09776	1.00345e-08
MP03009	cytochrome p450	33.3547	9.52255e-56	-1.01393	1	33.5748	5.55025e-61
MP03012	membrane transporter	1.5906	0.00249041	1.09809	0.85817	1.44212	0.00673095
MP03013	---NA---	1.72422	0.00022198	-1.05863	0.974548	1.81683	2.83631e-06
MP03014	protein	-3.74099	1.726e-07	-1.76145	0.112252	-2.13157	0.00367398
MP03016	proteasome regulatory particle subunit	-2.02408	6.47786e-07	-1.49796	0.0384298	-1.36059	0.0125103
MP03019	glycogen phosphorylase	2.55443	4.32929e-11	1.29244	0.299052	1.96851	1.32137e-08
MP03020	mfs multidrug transporter	2.04962	0.00052253	1.30459	0.479219	1.55516	0.0103354
MP03022	exosome component isoform cra_a	-1.6823	0.00879567	-1.25848	0.543081	-1.34893	0.119591
MP03024	---NA---	-27.0233	1.33536e-20	-1.03242	1	-26.498	1.6212e-22
MP03025	protein	2.11477	3.64878e-05	1.1157	0.909952	1.89191	1.19102e-05
MP03026	---NA---	1.6766	0.00301838	1.18443	0.722384	1.41031	0.022503
MP03030	prefoldin subunit 3	-1.62173	0.000766921	-1.35805	0.17038	-1.20073	0.205076
MP03031	---NA---	2.14223	5.65075e-06	-1.57538	0.148066	3.36828	3.9665e-13
MP03032	protein	7.79731	2.05852e-27	-1.04472	1	8.07958	1.87445e-39
MP03035	small glutamine-rich tetratricopeptide repeat-containing protein	1.84529	0.059307	-1.87742	0.365757	3.44414	0.000161457
MP03038	protein	-10.8995	3.2004e-38	1.22475	0.519883	-13.4205	1.68883e-43
MP03039	hypothetical protein CC1G_10803 [Coprinopsis cinerea okayama7#130]	4.05097	3.87268e-05	1.42704	0.7764	2.83749	0.00106791
MP03043	heat shock protein 70 hsp70 interacting	-2.24995	2.48443e-06	1.19135	0.661451	-2.69952	9.6444e-19
MP03045	pheromone receptor	3.62695	1.79278e-08	-1.40928	0.599943	5.05244	4.44521e-11
MP03047	pheromone receptor	1.20873	0.47887	-3.87065	9.14208e-08	4.64284	9.81172e-18
MP03052	hypothetical protein SCHCODRAFT_231461 [Schizophyllum commune H4-8]	1.60002	0.00106754	-1.01951	1	1.6268	5.00447e-05
MP03054	small glutamine-rich tetratricopeptide repeat-containing protein beta- partial	2.1214	6.06704e-07	1.24712	0.500663	1.69205	5.64471e-05
MP03056	hypothetical protein SCHCODRAFT_231461 [Schizophyllum commune H4-8]	2.28535	8.26074e-07	-1.71288	0.126182	3.87203	1.6278e-15
MP03057	---NA---	2.4657	0.00111487	-1.11732	1	2.74171	0.000151475
MP03059	---NA---	-4.9155	1.10176e-17	-1.02768	1	-4.79693	1.97312e-14
MP03063	---NA---	1.77024	0.0561978	-1.67911	0.39595	2.91399	0.000229544
MP03064	ibr domain-containing protein	1.13524	0.706663	-2.52684	0.00144948	2.83129	7.50421e-08
MP03066	---NA---	2.28777	0.000206486	-1.09184	1	2.48964	1.99232e-05
MP03070	protein	1.53895	0.00154111	-1.1176	0.786222	1.71319	3.3591e-06
MP03073	adenylate kinase	1.62313	0.000621284	1.18702	0.611114	1.36224	0.0172766
MP03076	antiviral protein	-2.26884	6.68891e-10	-1.23116	0.428648	-1.85251	1.28178e-06
MP03079	lysophospholipase a	3.1743	0.000200233	-1.11502	1	3.51552	1.75893e-05
MP03083	cytosolic regulator pianissimo	-1.57133	0.000853496	-1.00034	1	-1.57761	0.000162049
MP03086	phosphoglycerate mutase family protein	-1.55414	0.00272194	1.17145	0.635829	-1.82881	2.26681e-06
MP03091	protein	-1.73637	2.28996e-05	1.16208	0.634648	-2.02648	2.63826e-10
MP03092	carbohydrate-binding module family 50 protein	1.01062	1	2.72516	0.0101963	-2.72442	0.00365937
MP03095	hypothetical protein SERLADRAFT_349839 [Serpula lacrymans var. lacrymans S7.9]	-3.0936	3.82213e-16	1.18282	0.620344	-3.67713	2.96744e-20
MP03096	thiazole biosynthetic enzyme	5.57844	3.51507e-09	1.75614	0.209766	3.16744	3.75315e-13
MP03097	hypothetical protein SERLA73DRAFT_182683 [Serpula lacrymans var. lacrymans S7.3]	20.6596	1.66939e-54	1.02883	1	19.9579	2.38914e-69
MP03099	hypothetical protein SCHCODRAFT_107392 [Schizophyllum commune H4-8]	-1.55943	0.00138816	-1.18502	0.55428	-1.32262	0.0276594
MP03100	#NAME?	1.68215	0.000178642	1.15665	0.686291	1.44691	0.00196802
MP03101	predicted protein [Laccaria bicolor S238N-H82]	-1.42372	0.0237063	1.05005	1	-1.5005	0.00310643
MP03102	mfs transporter	3.21998	5.93358e-14	-1.02556	1	3.2865	6.49684e-22
MP03104	26s proteasome non-atpase regulatory subunit 9	-1.55144	0.00170639	-1.20504	0.513992	-1.29511	0.0517824
MP03105	septin family p-loop gtpase	2.04692	7.22492e-08	-1.23218	0.41524	2.50991	8.75035e-16
MP03106	dihydroxy-acid dehydratase	2.17469	3.34398e-09	-1.10579	0.825411	2.39391	3.46679e-15
MP03109	phosphate transport protein mir1	3.17827	3.51116e-06	2.71252	8.43928e-05	1.16743	0.609924
MP03110	dna mismatch repair protein msh5	1.45318	0.0149248	-1.11804	0.866712	1.6115	0.00139503
MP03111	thioesterase superfamily protein	-3.02393	0.000898015	-1.4399	0.476446	-2.11091	0.0468545
MP03114	ras guanine-nucleotide exchange	-1.95259	0.00169142	1.24198	0.594219	-2.43597	3.31628e-07
MP03115	hypothetical protein SERLA73DRAFT_87928 [Serpula lacrymans var. lacrymans S7.3]	2.10567	5.70584e-06	1.07673	0.959153	1.94667	3.3927e-05
MP03116	hypothetical protein SERLA73DRAFT_169246 [Serpula lacrymans var. lacrymans S7.3]	-2.50775	2.59867e-05	1.0058	1	-2.5498	2.3899e-07
MP03117	hypothetical protein CC1G_05219 [Coprinopsis cinerea okayama7#130]	-1.16141	0.815372	-2.28826	0.185775	1.9689	0.00433302
MP03121	---NA---	-1.44253	0.0067938	1.09585	0.851751	-1.58789	3.30888e-05
MP03124	predicted protein [Postia placenta Mad-698-R]	2.54956	2.35661e-07	-1.04629	1	2.65719	2.27424e-09
MP03126	-like helicase 1	-2.88818	5.69622e-13	-1.39136	0.114495	-2.09183	6.69025e-09
MP03127	an1-type zinc finger protein 2a-like	1.886	2.52735e-05	1.05531	0.995236	1.78068	1.73265e-06
MP03134	tpa_inf: gpr1 fun34 -class plasma membrane protein	1.9493	0.10861	-1.2529	0.879691	2.4249	0.00733701
MP03135	rrm domain-containing protein	-1.46814	0.0100545	1.13711	0.739071	-1.67741	1.56521e-05
MP03136	multidrug resistance protein 1	1.59748	0.00129679	1.0781	0.920178	1.47507	0.00115694
MP03141	mfs sugar	2.47831	2.1061e-11	1.07981	0.964783	2.28155	1.26636e-08
MP03142	atypical rio rio1 protein kinase	-1.24213	0.181357	-1.77744	0.00199327	1.42081	0.0097133
MP03146	protein	2.0437	4.10019e-07	1.44988	0.055244	1.40342	0.00570284
MP03148	transferase family protein	-2.27583	1.8293e-08	-1.07161	0.944457	-2.1376	5.92054e-09
MP03149	hypothetical protein SERLA73DRAFT_183145 [Serpula lacrymans var. lacrymans S7.3]	-1.91883	0.00563804	-1.1093	0.933081	-1.7426	0.0106688
MP03151	hypothetical protein CC1G_00921 [Coprinopsis cinerea okayama7#130]	4.77428	6.03249e-21	1.29112	0.608726	3.66	1.0874e-21
MP03159	cytochrome p450	1.69363	0.0534581	-1.30035	0.721251	2.17172	5.54206e-06
MP03160	protein	-1.05129	0.947106	-1.86249	0.0317079	1.75966	0.0029216
MP03162	protein	-2.69244	0.0123234	-1.03483	1	-2.64232	0.00706478
MP03163	mitochondrial rna polymerase	1.30967	0.096709	-1.17016	0.668294	1.52502	0.000700317
MP03164	epoxide hydrolase	2.45642	1.2674e-09	-1.09311	0.925738	2.67225	3.23071e-14
MP03165	histone	-2.18464	2.09784e-08	1.00522	1	-2.20324	1.19034e-11
MP03166	---NA---	1.69129	5.73649e-05	1.03796	1	1.62214	3.5738e-05
MP03167	hypothetical protein CC1G_11023 [Coprinopsis cinerea okayama7#130]	2.34763	9.19e-05	1.80613	0.00383074	1.28904	0.248287
MP03168	protein	7.03121	8.32185e-19	-1.6502	0.0899724	11.5556	2.64873e-44
MP03169	---NA---	3.27174	1.10446e-12	1.99326	0.00124164	1.63364	0.000192079
MP03170	---NA---	2.71693	3.10464e-09	-1.10197	0.85181	2.98202	1.14736e-14
MP03172	hypothetical protein CC1G_05770 [Coprinopsis cinerea okayama7#130]	-3.27375	8.74061e-08	-1.12825	0.919391	-2.91411	5.91895e-09
MP03173	hypothetical protein SERLA73DRAFT_187902 [Serpula lacrymans var. lacrymans S7.3]	5.69766	8.41681e-12	3.64978	0.00012434	1.55491	0.0536445
MP03174	glycoside hydrolase family 27 protein	1.79783	3.52749e-05	-1.00007	1	1.79048	1.83017e-06
MP03175	protein	-2.49868	6.32857e-08	-1.98004	0.00403607	-1.27185	0.316913
MP03178	protein	5.14854	1.74404e-18	2.97469	1.36952e-05	1.72417	0.00576736
MP03179	methylene-fatty-acyl-phospholipid synthase	-1.6132	0.000360064	-1.00084	1	-1.62015	2.39659e-05
MP03183	protein	1.53426	0.00241466	-1.11157	0.810218	1.69825	1.85294e-06
MP03185	zinc finger protein zpr1	-2.7464	4.71206e-12	1.05788	0.989665	-2.92172	7.32469e-18
MP03187	protein	-2.46981	2.35661e-07	1.21887	0.642522	-3.02416	2.51306e-08
MP03188	predicted protein [Laccaria bicolor S238N-H82]	4.65946	1.03619e-29	1.37885	0.136506	3.36409	8.42834e-25
MP03192	averantin oxidoreductase	-10.95	3.7269e-32	-1.16305	0.753327	-9.39823	3.46113e-42
MP03193	protein	-1.62905	0.00320609	-1.78919	0.00469455	1.09007	0.66736
MP03194	---NA---	1.84432	2.95259e-06	1.0166	1	1.80594	2.11414e-07
MP03197	---NA---	-3.62057	1.17743e-10	-1.03018	1	-3.54793	2.65427e-14
MP03198	protein	-1.52748	0.265369	1.5338	0.353951	-2.34712	0.00618188
MP03200	rpa49 subunit specific to nuclear rna polymerase i	-2.16438	2.60263e-08	-1.26026	0.317846	-1.7272	8.47195e-06
MP03202	flavonol synthase	5.57863	5.01078e-13	-1.11953	1	6.4333	4.27451e-17
MP03204	rab9 effector protein with kelch motifs	-1.59426	0.00098388	-1.13977	0.732547	-1.40427	0.00861195
MP03206	protein	5.72366	2.3061e-20	6.45164	1.68702e-09	-1.13249	0.777894
MP03208	predicted protein [Laccaria bicolor S238N-H82]	-2.42285	1.02116e-10	-1.28102	0.299654	-1.89902	2.94578e-08
MP03210	protein	-6.11097	7.53404e-22	-1.02255	1	-5.98885	5.75888e-29
MP03211	hypothetical protein SERLA73DRAFT_162822 [Serpula lacrymans var. lacrymans S7.3]	-1.84403	0.00239375	-2.17049	0.000534256	1.17464	0.501326
MP03213	protein	1.86172	2.84261e-06	1.17648	0.593898	1.57503	6.0226e-05
MP03214	copper amine oxidase	-1.91264	6.84713e-05	-1.18289	0.693613	-1.62482	8.78584e-05
MP03215	hypothetical protein CC1G_06895 [Coprinopsis cinerea okayama7#130]	3.15015	3.11521e-10	1.29177	0.587469	2.42391	8.18191e-09
MP03217	protein	2.5108	3.45264e-07	1.45169	0.606049	1.70657	0.0939069
MP03219	na+ h+ antiporter nha1	2.047	1.53957e-06	1.34285	0.21789	1.51729	0.000379823
MP03220	protein	5.81653	1.29333e-34	1.22312	0.532202	4.73418	6.14426e-30
MP03224	amino acid adenylation domain protein	-2.56619	1.25242e-11	1.10524	0.840466	-2.84849	1.96839e-15
MP03225	histone-lysine n-methyltransferase	-1.71277	5.12777e-05	1.02594	1	-1.7663	5.97744e-07
MP03226	---NA---	3.28951	4.01856e-08	2.41681	0.00745884	1.34958	0.153744
MP03229	hypothetical protein PIIN_07220 [Piriformospora indica]	2.80514	4.63062e-10	1.14016	0.874246	2.45817	3.25814e-08
MP03231	major facilitator superfamily multidrug- dha1 sub-family	-3.46906	3.94697e-05	1.05554	1	-3.71233	1.76922e-07
MP03232	gtp-binding protein ypt1	-1.60289	0.00099998	1.26722	0.340723	-2.0392	7.69886e-11
MP03236	glycoside hydrolase family 55 protein	2.24529	0.00216307	-1.13494	0.949124	2.54268	0.00018259
MP03237	related to qcr10-ubiquinol--cytochrome-c reductase kda subunit	-1.6055	0.000965949	1.05357	0.994994	-1.6955	6.58524e-06
MP03238	argonaute-like protein	3.2968	6.9203e-15	-1.19864	0.697112	3.91255	5.34004e-27
MP03241	nad binding oxidoreductase	4.33359	4.55841e-09	1.0597	1	4.02801	1.78215e-10
MP03243	---NA---	3.48812	1.16249e-10	1.21877	0.801326	2.83733	5.92758e-10
MP03244	enhancer of zeste homolog 2	-1.76184	0.00388599	-1.13515	0.858526	-1.5654	0.0116245
MP03247	glycoside hydrolase family 55 protein	1.8683	0.00112106	-1.73773	0.0174942	3.23424	1.90045e-10
MP03248	epoxide	2.37306	7.78796e-11	1.16477	0.655186	2.02834	1.01467e-09
MP03250	pepsinogen a2 precursor	-2.17805	9.73061e-05	1.33764	0.372341	-2.90572	6.95764e-14
MP03251	protein	-2.76517	0.000166388	-1.09602	0.96651	-2.52009	1.25272e-05
MP03252	predicted protein [Laccaria bicolor S238N-H82]	-2.57894	1.208e-12	1.04863	1	-2.71774	1.5647e-12
MP03253	major facilitator superfamily multidrug- dha1 sub-family	2.90795	7.61418e-11	1.19859	0.627774	2.41829	6.42479e-14
MP03254	pectate lyase	1.56203	0.00197013	1.36238	0.214473	1.14095	0.386957
MP03258	membrane protein	1.9118	2.75876e-05	1.49462	0.0656244	1.27409	0.0470494
MP03267	argonaute-like protein	3.36346	7.29137e-19	1.23008	0.484343	2.72504	1.42864e-16
MP03268	translation initiation factor eif-2b subunit gamma	1.20025	0.289477	-1.43822	0.0949765	1.7167	4.92923e-05
MP03269	cell division control protein 45	-2.31861	5.16063e-08	-1.8984	0.000741048	-1.23064	0.273947
MP03270	protein	1.92602	2.51281e-06	1.01238	1	1.89532	6.32187e-09
MP03271	hypothetical protein SERLA73DRAFT_58493 [Serpula lacrymans var. lacrymans S7.3]	1.50397	0.0091727	-1.09435	0.903387	1.63721	3.32413e-05
MP03275	pam18p	-1.76663	0.000218263	-1.03374	1	-1.71974	0.000104024
MP03278	oligopeptide transporter	14.943	2.47642e-12	-2.54692	0.111913	38.0711	1.9487e-62
MP03281	cord and cs domain protein	1.64666	0.000197596	-1.13504	0.725848	1.86078	3.8059e-08
MP03283	catalase	2.09447	8.1615e-06	-1.59127	0.0344154	3.31783	4.39622e-19
MP03291	related to dynactin subunit p62	1.53206	0.00274655	-1.04657	1	1.59779	7.20566e-05
MP03292	related to mss51-mrna processing protein	1.29311	0.130575	-1.26295	0.43585	1.62312	1.76469e-05
MP03293	succinate:fumarate antiporter	-3.0557	9.0286e-14	1.03379	1	-3.17177	7.12811e-19
MP03294	wd repeat protein	1.64249	0.00137369	-1.08394	0.949527	1.77164	3.52668e-05
MP03302	protein	-2.77754	0.00546007	1.14204	0.959576	-3.14913	8.64682e-05
MP03304	protein	-3.18546	0.00905052	-1.17375	1	-2.71578	0.00609976
MP03306	duf221 family protein	4.23251	4.81624e-25	1.02729	1	4.10038	5.47396e-38
MP03315	protein	-1.49042	0.00532371	1.14495	0.73918	-1.71373	2.56429e-05
MP03316	---NA---	-21.7826	0.0487476	1.59911	0.74131	-35.5579	0.00144173
MP03322	---NA---	-1.82387	2.10517e-05	1.07578	0.937876	-1.97172	1.66807e-07
MP03323	protein	-2.38537	2.60555e-09	1.68977	0.0252323	-4.059	2.06711e-17
MP03325	protein	7.20306	1.25056e-23	1.14055	0.997216	6.19959	9.35416e-21
MP03327	het domain	2.05698	0.0365506	-1.2543	0.945434	2.57011	0.00369345
MP03329	---NA---	1.27729	0.152772	-1.35021	0.334908	1.72223	0.000236185
MP03332	integral membrane	2.38767	1.23599e-08	1.57353	0.03589	1.51187	0.0115253
MP03336	proline racemase	2.33675	0.000145112	1.04807	1	2.20724	8.3275e-07
MP03349	protein	1.75817	0.000408264	1.98565	0.00152122	-1.13488	0.546442
MP03355	rab family gtpase	2.02785	1.75691e-07	1.15511	0.694232	1.7488	4.4206e-07
MP03364	mitochondrial atp synthase epsilon chain domain-containing protein	1.34024	0.0564177	-1.22051	0.505633	1.62577	1.92843e-05
MP03366	protein	6.39251	1.82098e-12	1.34372	0.736934	4.74617	1.39254e-12
MP03368	---NA---	2.82067	9.86469e-07	1.45105	0.419719	1.94421	0.00082958
MP03370	---NA---	2.33312	3.8225e-06	1.27867	0.600164	1.83155	0.00027883
MP03373	---NA---	2.10993	2.1376e-06	1.24483	0.55512	1.69093	0.000154277
MP03375	protein	2.5072	9.78292e-06	-1.42291	0.675286	3.60059	2.79368e-08
MP03376	protein	-4.36853	1.12155e-13	-1.12097	0.841639	-3.92781	2.31878e-15
MP03377	---NA---	-3.67313	7.22468e-06	-1.12134	0.956812	-3.29358	5.85264e-05
MP03382	related to gcy1-galactose-induced protein of aldo keto reductase family	-1.33361	0.0610764	1.1292	0.78779	-1.51295	0.00219013
MP03386	protein	1.93042	1.54721e-05	-1.07124	0.980586	2.06315	4.03031e-08
MP03389	transketolase	1.67964	0.000859821	-1.17123	0.720512	1.95391	5.29044e-06
MP03390	protein	-1.38751	0.104546	1.1179	0.897008	-1.55776	0.00244463
MP03391	aspartic-type endopeptidase	-15.2516	3.4086e-17	-1.31185	0.735691	-11.6409	5.79567e-28
MP03393	hypothetical protein AOL_s00210g298 [Arthrobotrys oligospora ATCC 24927]	-2.71374	2.15119e-10	-1.09189	0.923824	-2.49671	3.54539e-12
MP03396	---NA---	-2.92564	6.15112e-06	-1.04768	1	-2.79279	4.08241e-06
MP03398	protein	-2.01492	0.00144308	1.12319	0.896724	-2.28242	2.28054e-05
MP03400	protein	1.63975	0.0679165	-2.02392	0.0689949	3.31307	6.43004e-13
MP03402	protein (glutathioneS-transferase [Moniliophthora roreri MCA 2997])	7.54088	1.41129e-13	1.69474	0.341157	4.4331	2.60661e-09
MP03404	protein	1.75015	0.000855357	-1.30154	0.478007	2.2644	7.89599e-09
MP03409	f-box only protein 37	2.39724	1.8169e-05	2.72643	3.63526e-05	-1.14063	0.535216
MP03410	related to carboxyesterase-postia placenta mad-698-r	3.0367	2.61204e-05	1.39374	0.680576	2.18832	0.00114009
MP03411	uracil dna n-glycosylase	2.43995	2.41213e-05	-1.13322	0.96788	2.78428	1.80821e-09
MP03412	retinol dehydrogenase 12	4.98685	6.94923e-11	-1.76025	0.14016	8.7249	1.52862e-45
MP03414	60s ribosomal protein l23a	1.1574	0.36499	-1.3045	0.257321	1.50323	0.00144222
MP03415	predicted protein [Laccaria bicolor S238N-H82]	1.79245	0.000108955	-1.22015	0.598668	2.17871	1.58675e-07
MP03416	---NA---	-1.72378	0.0113261	1.05519	1	-1.83722	0.000742046
MP03418	translocon-associated alpha	-1.72549	0.000138495	-1.45374	0.0593601	-1.1923	0.197486
MP03420	sorbitol dehydrogenase	14.9529	1.04561e-33	-1.74497	0.279029	25.8961	8.51739e-58
MP03422	---NA---	-1.45517	0.0814104	1.30829	0.454784	-1.91457	2.29659e-05
MP03425	c2 and extensin domain protein	3.30893	2.76829e-13	2.40063	1.08188e-06	1.37139	0.0488207
MP03426	proteophosphoglycan ppg4	5.80197	1.25303e-37	1.69598	0.00808177	3.40397	3.06863e-27
MP03428	protein	-2.71515	0.00394195	-1.27257	0.823845	-2.13294	0.0222133
MP03429	peptide transporter mtd1	-3.04625	1.42221e-07	1.28909	0.397836	-3.93196	2.18285e-13
MP03432	protein	-1.73796	0.000299428	1.11523	0.806479	-1.948	2.0322e-07
MP03433	predicted protein [Postia placenta Mad-698-R]	-3.05742	0.00232405	1.46094	0.47659	-4.48058	1.44257e-06
MP03435	protein	2.08641	2.02666e-08	1.12326	0.782762	1.84945	1.84768e-08
MP03436	branchpoint-bridging protein	1.60452	0.00070946	1.02726	1	1.55488	0.000230002
MP03437	cytochrome p450 oxidoreductase -	-1.15711	0.456331	-1.90305	0.00265503	1.63471	0.00155235
MP03439	mfs amine	2.05629	1.01907e-05	1.91042	0.00235312	1.0702	0.752066
MP03440	hypothetical protein SCHCODRAFT_102254 [Schizophyllum commune H4-8]	-2.47146	1.53966e-07	-1.31964	0.264575	-1.88139	0.000146718
MP03441	other nek protein kinase	-2.81287	6.11427e-12	-1.2746	0.36508	-2.2155	3.37561e-07
MP03442	hypothetical protein SCHCODRAFT_237609 [Schizophyllum commune H4-8]	-4.21821	5.35555e-13	1.01635	1	-4.33979	3.61871e-19
MP03444	protein	1.13257	0.538629	1.79722	0.0029731	-1.59271	9.63381e-05
MP03448	hypothetical protein SCHCODRAFT_102281 [Schizophyllum commune H4-8]	-2.15469	1.15226e-05	-1.43041	0.158887	-1.51591	0.0228415
MP03450	guanine nucleotide-binding protein alpha-4 subunit	1.53067	0.00258259	-1.27667	0.341938	1.94375	3.55587e-08
MP03453	---NA---	-1.70701	0.0092367	-1.11014	0.921525	-1.54547	0.032752
MP03455	pyridoxamine 5 -phosphate oxidase- fmn-binding protein	1.83797	3.06124e-06	1.16496	0.618811	1.57104	0.000125488
MP03456	---NA---	-2.91302	2.96206e-11	1.12497	0.830178	-3.28647	1.28546e-25
MP03458	cytochrome p450	-5.78287	0.00433826	-3.58382	0.115029	-1.62466	0.68687
MP03460	importin 9	-2.13882	2.25535e-09	-1.24962	0.37316	-1.71981	6.05314e-06
MP03461	protein	1.73085	0.000197254	1.03762	1	1.65751	0.000133655
MP03465	protein	-2.18697	1.87175e-07	-1.04496	1	-2.10024	1.30631e-08
MP03467	protein	1.30322	0.11611	-1.19485	0.664376	1.55021	0.00235007
MP03468	---NA---	3.82349	2.42842e-07	-1.0557	1	4.04946	2.45279e-07
MP03469	r3h domain containing protein	-1.95342	1.39521e-06	1.1876	0.539829	-2.33004	3.04194e-13
MP03470	---NA---	2.35171	3.51787e-09	1.39936	0.133899	1.67229	4.59702e-05
MP03471	ring-7 protein	-1.34106	0.0446382	1.2759	0.312574	-1.71792	1.15807e-05
MP03473	predicted protein [Laccaria bicolor S238N-H82]	-3.705	5.04014e-19	1.00593	1	-3.74449	8.18894e-23
MP03476	enolase	-2.27723	6.92963e-09	-1.27336	0.360832	-1.79591	1.69657e-06
MP03479	proteasome component pup2	-2.0379	2.4473e-08	-1.46318	0.0346594	-1.40052	0.00368754
MP03480	udp-glucose 4-epimerase	-3.0631	2.05215e-06	1.51673	0.121522	-4.66267	5.07579e-14
MP03483	---NA---	-1.47057	0.15725	1.30722	0.519782	-1.93309	0.000719166
MP03484	predicted protein [Laccaria bicolor S238N-H82]	4.6507	2.68883e-10	1.06944	0.998935	4.31848	1.62701e-09
MP03486	nod factor export atp-binding protein i	1.56435	0.00110371	1.24865	0.349942	1.24735	0.0739524
MP03489	thermolabile hemolysin	3.26331	2.4074e-13	1.56932	0.0962078	2.07086	4.1209e-07
MP03490	wsc domain protein	6.72104	9.41997e-12	-1.10083	1	7.37257	1.16072e-13
MP03491	mucoidy inhibitor a	1.97228	3.15626e-06	1.51199	0.0433796	1.29771	0.0607599
MP03493	protein	2.12817	2.35591e-08	1.49481	0.0483167	1.41781	0.00653814
MP03494	hypothetical protein CC1G_10947 [Coprinopsis cinerea okayama7#130]	-1.01745	1	-2.12651	0.0161538	2.0764	0.000470406
MP03495	adenosine kinase	1.53875	0.00275663	-1.02687	1	1.57303	0.000492558
MP03497	methylcrotonoyl- carboxylase subunit mitochondrial	2.1726	2.61681e-07	1.02268	1	2.11365	1.44574e-07
MP03498	protein	-2.56086	1.42796e-09	-1.37085	0.119866	-1.88081	7.84731e-06
MP03499	related to kog1-subunit of a rapamycin-sensitive complex involved in growth control	-2.68789	3.6129e-13	-1.03893	1	-2.59703	1.33166e-16
MP03500	protein	-1.55689	0.00130416	1.32909	0.225635	-2.07887	4.66774e-09
MP03502	subfamily member 17	-1.23757	0.22686	1.31967	0.296181	-1.64244	6.13028e-05
MP03504	aryl-alcohol dehydrogenase	8.93015	5.00837e-45	1.52013	0.188796	5.83659	1.09581e-28
MP03506	duf895 domain membrane protein	2.95592	1.38764e-16	1.08712	0.896673	2.70696	2.24636e-20
MP03508	cytoplasmic protein	2.57891	3.53853e-08	-1.24515	0.574387	3.19468	1.19861e-22
MP03510	extracellular triacylglycerol lipase precursor	-1.66473	0.00336043	1.3988	0.23089	-2.33936	2.77589e-08
MP03511	aldo keto reductase	1.60837	0.110462	-1.26021	0.821282	2.03338	0.00219991
MP03512	---NA---	-2.11597	1.13586e-06	1.04176	1	-2.21487	6.68038e-07
MP03513	---NA---	2.22752	0.00438749	1.54666	0.451645	1.4288	0.166077
MP03514	cytochrome p450	3.22841	1.07427e-16	1.47786	0.125514	2.17404	3.11341e-07
MP03515	---NA---	1.53324	0.00139919	-1.06965	0.943382	1.63249	1.02267e-05
MP03516	protein	4.12108	7.2157e-15	1.30763	0.675286	3.11777	1.37829e-11
MP03517	glycoside hydrolase family 31	1.48327	0.0215579	-1.34679	0.409984	1.98462	2.60204e-05
MP03518	protein	-1.87126	2.48933e-05	-1.24483	0.471228	-1.51171	0.00938507
MP03519	riboflavin aldehyde-forming enzyme	-9.8417	1.20151e-18	1.23238	0.570164	-12.184	1.05642e-22
MP03520	protein	-2.21229	6.60009e-07	-1.24927	0.502395	-1.78127	0.000598257
MP03526	expressed protein [Schizophyllum commune H4-8]	1.68361	0.00476311	2.09651	3.67081e-06	-1.24936	0.198167
MP03528	copper radical oxidase	-2.13634	0.00202919	-1.01575	1	-2.11515	4.35762e-05
MP03529	cytochrome p450	4.5026	2.41415e-10	1.86755	0.154534	2.4069	2.46234e-05
MP03530	extracellular triacylglycerol lipase precursor	-1.69888	0.0240004	1.48625	0.222974	-2.53871	6.86113e-06
MP03531	protein	-4.78067	1.00496e-06	1.51825	0.405525	-7.21592	5.88026e-09
MP03536	---NA---	-5.18007	1.51736e-21	1.36822	0.178893	-7.143	1.11183e-43
MP03537	---NA---	-2.16749	0.000189503	2.21869	0.000236695	-4.78111	6.4021e-34
MP03539	---NA---	2.66343	0.000402442	1.44169	0.574223	1.84506	0.0139782
MP03541	glycoside hydrolase family 31	1.14514	0.580194	-1.82697	0.00662409	2.08522	9.03484e-07
MP03542	expressed protein [Schizophyllum commune H4-8]	-2.2228	0.000110016	1.36915	0.386774	-3.06313	5.43316e-08
MP03543	hypothetical protein SERLA73DRAFT_158140 [Serpula lacrymans var. lacrymans S7.3]	1.51043	0.0143317	-1.162	0.756019	1.74286	1.26881e-05
MP03545	---NA---	-43.2255	1.55105e-29	1.22934	0.695266	-53.3817	1.45742e-45
MP03546	expressed protein [Schizophyllum commune H4-8]	-1.38416	0.398148	1.79005	0.108035	-2.49879	1.71308e-05
MP03547	protein	2.48637	3.50535e-10	-1.14785	0.841639	2.83583	4.21878e-09
MP03549	expressed protein [Schizophyllum commune H4-8]	-1.67456	0.00043889	2.19558	2.67915e-07	-3.69213	3.99146e-24
MP03551	---NA---	1.85416	0.0033404	1.80348	0.0525365	1.01912	1
MP03552	glycoside hydrolase family 16 protein	1.60967	0.0266417	-1.25359	0.587735	2.00803	4.73551e-07
MP03553	copper radical oxidase	1.58788	0.00881484	1.56843	0.0687128	1.00725	1
MP03554	pectate lyase a	2.06814	0.00640789	-1.15194	0.977508	2.37082	0.000278993
MP03555	glycosyltransferase family 2 protein	1.81253	0.004332	1.02169	1	1.76506	5.26342e-05
MP03557	carbohydrate esterase family 12 protein	2.55799	0.000602429	-1.06365	1	2.70395	0.00464782
MP03558	proteophosphoglycan 5	-1.66125	0.169882	1.5253	0.465058	-2.55033	0.00252478
MP03561	monosaccharide transporter	2.54668	5.87465e-08	3.3412	1.85287e-10	-1.317	0.152876
MP03564	expressed protein [Schizophyllum commune H4-8]	1.57988	0.00193304	1.43249	0.137639	1.09886	0.641963
MP03565	aryl-alcohol oxidase	7.36755	5.10737e-13	-1.29558	0.817134	9.49782	3.0735e-15
MP03567	chitin binding	1.24046	0.45842	-2.68505	0.00405908	3.3142	1.19664e-06
MP03571	expressed protein [Schizophyllum commune H4-8]	-1.0526	0.991414	3.32602	6.60452e-06	-3.50983	3.13136e-09
MP03573	protein	-2.06918	8.14633e-07	-1.56597	0.0351984	-1.32755	0.103069
MP03575	monosaccharide transporter	4.34994	1.11686e-20	1.65975	0.114983	2.61046	9.88363e-07
MP03578	mating type 1-2 protein	1.62633	0.0146084	-1.41	0.363176	2.28952	5.47877e-06
MP03580	glycoside hydrolase family 47 protein	5.89289	5.35034e-15	-1.33858	0.635829	7.83314	1.64413e-27
MP03586	fruit-body specific gene a	-3.63465	7.38183e-08	-1.39298	0.441538	-2.62298	1.39441e-06
MP03587	hypothetical protein SERLA73DRAFT_179932 [Serpula lacrymans var. lacrymans S7.3]	-2.39215	4.38121e-08	1.25617	0.377479	-3.01857	9.91797e-17
MP03589	glycoside hydrolase family 47 protein	2.38123	0.00238171	-1.19467	0.933993	2.8235	0.000110118
MP03592	---NA---	-14.0616	5.46098e-55	1.76445	0.00228913	-24.9163	6.74055e-84
MP03593	---NA---	1.23427	0.445408	-1.74137	0.158245	2.12341	0.000584617
MP03595	---NA---	-4.9374	8.75557e-09	1.07394	1	-5.32431	6.40249e-10
MP03598	protein	-1.35228	0.10929	1.54031	0.0733129	-2.08737	1.36932e-06
MP03599	glycoside hydrolase family 47 protein	6.91289	3.97471e-14	-2.63415	0.209197	17.9893	2.36236e-26
MP03600	hypothetical protein SERLA73DRAFT_190357 [Serpula lacrymans var. lacrymans S7.3]	2.77936	0.00019607	1.21111	0.921525	2.28849	0.000997474
MP03602	---NA---	-1.62524	0.000432266	1.10612	0.843763	-1.80339	9.80358e-07
MP03605	y7484_emeni ame: full=uncharacterized protein an7484	3.6396	1.13528e-06	-1.52319	0.43585	5.46798	3.05511e-19
MP03608	phospholipid-translocating atpase	4.05457	3.51511e-16	1.78517	0.00247946	2.2644	4.39559e-08
MP03610	protein	1.78149	3.92276e-05	2.02259	1.39546e-05	-1.13999	0.340124
MP03611	---NA---	12.9191	1.05232e-23	4.18225	0.0157911	3.13274	0.000510892
MP03612	---NA---	-16.6906	2.40799e-15	1.61619	0.269547	-27.0498	1.37765e-19
MP03614	---NA---	-4.53369	3.29696e-14	1.45375	0.129949	-6.62951	1.00881e-22
MP03616	conserved hypothetical protein [Sporisorium reilianum SRZ2]	2.88814	2.92591e-11	-1.09722	0.95349	3.15256	4.46224e-13
MP03618	predicted protein [Laccaria bicolor S238N-H82]	1.05921	0.989747	-2.00978	0.0687128	2.12712	0.000360727
MP03619	---NA---	-2.44333	6.95217e-11	1.28047	0.378608	-3.14103	1.25064e-17
MP03623	glycoside hydrolase family 3 protein	2.37661	8.88766e-06	-1.42506	0.467932	3.37357	2.20267e-12
MP03624	nucleoside-diphosphate-sugar epimerase	2.01073	1.65433e-05	-1.6257	0.161045	3.23195	2.46328e-09
MP03629	protein	-8.94446	0.000602552	1.43699	0.67788	-12.9105	1.03468e-06
MP03630	hif prolyl hydroxylase	1.72275	0.000102033	-1.57633	0.0174407	2.70384	7.01461e-19
MP03631	protein	-1.47135	0.0742774	1.42395	0.17142	-2.12183	4.45714e-06
MP03633	nadh:flavin oxidoreductase nadh oxidase	1.66814	0.00749819	-1.35613	0.441318	2.24444	2.95026e-07
MP03635	---NA---	1.85695	0.00726924	1.45849	0.361212	1.26485	0.277792
MP03639	hypothetical protein SCHCODRAFT_113142 [Schizophyllum commune H4-8]	-2.64513	5.34229e-05	1.01507	1	-2.65593	0.00153857
MP03641	hypothetical protein SERLA73DRAFT_190357 [Serpula lacrymans var. lacrymans S7.3]	4.83751	2.33538e-11	1.21656	0.907121	3.95888	5.59256e-11
MP03643	sphingomyelin phosphodiesterase	-5.00928	8.60397e-07	-1.13777	0.96651	-4.35521	2.06851e-07
MP03644	telomere maintenance protein	1.9476	8.78532e-05	2.20087	9.85601e-05	-1.13553	0.518967
MP03646	---NA---	1.74447	0.00121562	-1.04168	1	1.8079	0.000244813
MP03647	---NA---	8.0811	1.20548e-37	1.30255	0.611708	6.17518	2.73668e-36
MP03649	---NA---	2.84053	0.00709938	-1.68233	0.722056	4.73802	8.68664e-05
MP03651	---NA---	-3.15134	6.55343e-14	1.35413	0.200682	-4.28288	2.17252e-25
MP03652	protein	4.63434	3.49559e-21	1.43185	0.165651	3.22151	6.77982e-15
MP03654	---NA---	4.01481	8.90501e-09	-1.02052	1	4.0855	3.7174e-11
MP03656	actin-interacting protein	7.28955	2.45018e-17	3.37811	5.74382e-07	2.15034	0.000821471
MP03658	---NA---	-19.4277	3.0964e-13	1.13117	0.977718	-21.3525	1.22803e-49
MP03661	glycoside hydrolase family 30 protein	2.1366	0.0643405	-1.61542	0.670081	3.44835	0.00184249
MP03662	ncs1 allantoate transporter	19.8143	1.70457e-65	1.15653	0.906932	16.9851	3.76663e-74
MP03667	hypothetical rta1-like protein	7.44105	2.43448e-17	1.27645	0.690771	5.79827	9.52527e-28
MP03668	hydrophobin 1	30.0768	4.24836e-15	1.67972	0.479551	17.8278	4.25795e-14
MP03669	protein	-4.94761	2.2838e-06	-1.03158	1	-4.77438	1.89032e-11
MP03674	allantoin permease	10.0908	1.30986e-33	-1.23624	0.869661	12.3058	4.85247e-57
MP03676	---NA---	-1.86786	0.107812	1.12299	0.978607	-2.14508	0.00615491
MP03686	---NA---	1.69924	0.0911136	-2.19451	0.154879	3.67553	8.77008e-06
MP03688	protein	-2.97145	2.63277e-07	1.21934	0.74234	-3.6461	1.50183e-10
MP03691	short chain dehydrogenase	2.86545	1.19215e-12	1.04211	1	2.7441	3.48227e-10
MP03693	---NA---	-5.55735	6.38491e-06	1.42871	0.524071	-7.98691	6.90647e-10
MP03695	protein	-14.7636	7.2164e-43	1.09198	0.974221	-16.2277	5.45941e-37
MP03699	hypothetical protein SCHCODRAFT_236567 [Schizophyllum commune H4-8]	13.8255	1.24955e-42	1.36052	0.711561	10.1692	4.18819e-41
MP03700	hypothetical protein SCHCODRAFT_108150 [Schizophyllum commune H4-8]	-1.72958	0.00015725	-1.1348	0.759707	-1.53209	0.00157085
MP03701	protein	2.97528	0.000185647	-1.45345	0.685766	4.31204	7.08374e-07
MP03704	protein	1.26031	0.13632	-1.33988	0.246437	1.68355	1.59558e-05
MP03705	gata-binding factor 6-b	1.26383	0.33951	2.08021	0.00010918	-1.65431	0.00529796
MP03706	ynr018w-like protein	2.15251	1.03687e-05	1.21669	0.66372	1.76099	0.000377681
MP03708	protein	-2.65037	0.00560378	-1.07872	1	-2.46731	0.0163752
MP03709	predicted protein [Laccaria bicolor S238N-H82]	-1.74011	4.05388e-05	1.1944	0.574223	-2.08753	1.19779e-09
MP03714	predicted protein [Laccaria bicolor S238N-H82]	-1.14633	0.5036	1.36941	0.228075	-1.57484	9.44367e-05
MP03715	imprinted and ancient	1.53456	0.00145444	-1.05186	0.993332	1.60709	4.8481e-05
MP03718	hypothetical protein SERLA73DRAFT_178032 [Serpula lacrymans var. lacrymans S7.3]	1.51385	0.00364176	1.00588	1	1.49815	0.00194815
MP03719	nacht and wd40 domain protein	-1.27292	0.13411	1.19931	0.589057	-1.53317	0.00145274
MP03723	protein	-9.23172	0.00157186	1.00494	1	-9.36284	0.000179073
MP03724	hypothetical protein CC1G_08395 [Coprinopsis cinerea okayama7#130]	-1.5802	0.00631591	-1.25437	0.469969	-1.26359	0.146871
MP03726	gpi inositol-deacylase	-1.62896	0.000200266	1.08765	0.878562	-1.77885	5.77515e-07
MP03729	rna-binding protein cwf29	-1.77436	2.38375e-05	-1.21947	0.460129	-1.46203	0.00283419
MP03732	manganese resistance protein mnr2	1.50759	0.0028706	1.0163	1	1.47683	0.000935174
MP03733	hypothetical protein SERLA73DRAFT_86323 [Serpula lacrymans var. lacrymans S7.3]	-1.83435	1.02693e-05	1.42974	0.0708343	-2.63262	3.96969e-16
MP03735	acyl-protein thioesterase 1	-2.07338	9.49688e-09	1.00173	1	-2.087	4.28634e-11
MP03737	hypothetical protein SERLADRAFT_414179 [Serpula lacrymans var. lacrymans S7.9]	1.25092	0.141466	1.84419	0.000134208	-1.48036	0.00211571
MP03741	hexose transport-related protein	-8.64245	4.45575e-28	-2.084	0.00124867	-4.15203	2.29823e-20
MP03743	trna (guanine-n -)-methyltransferase	-1.85096	1.70143e-05	-1.42992	0.0850259	-1.30302	0.0691542
MP03745	protein	-2.29672	0.000112936	1.01124	1	-2.34361	1.02324e-05
MP03751	predicted protein [Laccaria bicolor S238N-H82]	2.28972	1.08431e-10	1.00563	1	2.2698	6.49156e-12
MP03753	protein	1.756	0.0003728	1.02597	1	1.70121	0.000356284
MP03754	autophagy-related protein 29	1.67828	0.000251485	-1.01477	1	1.69654	1.11314e-06
MP03756	siderophore transcription factor	-1.8251	0.0147914	1.32608	0.480183	-2.44046	1.96003e-06
MP03757	protein	1.62375	0.00640024	-1.31945	0.59177	2.1149	0.000259639
MP03759	pseudouridine synthase	1.73103	0.000268509	1.10463	0.843763	1.56122	0.000276472
MP03761	protein	1.79772	9.5806e-05	1.23935	0.498277	1.44473	0.00468827
MP03762	clathrin-coated vesicle protein	-1.59991	0.000546965	1.11624	0.79088	-1.79374	2.72448e-07
MP03763	hypothetical protein CC1G_08994 [Coprinopsis cinerea okayama7#130]	1.09625	0.658942	-1.47082	0.0662723	1.60284	0.000160968
MP03764	dnaj homolog subfamily b member 8-like	-2.10701	2.41918e-07	-1.13847	0.753327	-1.86183	5.63501e-08
MP03765	protein	-1.51374	0.00423907	-1.05354	0.990075	-1.44292	0.00587027
MP03768	---NA---	-1.86239	0.0916651	1.32893	0.690276	-2.50175	0.00242818
MP03772	dna repair transcription protein	1.89591	2.43716e-06	-1.50975	0.0824514	2.84352	5.67518e-16
MP03775	fad dependent	-3.22516	3.54924e-10	-1.92539	0.00696746	-1.67502	0.000236625
MP03777	ohcu decarboxylase protein	-1.58171	0.0251516	1.14466	0.855314	-1.81921	0.00202014
MP03781	mfs multidrug	3.34572	5.4047e-15	1.5416	0.108035	2.15885	8.9409e-07
MP03783	protein	1.4302	0.0589942	-1.45389	0.276005	2.07901	6.60196e-06
MP03784	protein	-5.86032	2.54504e-27	1.08233	0.950885	-6.37586	2.231e-33
MP03786	nasp family cenp-a chaperone	-2.13372	2.78708e-07	-1.20469	0.563053	-1.77977	3.22699e-05
MP03789	---NA---	-1.23181	0.25346	1.51706	0.0824514	-1.87569	7.39141e-05
MP03794	uba ts-n domain protein	-1.64196	0.000222309	-1.0626	0.962543	-1.55106	7.17491e-05
MP03795	protein	-19.6325	4.01688e-43	1.00354	1	-19.8089	9.93932e-43
MP03803	nudix hydrolase	2.33256	3.10291e-08	1.12309	0.814813	2.07031	1.22253e-08
MP03806	nadp:d-xylose dehydrogenase	-1.71656	6.19537e-05	-1.04171	1	-1.65443	1.03203e-05
MP03808	pq loop repeat protein	2.30421	2.24248e-07	-1.13823	0.859943	2.60705	2.49591e-11
MP03811	mms19 nucleotide excision repair homolog	1.79032	0.000975059	-1.44837	0.331891	2.55838	2.33643e-09
MP03815	protein	4.77169	1.95936e-10	3.32398	3.78405e-05	1.42992	0.0723904
MP03821	isoflavone reductase	-1.42599	0.0578349	1.33497	0.270713	-1.91209	3.85901e-06
MP03823	protein	-1.62648	0.00117472	-1.3685	0.188796	-1.19525	0.308981
MP03825	ribonuclease p complex subunit	-1.70812	0.0023991	-1.84642	0.00368072	1.0754	0.794377
MP03828	glucose-6-phosphate phosphate translocator 1	-1.46841	0.00755658	1.05281	0.986899	-1.55272	0.000417746
MP03829	hypothetical fad dependent oxidoreductase	-2.24833	0.00853677	-1.34093	0.614885	-1.71325	0.0777074
MP03833	brca1-associated protein	-1.58901	0.00288653	1.25622	0.386116	-2.00378	1.12849e-06
MP03834	actin lateral binding protein	-2.62402	2.82314e-10	1.31422	0.292088	-3.4612	3.33535e-28
MP03836	peptidylprolyl isomerase b	1.24931	0.17516	-1.22979	0.468342	1.52903	0.000181489
MP03837	serine threonine-protein phosphatase 5	1.75027	6.01721e-05	-1.12801	0.780294	1.9647	5.62044e-08
MP03838	protein	-2.81154	7.24426e-08	-1.46443	0.148966	-1.93346	0.000242008
MP03839	predicted protein [Laccaria bicolor S238N-H82]	-13.9367	7.97933e-47	1.21415	0.562856	-16.9926	2.52523e-65
MP03840	hormone-sensitive lipase	-2.02882	7.95912e-08	1.05987	0.976204	-2.15883	5.54499e-11
MP03841	brct domain containing protein	-2.78608	4.25777e-14	1.22728	0.455932	-3.43466	4.61548e-25
MP03846	histone acetyltransferase ngf-1	-2.52698	9.30614e-10	-1.08428	0.916479	-2.34403	3.22211e-10
MP03847	atp sulphurylase	2.20866	2.49071e-06	-1.02118	1	2.24309	4.76687e-10
MP03848	protein kinase	-2.18655	2.85774e-07	1.13987	0.760778	-2.50355	1.03317e-14
MP03849	protein	1.15087	0.389256	-1.32284	0.238128	1.51661	0.000559729
MP03850	zinc finger matrin-type protein 2-like	-2.517	2.60404e-10	-1.31676	0.299659	-1.91876	1.151e-05
MP03853	hypothetical protein CC1G_03189 [Coprinopsis cinerea okayama7#130]	-1.67346	0.000682021	-1.11213	0.834334	-1.51077	0.00296765
MP03854	golgi membrane protein	-2.00001	6.32533e-07	-1.04385	1	-1.92389	7.1756e-07
MP03861	n-acetyltransferase nat13	-1.5977	0.00142676	-1.22077	0.439829	-1.31553	0.0532129
MP03862	protein	2.00643	5.33867e-06	1.2759	0.460025	1.56197	0.000439493
MP03863	protein	1.69613	8.97877e-05	1.50066	0.0215812	1.12572	0.410042
MP03864	c2h2 zinc finger protein	-2.71444	0.000536128	1.42453	0.454333	-3.90278	8.0392e-08
MP03866	formate dehydrogenase	10.5018	4.15096e-25	-1.43252	0.356826	14.964	1.23299e-84
MP03867	isoleucine-trna ligase	-1.62367	0.000759543	-1.32693	0.180882	-1.22922	0.137145
MP03870	protein	-1.57658	0.0172717	1.22906	0.586746	-1.9391	2.0127e-05
MP03872	protein	2.86983	4.70811e-13	1.01048	1	2.82777	7.96564e-21
MP03874	hypothetical protein SERLA73DRAFT_180038 [Serpula lacrymans var. lacrymans S7.3]	-1.28102	0.110868	1.31328	0.23089	-1.68612	1.01444e-05
MP03876	transcription factor tfiih complex subunit tfb1	-1.63358	0.00823176	-1.19769	0.662387	-1.37123	0.0708357
MP03878	component of oligomeric golgi complex 7	-2.23525	1.66908e-08	-1.1405	0.742018	-1.9692	4.40385e-08
MP03879	hypothetical protein SERLADRAFT_448237 [Serpula lacrymans var. lacrymans S7.9]	-1.98043	3.92744e-07	-1.12895	0.760119	-1.76156	5.87266e-06
MP03881	2-methylcitrate dehydratase	1.86999	9.32505e-06	1.21313	0.470522	1.53477	0.000324743
MP03882	jkappa-recombination signal binding protein	1.57195	0.00210833	-1.11768	0.821298	1.74862	1.10066e-06
MP03883	predicted protein [Laccaria bicolor S238N-H82]	3.8194	3.8428e-19	1.24014	0.573599	3.06667	3.67229e-17
MP03885	transcriptional regulator prz1	2.04041	2.11578e-06	1.22141	0.493856	1.66413	2.62219e-05
MP03888	allantoicase	-1.30563	0.058564	1.42232	0.109621	-1.86493	2.13453e-06
MP03889	hypothetical protein SERLA73DRAFT_135051 [Serpula lacrymans var. lacrymans S7.3]	-2.42088	1.20784e-09	-1.3704	0.14338	-1.77124	3.52668e-05
MP03890	specific rna polymerase ii transcription factor	2.21742	2.02512e-08	1.45659	0.0936599	1.5146	0.00316362
MP03891	pepsin a-like	3.10095	6.4568e-13	-1.0306	1	3.18138	1.39137e-22
MP03893	snrna-activating protein complex subunit 3-like	-1.96847	0.00126249	-1.45737	0.270192	-1.34942	0.136943
MP03900	predicted protein [Laccaria bicolor S238N-H82]	1.81083	0.00054901	-1.06951	0.995236	1.92758	4.99133e-06
MP03902	potential fungal zinc cluster transcription factor	1.34407	0.128703	-1.70751	0.0400076	2.2784	1.15254e-06
MP03905	kinesin family protein	-1.82069	0.000175949	-1.40498	0.10722	-1.3018	0.122141
MP03907	---NA---	-1.97954	0.0124775	1.27706	0.682984	-2.55544	9.33163e-12
MP03908	anamorsin domain-containing protein	-1.49372	0.00353659	1.14597	0.709184	-1.71927	9.50356e-06
MP03909	tkl tkl-ccin protein kinase	-1.42828	0.0369117	1.46605	0.0656244	-2.10263	1.05539e-06
MP03911	uncharacterized protein r740	-1.67317	0.00224934	1.19247	0.628833	-2.00194	2.04534e-06
MP03916	aaa family atpase	-2.39944	2.01757e-10	-1.30222	0.336425	-1.84945	0.000131753
MP03917	cyclin-related 2	-10.8985	3.82175e-15	1.09052	0.989665	-12.0156	4.02549e-26
MP03918	cytochrome c oxidase assembly protein cox15	-2.2011	5.49993e-10	1.2081	0.576222	-2.67074	3.76292e-13
MP03920	ubiquitin activating enzyme	-2.05004	1.98097e-07	-1.00519	1	-2.04805	3.49865e-08
MP03925	dutpase putaive	-4.63143	5.52551e-16	-1.19056	0.684559	-3.91005	1.4822e-13
MP03926	cell cycle arrest in response to pheromone-related protein	-1.26942	0.106848	1.40067	0.114935	-1.78586	4.11408e-06
MP03928	proteasome subunit alpha type 1	-2.0956	4.26969e-09	-1.13382	0.72391	-1.85638	1.13116e-08
MP03931	---NA---	-9.88512	9.55811e-26	-1.26724	0.455242	-7.85381	8.58184e-23
MP03932	gpi transamidase component gpi16	-1.86847	5.09328e-06	-1.30851	0.25084	-1.43207	0.0034666
MP03938	fad binding domain-containing protein	1.27289	0.242605	1.95062	0.0060976	-1.53976	0.0186551
MP03939	predicted protein [Laccaria bicolor S238N-H82]	-1.38431	0.0331965	1.19438	0.510413	-1.65939	6.07002e-05
MP03941	hypothetical protein SERLADRAFT_435176 [Serpula lacrymans var. lacrymans S7.9]	-1.39365	0.29672	1.75212	0.0829108	-2.4567	3.42532e-07
MP03943	box c d snorna protein 1-like	1.40984	0.0238034	-1.22634	0.5338	1.71979	3.95909e-05
MP03946	protein	-3.48843	5.03542e-10	-1.03577	1	-3.39655	3.37643e-11
MP03947	related to mdm10-mitochondrial morphology and inheritance component	-3.0502	6.27545e-17	1.08674	0.909952	-3.3294	3.83058e-18
MP03948	ribosome biogenesis protein	-1.55108	0.00292467	-1.37685	0.127266	-1.13289	0.427074
MP03949	related to ivy1-phospholipid-binding protein	-1.41247	0.0186618	1.06518	0.958147	-1.51093	0.000271391
MP03951	---NA---	-2.72977	0.00386968	-1.31127	0.688873	-2.10254	0.0561656
MP03952	rna polymerase iii subunit rpc34	1.57263	0.000848889	-1.17939	0.612636	1.84505	1.43818e-07
MP03954	quinate permease	-3.85321	7.69299e-16	1.27918	0.470523	-4.94283	2.33884e-30
MP03956	acyl- dehydrogenase	1.66469	0.000393796	1.00469	1	1.64931	6.56839e-05
MP03960	protein	-1.17063	0.425605	1.41123	0.095661	-1.65965	0.000680568
MP03963	protein	-3.69623	2.92834e-11	-1.37448	0.353344	-2.70014	1.53178e-15
MP03964	bahd family acyltransferase	1.71632	0.000219083	-1.01627	1	1.73536	3.30629e-06
MP03967	stu1_ustma ame: full=protein stu1	-1.72026	2.1056e-05	-1.08719	0.879691	-1.59078	5.35964e-05
MP03968	hypothetical protein SERLADRAFT_435169 [Serpula lacrymans var. lacrymans S7.9]	-1.619	0.00191637	-1.41166	0.168022	-1.15162	0.442145
MP03971	transcription corepressor	-1.54097	0.00458915	-1.22955	0.454333	-1.25923	0.119323
MP03973	hypothetical protein CC1G_11757 [Coprinopsis cinerea okayama7#130]	-3.78313	5.28714e-09	-1.3412	0.434821	-2.83099	2.61021e-06
MP03977	predicted protein [Postia placenta Mad-698-R]	-6.73026	1.11003e-19	-1.15691	0.828669	-5.80191	2.47723e-35
MP03979	hypothetical protein SCHCODRAFT_46438 [Schizophyllum commune H4-8]	-1.2878	0.124353	1.22198	0.479149	-1.57927	0.000126628
MP03980	actin-related protein arp4p	-1.87215	6.55073e-06	-1.58064	0.01303	-1.18859	0.210214
MP03984	trafficking protein particle complex subunit 2	-1.39447	0.0445785	1.26037	0.460908	-1.7661	3.59808e-05
MP03985	glial maturation factor	1.63989	0.000686755	1.07436	0.949124	1.52115	0.000535188
MP03992	hypothetical protein SERLADRAFT_475661 [Serpula lacrymans var. lacrymans S7.9]	-3.56658	4.19297e-17	-1.03589	1	-3.45944	2.51803e-17
MP03995	cytochrome p450	3.18347	2.91953e-09	-1.31691	0.690455	4.19112	1.07167e-16
MP03996	predicted protein [Laccaria bicolor S238N-H82]	-2.02485	8.22679e-07	1.00939	1	-2.04896	1.09777e-08
MP03999	predicted protein [Laccaria bicolor S238N-H82]	-2.296	1.93203e-05	-1.01462	1	-2.26996	1.59993e-06
MP04004	protein	4.28445	2.80795e-25	1.60679	0.0211187	2.65738	3.29114e-13
MP04005	hypothetical protein CC1G_01158 [Coprinopsis cinerea okayama7#130]	-1.16512	0.447183	1.48136	0.0460454	-1.73385	0.000147444
MP04006	mrna guanylyltransferase	-1.53514	0.00716006	-1.08522	0.936749	-1.4211	0.0303252
MP04007	aig2 family protein	-2.01084	7.72567e-07	-1.08308	0.907149	-1.8667	1.82207e-07
MP04010	scf complex subunit skp1	-1.38966	0.0231161	1.09352	0.870484	-1.5255	0.000229168
MP04011	glutamine synthetase	-1.70621	0.000102675	-1.12915	0.760531	-1.5181	0.000194456
MP04013	thioredoxin	1.81173	2.33651e-05	-1.04476	1	1.88254	8.50405e-08
MP04015	60s ribosomal protein l7	1.33534	0.0407994	-1.32447	0.216567	1.76083	4.27989e-06
MP04018	general amino acid permease	-4.17303	5.69719e-14	-1.33219	0.357847	-3.14281	3.70844e-13
MP04022	ricin-type beta-trefoil lectin domain-containing protein	1.73955	0.00027873	-1.16273	0.709909	2.01376	2.4186e-07
MP04023	dna-directed rna polymerase iii largest subunit	-1.67791	0.000201592	-1.27065	0.336165	-1.32617	0.0181534
MP04025	serine-threonine rich	-1.32855	0.0590674	1.20142	0.513781	-1.60286	9.36068e-05
MP04027	cytochrome p450	1.76289	0.00269528	-1.08608	0.986656	1.89883	5.25996e-05
MP04030	hypothetical protein SERLA73DRAFT_188549 [Serpula lacrymans var. lacrymans S7.3]	2.6138	2.42694e-07	-1.31744	0.562856	3.42033	1.12e-11
MP04031	predicted protein [Postia placenta Mad-698-R]	1.76354	0.000308103	-1.35302	0.321402	2.37144	6.48469e-09
MP04036	protein	2.14344	3.93711e-09	-1.04085	1	2.22358	1.11215e-11
MP04038	predicted protein [Laccaria bicolor S238N-H82]	-1.60065	0.00349229	-1.30789	0.294038	-1.23322	0.221492
MP04039	sulfur metabolism regulator	-6.08286	2.26377e-36	-1.05214	1	-5.81383	9.42007e-52
MP04040	protein	2.33424	9.88832e-05	-1.07447	1	2.50011	1.03576e-06
MP04041	wd domain protein	-1.39456	0.0280688	1.19046	0.587843	-1.6664	6.33368e-05
MP04043	20s proteasome subunit	-1.78054	1.10722e-05	-1.22088	0.444891	-1.4644	0.000652204
MP04044	proteasome component pre2 precursor	-1.54367	0.0019468	-1.2686	0.299659	-1.22264	0.108343
MP04047	predicted protein [Laccaria bicolor S238N-H82]	2.28192	1.96349e-10	1.15328	0.698661	1.97106	2.98591e-08
MP04048	ring-finger domain-containing protein	-1.67829	0.000232203	1.2205	0.455993	-2.05976	2.61513e-10
MP04050	duf887 family protein	-2.01132	2.3515e-05	-1.17682	0.669435	-1.71852	0.000993082
MP04051	protein phosphatase	-1.87136	1.73248e-05	1.22656	0.458056	-2.3052	1.48333e-11
MP04052	protein	2.14485	0.000215401	-1.21537	0.731596	2.59371	8.03237e-07
MP04053	general amino acid permease	8.73071	8.04504e-30	-1.61504	0.20683	13.9671	2.63464e-71
MP04057	predicted protein [Laccaria bicolor S238N-H82]	-2.9215	9.31403e-07	-1.86713	0.0214303	-1.57039	0.0299709
MP04058	serine threonine-protein phosphatase pp2a catalytic subunit	-2.12381	1.37964e-06	-1.18742	0.534899	-1.79769	4.15707e-05
MP04060	predicted protein [Laccaria bicolor S238N-H82]	-2.78583	0.0218697	1.10462	1	-3.12088	0.00304157
MP04064	predicted protein [Laccaria bicolor S238N-H82]	-1.78655	0.000600597	-1.00359	1	-1.78733	0.000100649
MP04065	protein	-15.0212	3.54005e-60	1.08102	0.962815	-16.3293	1.17387e-58
MP04066	hypothetical protein CC1G_02642 [Coprinopsis cinerea okayama7#130]	1.6322	0.340798	-3.55864	0.0428289	5.7991	4.66415e-15
MP04070	glycoside hydrolase family 5 protein	-2.54478	0.0044097	1.11927	0.999755	-2.85839	0.00103341
MP04072	t-complex protein 1 epsilon subunit	-2.51835	3.04194e-10	-1.48386	0.030768	-1.70766	9.39749e-05
MP04073	hypothetical protein SCHCODRAFT_234683 [Schizophyllum commune H4-8]	2.50754	2.12902e-09	2.42482	9.45371e-07	1.02965	0.971857
MP04074	protein	-1.54283	0.152212	1.40375	0.302102	-2.17194	0.00324675
MP04077	protein	-1.73863	0.000419789	-1.02176	1	-1.7069	0.00026923
MP04080	adiponectin receptor 1	-1.62723	0.00186611	-1.0313	1	-1.58398	0.00314058
MP04087	sugar transporter	2.37255	1.21417e-05	1.09132	0.964783	2.16715	5.11754e-05
MP04088	short-chain dehydrogenase	2.78556	4.06574e-14	1.706	0.0128016	1.62376	0.000440156
MP04090	predicted protein [Laccaria bicolor S238N-H82]	-5.31649	1.40712e-15	-2.95303	5.31651e-07	-1.80865	0.0142116
MP04093	atp-depentend dna	-2.30021	1.26268e-07	-1.62451	0.0258229	-1.42518	0.0470221
MP04095	protein yipf6-like	-1.50437	0.00774447	-1.20698	0.530872	-1.24868	0.0926499
MP04097	4-coumarate- ligase	1.81007	0.000226131	1.02692	1	1.75619	0.000131908
MP04098	predicted protein [Laccaria bicolor S238N-H82]	-2.33913	3.24819e-09	1.24317	0.373938	-2.9209	3.31189e-19
MP04100	aldo keto reductase	2.94044	1.20114e-13	1.26131	0.534026	2.31994	1.006e-09
MP04101	lipid metabolism-related	1.76035	0.000139726	1.28053	0.331302	1.3701	0.0122149
MP04103	protein	-1.68477	8.07936e-05	1.30512	0.217362	-2.20912	2.09904e-12
MP04106	proline iminopeptidase	-1.84169	3.2568e-05	-1.05018	1	-1.75775	2.91774e-06
MP04107	4fe-4s iron-sulfur binding protein	-1.42525	0.152829	1.23748	0.722356	-1.77206	0.00368507
MP04109	meiotically up-regulated gene 190 protein	2.61656	2.18253e-12	1.82669	0.000755411	1.4264	0.0142738
MP04110	protein	-38.4506	1.99012e-69	1.0785	0.972645	-41.1422	7.14317e-47
MP04111	---NA---	-2.65787	2.14502e-06	1.4227	0.237743	-3.76118	9.93063e-18
MP04112	related to siderophore iron transporter mirc	2.85483	1.95129e-10	1.92413	0.00239371	1.47416	0.00114329
MP04114	mitochondrial chaperone bcs1	-1.01047	1	-1.61142	0.0136545	1.58759	9.16661e-05
MP04115	protein	3.75031	0.00210679	1.16062	1	3.19759	0.00717491
MP04118	probable rpt2-26s proteasome regulatory subunit	-2.24381	9.47112e-09	-1.31282	0.215109	-1.71931	3.08603e-06
MP04122	---NA---	-5.64025	3.57149e-08	1.2726	0.680245	-7.24299	2.92991e-15
MP04123	methyltransferase-like protein 10-like	4.90181	1.86111e-25	-1.48358	0.299052	7.16357	6.32338e-43
MP04127	phosphatidylethanolamine-binding protein	2.05753	0.00236826	1.59742	0.183398	1.2801	0.183088
MP04130	protein	1.69329	0.00016846	-1.14188	0.694232	1.92499	4.77855e-08
MP04131	g protein-coupled receptor 89	2.44614	1.26569e-11	1.02476	1	2.3741	8.55467e-14
MP04135	glycoside hydrolase family 18 protein	6.51093	1.92906e-22	-1.08154	1	7.0346	2.09249e-28
MP04136	dna polymerase lambda	-2.68976	1.9009e-12	1.10503	0.857099	-2.98282	1.93396e-20
MP04137	hypothetical protein SCHCODRAFT_111649 [Schizophyllum commune H4-8]	3.77489	4.09482e-17	-1.76245	0.0060091	6.61709	1.16484e-45
MP04138	protein	-2.40493	5.35135e-06	-1.13697	0.818606	-2.12863	2.40679e-05
MP04140	protein	-2.64248	3.18935e-07	1.44367	0.254886	-3.83131	8.75743e-13
MP04144	palmitoyltransferase akr1	1.67759	0.000140723	1.26853	0.311646	1.31643	0.0204
MP04146	predicted protein [Postia placenta Mad-698-R]	5.71029	9.28148e-28	-1.36045	0.265167	7.73443	3.81321e-63
MP04149	elongation factor 1-gamma	-2.08701	1.81964e-06	-1.18656	0.634648	-1.76529	2.98498e-06
MP04151	ubiquinol-cytochrome c reductase complex core protein 2	1.43307	0.0173119	-1.08246	0.91964	1.54381	0.00010858
MP04152	wd-40 repeat-containing protein	1.92524	1.2098e-05	1.0489	1	1.82823	1.31337e-07
MP04154	hypothetical protein SCHCODRAFT_108584 [Schizophyllum commune H4-8]	-1.63237	0.206949	-3.39346	0.0084991	2.03358	0.046549
MP04158	---NA---	1.63876	0.000742178	1.59104	0.109209	1.02407	1
MP04159	---NA---	-1.6663	0.0220753	2.24149	0.00336568	-3.75247	6.24794e-10
MP04160	---NA---	2.3358	0.000885586	1.21541	0.93423	1.8848	0.00904421
MP04162	cytochrome p450	-1.00935	1	1.86418	0.0233467	-1.89045	0.000898317
MP04163	protein	1.63504	0.00831492	-1.25245	0.616092	2.03237	6.89652e-05
MP04166	---NA---	-1.7739	0.000390555	2.48653	0.00189135	-4.40438	6.45442e-11
MP04168	proline-rich antigen	14.24	4.24507e-06	-1.03752	1	14.8905	1.34959e-06
MP04169	---NA---	4.82251	0.00337177	1.08253	1	4.31762	0.0025535
MP04170	---NA---	1.56781	0.00125995	1.15996	0.650468	1.3459	0.0228486
MP04172	glycoside hydrolase family 76 protein	-3.73518	2.47477e-09	1.71778	0.0243005	-6.42841	6.07859e-20
MP04175	amino acid	15.6236	2.74334e-38	-1.74793	0.714016	25.626	1.95421e-44
MP04176	protein	-1.76247	0.00889214	2.08323	0.0113147	-3.69303	1.87583e-10
MP04180	---NA---	2.28978	2.49421e-10	1.17434	0.607595	1.94156	8.03875e-08
MP04184	---NA---	-2.63518	9.31058e-12	1.91064	0.0162005	-5.05188	8.77446e-19
MP04187	protein	-2.05974	0.000472835	1.91264	0.00165089	-3.97733	4.56027e-17
MP04188	---NA---	-3.15989	0.0118908	1.26557	0.961956	-3.98073	0.00166668
MP04190	cytochrome p450	1.88929	0.000115304	-1.64955	0.0882979	3.08802	1.35896e-11
MP04191	wd repeat protein	2.25872	1.28262e-08	-1.32357	0.365319	2.96657	3.48687e-16
MP04192	---NA---	-2.39604	0.00706529	1.23406	0.872819	-3.00934	0.00603802
MP04193	---NA---	-2.48154	0.00149988	-1.18402	0.851856	-2.12021	0.00289413
MP04194	protein	-2.12767	0.00104783	1.50795	0.141862	-3.20098	1.35056e-13
MP04196	y212_botfu ame: full=uncharacterized kda protein	-1.76691	0.000959053	1.32429	0.366999	-2.34966	1.9841e-09
MP04199	nf-kappa-b-activating protein	-1.74996	7.96883e-05	1.21888	0.470225	-2.14095	7.10088e-11
MP04206	receptor-activated ca2+-permeable cation channel	1.54027	0.0024019	1.0312	1	1.48718	0.00118599
MP04208	l-arabinitol 4-dehydrogenase	1.55456	0.00617572	-1.10532	0.857099	1.71174	1.28452e-05
MP04210	u4 u6 small nuclear ribonucleoprotein prp4	-1.93311	6.47818e-07	1.01897	1	-1.97588	4.69888e-09
MP04212	protein tyrosine phosphatase	-1.77076	0.00732522	-2.41962	6.45663e-06	1.36398	0.183416
MP04215	transcription factor	-2.50781	8.39844e-12	-1.19727	0.527667	-2.10315	1.1971e-09
MP04216	domain-containing protein	1.07166	0.874722	-1.49653	0.144568	1.59538	0.00653012
MP04218	protein	-3.54754	6.45316e-15	1.31151	0.257321	-4.67321	1.34476e-22
MP04219	ste ste20 paka protein kinase	-1.3641	0.0322089	1.12105	0.786222	-1.53609	0.00040458
MP04221	cell division control protein	1.59315	0.000726787	1.26744	0.356972	1.25167	0.104436
MP04222	peptidyl-trna hydrolase	2.46552	1.24607e-11	1.55591	0.0338964	1.57837	0.00063205
MP04223	potential rna polymerase i and iii shared subunit rpc19	-1.57752	0.00188785	-1.20202	0.520968	-1.32021	0.0598392
MP04229	pantothenate synthase	1.4652	0.0554511	-1.22269	0.676793	1.78443	0.00133644
MP04234	protein	-1.86855	3.93876e-05	-1.10324	0.874767	-1.70333	0.000264892
MP04239	predicted protein [Laccaria bicolor S238N-H82]	-1.78946	4.76215e-05	-1.18573	0.587735	-1.5174	0.000327589
MP04240	---NA---	-4.04596	1.6427e-09	1.23585	0.611708	-5.02242	1.62232e-15
MP04243	hypothetical proline-rich protein	1.34175	0.0429923	-1.27024	0.332612	1.69833	6.48506e-06
MP04245	sda1 family protein	1.13582	0.47324	-1.36819	0.165128	1.54595	0.000117467
MP04246	predicted protein [Laccaria bicolor S238N-H82]	-1.895	6.07193e-05	1.05965	0.995382	-2.01728	6.59011e-06
MP04249	predicted protein [Laccaria bicolor S238N-H82]	-1.5987	0.00185262	1.0779	0.928019	-1.73075	6.53856e-05
MP04250	cytochrome p450	-1.82728	0.00048833	-1.28736	0.428648	-1.42748	0.0413013
MP04251	predicted protein [Laccaria bicolor S238N-H82]	-1.62796	0.00470184	-1.67919	0.0178192	1.02727	1
MP04252	hydroxymethylglutaryl- synthase	-1.25364	0.31484	2.36138	7.23934e-05	-2.97557	2.98597e-19
MP04253	---NA---	4.05511	2.14433e-20	-1.00546	1	4.05765	2.3403e-34
MP04257	l-gulono-gamma-lactone oxidase	2.2933	5.39424e-09	1.6703	0.0179985	1.36699	0.0576315
MP04258	hypothetical gmc oxidoreductase	1.89796	0.00348033	1.13033	0.85181	1.67867	0.00871628
MP04262	glycoside hydrolase family 38 protein	1.81823	1.62318e-05	-1.02821	1	1.86104	3.23668e-07
MP04268	wsc domain	1.57708	0.00107369	1.11765	0.80994	1.40649	0.00307275
MP04272	hypothetical protein SCHCODRAFT_238152 [Schizophyllum commune H4-8]	2.61311	9.65152e-10	1.0159	1	2.5555	1.8733e-13
MP04274	hypothetical protein SERLADRAFT_416601 [Serpula lacrymans var. lacrymans S7.9]	-1.69334	0.00015147	1.14767	0.69226	-1.95304	1.06046e-08
MP04275	uncharacterized protein	-1.15328	0.459327	1.49158	0.055244	-1.72078	1.0449e-05
MP04276	hsp70-like protein	1.77702	2.17098e-05	1.08639	0.897355	1.62818	7.13883e-05
MP04277	tuberin [Coprinopsis cinerea okayama7#130]	1.76554	2.76478e-05	1.05828	0.991078	1.65937	9.52456e-06
MP04281	transcription regulator	-1.65964	0.00126359	1.25777	0.357454	-2.09397	5.23277e-08
MP04282	ribosome assembly protein noc2	1.38533	0.0219594	-1.14009	0.718941	1.57119	4.99078e-05
MP04283	aryl-alcohol oxidase	2.91671	7.76218e-10	-1.10309	0.946675	3.19289	5.81564e-18
MP04286	non-heme halogenase	-1.69634	0.00402566	-1.25032	0.528319	-1.36059	0.0174823
MP04287	4-oxalocrotonate tautomerase	-1.92303	0.122126	1.68247	0.32182	-3.23367	0.00207518
MP04291	---NA---	-1.04087	1	1.62999	0.0716037	-1.71145	0.00495606
MP04292	glutaminase	2.72233	7.82966e-13	-1.32664	0.341409	3.59172	5.8988e-21
MP04297	protein	-1.2706	0.0900554	1.22704	0.411632	-1.56599	3.87716e-05
MP04298	---NA---	-4.46103	5.9393e-11	-1.20514	0.752307	-3.73604	2.64793e-17
MP04304	---NA---	2.23223	1.67438e-05	1.06236	1	2.10405	0.000253143
MP04305	hypothetical protein CC1G_11215 [Coprinopsis cinerea okayama7#130]	-1.81178	0.00586709	-1.1729	0.800184	-1.54761	0.0364142
MP04306	---NA---	-4.20393	2.59297e-05	1.31248	0.678323	-5.55318	1.60941e-09
MP04308	---NA---	-2.19	0.0461858	1.92036	0.17834	-4.27694	5.07588e-11
MP04309	potential secondary alcohol dehydrogenase	-7.13868	1.5531e-15	2.55008	0.00223722	-18.1454	9.85976e-26
MP04310	mfs transporter	1.4671	0.0903162	-2.10934	0.00214063	3.07881	1.46471e-17
MP04314	protein	-1.68691	0.000139349	1.1505	0.678605	-1.94907	2.54165e-08
MP04315	spo14	1.9858	1.58234e-06	2.04317	3.89352e-05	-1.03304	0.967747
MP04316	domain-containing protein	2.163	1.81794e-09	1.35603	0.149466	1.58794	4.07462e-05
MP04317	uncharacterized protein	-2.04259	2.42924e-08	-1.11877	0.778458	-1.83329	2.44085e-08
MP04318	predicted protein [Aspergillus terreus NIH2624]	-1.88483	0.0918781	1.95679	0.0687128	-3.6104	1.5023e-06
MP04319	---NA---	-4.87177	2.07478e-23	-1.33592	0.283599	-3.66343	3.60257e-28
MP04320	l-fucose permease	40.1518	2.26124e-40	-2.89251	0.0875183	115.946	3.14751e-54
MP04323	predicted protein [Laccaria bicolor S238N-H82]	-1.7077	0.000898336	1.19846	0.539982	-2.05628	1.0002e-06
MP04326	udp-glc gal endoplasmic reticulum nucleotide sugar transporter	-1.72283	3.28991e-05	-1.14715	0.683557	-1.5089	0.00030864
MP04330	udp-n-acetylglucosamine-dolichyl-phosphate n-acetylglucosaminephosphate	-2.12407	1.59083e-07	-1.12855	0.770934	-1.89539	3.43009e-07
MP04331	het and ankyrin domain protein	-1.81726	0.00696336	-1.02805	1	-1.78554	0.00445403
MP04332	gtp binding protein	1.4513	0.00687683	-1.2662	0.323807	1.82753	8.52333e-08
MP04335	protein	1.56872	0.00978506	-1.16067	0.798852	1.81103	4.74243e-05
MP04337	predicted protein [Laccaria bicolor S238N-H82]	-1.37444	0.063131	1.30264	0.310097	-1.79202	3.6249e-06
MP04340	set domain-containing protein 5	-1.5456	0.00143331	1.00348	1	-1.55968	0.000154215
MP04341	hit family protein	1.17794	0.435169	-1.41333	0.338664	1.66326	0.00463335
MP04343	isocitrate lyase	2.85246	3.53886e-15	1.24746	0.367597	2.27674	1.64837e-12
MP04346	protein	-1.55791	0.00449022	1.04689	1	-1.6365	0.000107985
MP04350	protein	-1.68463	0.00021988	-1.55006	0.0199749	-1.09055	0.61652
MP04352	glycoside hydrolase family 71 protein	-1.66691	0.0165061	1.21472	0.63764	-2.03188	0.000260444
MP04357	citrate lyase beta subunit	1.3916	0.0357473	-1.12511	0.824657	1.55916	0.000743367
MP04358	hypothetical histidine phosphotransferase	1.86166	2.09528e-05	1.36537	0.17441	1.35866	0.00875958
MP04359	glycosyltransferase family 15 protein	-2.67294	6.05752e-12	1.0712	0.940669	-2.87576	1.03109e-17
MP04364	---NA---	-3.94167	5.97757e-16	1.16809	0.760555	-4.62658	4.42162e-20
MP04365	---NA---	-1.65198	0.000447135	1.17492	0.683379	-1.95007	2.20372e-06
[truncated: 5,420 more rows]
