# Supplementary material for: Unveiling molecular mechanisms of strobilurin resistance in the cacao pathogen Moniliophthora perniciosa
Source: iScience. 2025 Jul 23;28(8):113180. doi: 10.1016/j.isci.2025.113180 (PMC12432460; doi:10.1016/j.isci.2025.113180)
Supplement: Table S7. Gene Ontology (GO) enrichment analysis based on the contrasts between the transcriptional profiles of M. perniciosa isolates [file mmc8.xlsx]

## Sheet: Sheet1
Table S7. Enriched Gene Onthology (GO) terms based on the comparison of the transcriptional profiles of FA553, FDS01 and FDS02
Cluster	GO term	p-value	FDR	Number of genes in test set with this GO term	Number of genes in global set with this GO term	Number of genes in test set with any GO term assigned	Number of genes in global set with any InterPro term assigned
Cluster 1	GO:0071103-DNA conformation change	5.3579e-09	7.0511e-06	28	44	1285	5703
Cluster 1	GO:0007017-microtubule-based process	7.0426e-08	3.8356e-05	22	33	1285	5703
Cluster 1	GO:0006720-isoprenoid metabolic process	8.7437e-08	3.8356e-05	26	43	1285	5703
Cluster 1	GO:0008299-isoprenoid biosynthetic process	8.516e-07	0.00024823	19	29	1285	5703
Cluster 1	GO:0006261-DNA-dependent DNA replication	9.4312e-07	0.00024823	12	14	1285	5703
Cluster 1	GO:0006721-terpenoid metabolic process	1.5013e-06	0.00032928	17	25	1285	5703
Cluster 1	GO:0022402-cell cycle process	6.4713e-06	0.0012166	21	37	1285	5703
Cluster 1	GO:0000279-M phase	1.0377e-05	0.0013757	18	30	1285	5703
Cluster 1	GO:0022403-cell cycle phase	1.0377e-05	0.0013757	18	30	1285	5703
Cluster 1	GO:0006996-organelle organization	1.0513e-05	0.0013757	62	167	1285	5703
Cluster 1	GO:0009987-cellular process	1.1499e-05	0.0013757	796	3238	1285	5703
Cluster 1	GO:0019748-secondary metabolic process	2.4256e-05	0.0026601	23	45	1285	5703
Cluster 1	GO:0000226-microtubule cytoskeleton organization	4.0152e-05	0.0033077	11	15	1285	5703
Cluster 1	GO:0032392-DNA geometric change	4.0152e-05	0.0033077	11	15	1285	5703
Cluster 1	GO:0032508-DNA duplex unwinding	4.0152e-05	0.0033077	11	15	1285	5703
Cluster 1	GO:0007049-cell cycle	4.0215e-05	0.0033077	24	49	1285	5703
Cluster 1	GO:0006323-DNA packaging	5.8037e-05	0.0044928	15	25	1285	5703
Cluster 1	GO:0044265-cellular macromolecule catabolic process	7.3268e-05	0.0053567	32	75	1285	5703
Cluster 1	GO:0000278-mitotic cell cycle	8.2809e-05	0.0054488	14	23	1285	5703
Cluster 1	GO:0042214-terpene metabolic process	8.2809e-05	0.0054488	14	23	1285	5703
Cluster 1	GO:0019438-aromatic compound biosynthetic process	0.00012824	0.0062114	21	43	1285	5703
Cluster 1	GO:0019520-aldonic acid metabolic process	0.00012968	0.0062114	6	6	1285	5703
Cluster 1	GO:0019521-D-gluconate metabolic process	0.00012968	0.0062114	6	6	1285	5703
Cluster 1	GO:0051603-proteolysis involved in cellular protein catabolic process	0.00013174	0.0062114	25	55	1285	5703
Cluster 1	GO:0044257-cellular protein catabolic process	0.00013174	0.0062114	25	55	1285	5703
Cluster 1	GO:0007018-microtubule-based movement	0.00016424	0.0062114	9	12	1285	5703
Cluster 1	GO:0051276-chromosome organization	0.00016744	0.0062114	33	81	1285	5703
Cluster 1	GO:0006270-DNA-dependent DNA replication initiation	0.00018718	0.0062114	7	8	1285	5703
Cluster 1	GO:0016110-tetraterpenoid catabolic process	0.00018718	0.0062114	7	8	1285	5703
Cluster 1	GO:0016115-terpenoid catabolic process	0.00018718	0.0062114	7	8	1285	5703
Cluster 1	GO:0016118-carotenoid catabolic process	0.00018718	0.0062114	7	8	1285	5703
Cluster 1	GO:0016119-carotene metabolic process	0.00018718	0.0062114	7	8	1285	5703
Cluster 1	GO:0016121-carotene catabolic process	0.00018718	0.0062114	7	8	1285	5703
Cluster 1	GO:0000162-tryptophan biosynthetic process	0.00019407	0.0062114	15	27	1285	5703
Cluster 1	GO:0006571-tyrosine biosynthetic process	0.00019407	0.0062114	15	27	1285	5703
Cluster 1	GO:0009073-aromatic amino acid family biosynthetic process	0.00019407	0.0062114	15	27	1285	5703
Cluster 1	GO:0009094-L-phenylalanine biosynthetic process	0.00019407	0.0062114	15	27	1285	5703
Cluster 1	GO:0009095-aromatic amino acid family biosynthetic process, prephenate pathway	0.00019407	0.0062114	15	27	1285	5703
Cluster 1	GO:0046219-indolalkylamine biosynthetic process	0.00019407	0.0062114	15	27	1285	5703
Cluster 1	GO:0046417-chorismate metabolic process	0.00019407	0.0062114	15	27	1285	5703
Cluster 1	GO:0042435-indole derivative biosynthetic process	0.00019407	0.0062114	15	27	1285	5703
Cluster 1	GO:0016043-cellular component organization	0.00019824	0.0062114	73	222	1285	5703
Cluster 1	GO:0030163-protein catabolic process	0.00022953	0.0070246	28	66	1285	5703
Cluster 1	GO:0006974-response to DNA damage stimulus	0.00024909	0.0074501	45	123	1285	5703
Cluster 1	GO:0006281-DNA repair	0.00033957	0.0097543	44	121	1285	5703
Cluster 1	GO:0033554-cellular response to stress	0.00034096	0.0097543	48	135	1285	5703
Cluster 1	GO:0000280-nuclear division	0.00042694	0.011705	9	13	1285	5703
Cluster 1	GO:0007067-mitosis	0.00042694	0.011705	9	13	1285	5703
Cluster 1	GO:0051716-cellular response to stimulus	0.00062768	0.016351	56	167	1285	5703
Cluster 1	GO:0051761-sesquiterpene metabolic process	0.00067756	0.016351	7	9	1285	5703
Cluster 1	GO:0051762-sesquiterpene biosynthetic process	0.00067756	0.016351	7	9	1285	5703
Cluster 1	GO:0006714-sesquiterpenoid metabolic process	0.00067756	0.016351	7	9	1285	5703
Cluster 1	GO:0046246-terpene biosynthetic process	0.00067756	0.016351	7	9	1285	5703
Cluster 1	GO:0016106-sesquiterpenoid biosynthetic process	0.00067756	0.016351	7	9	1285	5703
Cluster 1	GO:0006570-tyrosine metabolic process	0.00072175	0.016351	24	57	1285	5703
Cluster 1	GO:0000070-mitotic sister chromatid segregation	0.00073306	0.016351	6	7	1285	5703
Cluster 1	GO:0000819-sister chromatid segregation	0.00073306	0.016351	6	7	1285	5703
Cluster 1	GO:0040029-regulation of gene expression, epigenetic	0.00073306	0.016351	6	7	1285	5703
Cluster 1	GO:0030261-chromosome condensation	0.00073306	0.016351	6	7	1285	5703
Cluster 1	GO:0006558-L-phenylalanine metabolic process	0.00091304	0.020026	17	36	1285	5703
Cluster 1	GO:0044255-cellular lipid metabolic process	0.00096578	0.020835	58	177	1285	5703
Cluster 1	GO:0044237-cellular metabolic process	0.0010246	0.021747	596	2429	1285	5703
Cluster 1	GO:0006310-DNA recombination	0.0012205	0.025495	20	46	1285	5703
Cluster 1	GO:0016114-terpenoid biosynthetic process	0.0013118	0.026874	10	17	1285	5703
Cluster 1	GO:0042401-cellular biogenic amine biosynthetic process	0.0013318	0.026874	15	31	1285	5703
Cluster 1	GO:0007010-cytoskeleton organization	0.0013478	0.026874	16	34	1285	5703
Cluster 1	GO:0016108-tetraterpenoid metabolic process	0.0018185	0.035132	7	10	1285	5703
Cluster 1	GO:0016116-carotenoid metabolic process	0.0018185	0.035132	7	10	1285	5703
Cluster 1	GO:0006807-nitrogen compound metabolic process	0.001842	0.035132	388	1538	1285	5703
Cluster 1	GO:0000087-M phase of mitotic cell cycle	0.0019158	0.03551	9	15	1285	5703
Cluster 1	GO:0051301-cell division	0.0019158	0.03551	9	15	1285	5703
Cluster 1	GO:0034641-cellular nitrogen compound metabolic process	0.0023754	0.043417	356	1406	1285	5703
Cluster 1	GO:0018130-heterocycle biosynthetic process	0.0025086	0.045224	28	75	1285	5703
Cluster 1	GO:0007127-meiosis I	0.0025682	0.045672	4	4	1285	5703
Cluster 1	GO:0006304-DNA modification	0.0028152	0.047498	5	6	1285	5703
Cluster 1	GO:0006305-DNA alkylation	0.0028152	0.047498	5	6	1285	5703
Cluster 1	GO:0006306-DNA methylation	0.0028152	0.047498	5	6	1285	5703
Cluster 1	GO:0007076-mitotic chromosome condensation	0.0028152	0.047498	5	6	1285	5703
Cluster 1	GO:0009056-catabolic process	0.0029623	0.049346	130	467	1285	5703
Cluster 2	GO:0055114-oxidation reduction	2.2576e-21	2.8603e-18	413	1132	1439	5703
Cluster 2	GO:0005975-carbohydrate metabolic process	2.9644e-07	0.0001878	187	543	1439	5703
Cluster 2	GO:0055085-transmembrane transport	2.3183e-06	0.00097908	159	461	1439	5703
Cluster 2	GO:0006066-alcohol metabolic process	9.6876e-06	0.0030685	90	239	1439	5703
Cluster 2	GO:0042205-chlorinated hydrocarbon catabolic process	6.441e-05	0.010201	7	7	1439	5703
Cluster 2	GO:0042206-halogenated hydrocarbon catabolic process	6.441e-05	0.010201	7	7	1439	5703
Cluster 2	GO:0019852-L-ascorbic acid metabolic process	6.441e-05	0.010201	7	7	1439	5703
Cluster 2	GO:0006020-inositol metabolic process	6.441e-05	0.010201	7	7	1439	5703
Cluster 2	GO:0008206-bile acid metabolic process	0.00025607	0.020277	6	6	1439	5703
Cluster 2	GO:0018899-1,2-dichloroethane metabolic process	0.00025607	0.020277	6	6	1439	5703
Cluster 2	GO:0018923-limonene metabolic process	0.00025607	0.020277	6	6	1439	5703
Cluster 2	GO:0006699-bile acid biosynthetic process	0.00025607	0.020277	6	6	1439	5703
Cluster 2	GO:0043692-monoterpene metabolic process	0.00025607	0.020277	6	6	1439	5703
Cluster 2	GO:0043694-monoterpene catabolic process	0.00025607	0.020277	6	6	1439	5703
Cluster 2	GO:0019260-1,2-dichloroethane catabolic process	0.00025607	0.020277	6	6	1439	5703
Cluster 2	GO:0046251-limonene catabolic process	0.00025607	0.020277	6	6	1439	5703
Cluster 2	GO:0071554-cell wall organization or biogenesis	0.00037714	0.02752	37	88	1439	5703
Cluster 2	GO:0019482-beta-alanine metabolic process	0.00043996	0.02752	8	10	1439	5703
Cluster 2	GO:0042178-xenobiotic catabolic process	0.00043996	0.02752	8	10	1439	5703
Cluster 2	GO:0006865-amino acid transport	0.00047786	0.02752	18	34	1439	5703
Cluster 2	GO:0003333-amino acid transmembrane transport	0.00047786	0.02752	18	34	1439	5703
Cluster 2	GO:0015837-amine transport	0.00047786	0.02752	18	34	1439	5703
Cluster 2	GO:0015849-organic acid transport	0.00093074	0.049135	20	41	1439	5703
Cluster 2	GO:0046942-carboxylic acid transport	0.00093074	0.049135	20	41	1439	5703
