# Supplementary material for: Unveiling molecular mechanisms of strobilurin resistance in the cacao pathogen Moniliophthora perniciosa
Source: iScience. 2025 Jul 23;28(8):113180. doi: 10.1016/j.isci.2025.113180 (PMC12432460; doi:10.1016/j.isci.2025.113180)
Supplement: Table S8. Identified genetic variants in FDS01 M. perniciosa isolate compared to the FA553 isolate [file mmc9.xlsx]

## Sheet: Sheet1
Table S8. Description of genetic variants detected in FDS01 compared to FA553
Varian calling method	Variant detected using both methods?	Reference_Genome	Scaffold:Position	FA553 Gene ID	CP02 Gene ID	Reference	Variant	Inference quality	Variant position	Variant type	Synonymous mutation?	Notes
Freebayes	No	FA553	scaffold136|size79196:57459	.	.	C	G	182.001	Intergenic	SNP	.	.
Mpileup	No	FA553	scaffold145|size74719:27570	g9410.t1	MP12773	A	T	36.5393	Exon	SNP	Yes	Hypothetical protein.
Mpileup	No	FA553	scaffold145|size74719:27572	g9410.t1	MP12773	G	A	31.4461	Exon	SNP	No	Hypothetical protein.
Mpileup	No	FA553	scaffold160|size125972:97501	g9888.t1	MP05680	GTTCTTCTTCTTCTTCTT	GTTCTTCTTCTTCTT	32.5249	Exon	Deletion	Yes	Hypothetical protein.
Mpileup	No	FA553	scaffold172|size71935:65776	.	.	C	G	33.6897	Intergenic	SNP	.	.
Mpileup	No	FA553	scaffold222|size54317:54191	g11536.t1	MP16437	T	C	23.9962	Exon	SNP	No	Hypothetical protein.
Mpileup	No	FA553	scaffold222|size54317:54195	g11536.t1	MP16437	T	G	28.0467	Exon	SNP	Yes	Hypothetical protein.
Mpileup	No	FA553	scaffold222|size54317:54196	g11536.t1	MP16437	A	G	22.9703	Exon	SNP	No	Hypothetical protein.
Freebayes	No	FA553	scaffold248|size86558:59052	.	.	G	A	186.793	Intergenic	SNP	.	.
Freebayes	No	FA553	scaffold248|size86558:62931	.	.	G	A	230.86	Intergenic	SNP	.	.
Freebayes	No	FA553	scaffold280|size41509:13393	g12740.t1	MP12859	A	G	392.863	Exon	SNP	Yes	Polyprotein
Mpileup	No	FA553	scaffold284|size76782:39990	g12835.t1	MP12211	G	A	30.7243	Exon	SNP	No	Glycoside hydrolase family 79.
Mpileup	No	FA553	scaffold284|size76782:40002	g12835.t1	MP12211	A	G	24.4929	Exon	SNP	No	Glycoside hydrolase family 79.
Freebayes	No	FA553	scaffold319|size36809:2382	.	.	CCTTCTTT	CCTTCTCT	88.6367	Intergenic	SNP	.	.
Mpileup	No	FA553	scaffold319|size36809:34397	.	.	C	T	68	Intergenic	SNP	.	.
Mpileup	No	FA553	scaffold343|size49149:617	.	.	TGGTCT	TGGTCTCGGTCT	157	Intergenic	Insertion	.	.
Mpileup	No	FA553	scaffold346|size33611:3517	.	.	G	A	62	Intergenic	SNP	.	.
Mpileup	No	FA553	scaffold346|size33611:3568	.	.	G	A	119	Intergenic	SNP	.	.
Mpileup	No	FA553	scaffold358|size43157:364	.	.	A	G	58	Intergenic	SNP	.	.
Mpileup	No	FA553	scaffold360|size65627:61855	.	.	C	T	52	Intergenic	SNP	.	.
Mpileup	No	FA553	scaffold37|size243859:178916	.	.	A	G	52	Intergenic	SNP	.	.
Freebayes	No	FA553	scaffold398|size28949:13612	.	.	G	A	340.104	Intergenic	SNP	.	.
Mpileup	No	FA553	scaffold408|size54038:15765	.	.	G	A	28.2467	Intergenic	SNP	.	.
Mpileup	No	FA553	scaffold418|size28294:7816	.	.	G	A	23.4351	Intergenic	SNP	.	.
Mpileup	No	FA553	scaffold448|size23462:9818	.	.	T	A	22.9291	Intergenic	SNP	.	.
Freebayes	No	FA553	scaffold49|size134685:9310	g4953.t1	MP16055	AAT	CAG	551.418	Exon	MNP	No	Hypothetical protein.
Freebayes	No	FA553	scaffold492|size27800:20598	g15630.t1	No_HITS	C	T	540.874	Exon	SNP	No	Hypothetical protein.
Mpileup	No	FA553	scaffold505|size21747:14474	.	.	A	T	36.1717	Intergenic	SNP	.	.
Freebayes	No	FA553	scaffold54|size134892:92686	.	.	TGCT	CGCC	414.497	Intergenic	MNP	.	.
Mpileup	No	FA553	scaffold594|size16539:272	.	.	C	T	27.1194	Intergenic	SNP	.	.
Mpileup	No	FA553	scaffold596|size13779:2210	g16329.t1	MP15429	T	C	53	Exon	SNP	No	Hypothetical protein.
Mpileup	No	FA553	scaffold618|size12462:1803	.	.	T	G	38.6061	Intergenic	SNP	.	.
Mpileup	No	FA553	scaffold620|size12346:2658	g16438.t1	MP13863	T	C	20.33	Exon	SNP	Yes	Hypothetical protein.
Freebayes	No	FA553	scaffold626|size12565:4165	.	.	C	T	516.974	Intergenic	SNP	.	.
Mpileup	No	FA553	scaffold626|size12565:5366	.	.	CATTGAAGCTTA	CA	70	Intergenic	Deletion	.	.
Mpileup	No	FA553	scaffold64|size202255:147862	.	.	G	T	33.209	Intergenic	SNP	.	.
Mpileup	No	FA553	scaffold64|size202255:147863	.	.	A	G	30.0839	Intergenic	SNP	.	.
Freebayes	No	FA553	scaffold64|size202255:85829	.	.	T	C	284.426	Intergenic	SNP	.	.
Mpileup	No	FA553	scaffold7|size429483:234871	g1412.t1	.	TTTCTTCTTCTTC	TTTCTTCTTC	78	Intron	Deletion	.	.
Mpileup	No	FA553	scaffold723|size10215:5081	.	.	G	A	26.4325	Intergenic	SNP	.	.
Freebayes	No	FA553	scaffold737|size14706:2759	g16851.t1	NO_HITS	G	A	242.6	Exon	SNP	Yes	Hypothetical protein.
Mpileup	No	FA553	scaffold74|size167054:136565	.	.	A	G	36.9494	Intergenic	SNP	.	.
Mpileup	No	FA553	scaffold74|size167054:136577	.	.	A	G	36.8043	Intergenic	SNP	.	.
Mpileup	No	FA553	scaffold783|size7551:4636	.	.	G	A	81	Intergenic	SNP	.	.
Mpileup	No	FA553	scaffold789|size6969:1718	g16976.t1	MP09124	T	A	26.298	Exon	SNP	No	Hypothetical protein.
Mpileup	No	FA553	scaffold789|size6969:1720	g16976.t1	MP09124	C	T	26.3121	Exon	SNP	No	Hypothetical protein.
Freebayes	No	FA553	scaffold813|size6067:2167	g17032.t1	MP12380	G	A	455.057	Exon	SNP	Yes	Hypothetical protein.
Freebayes	Yes	FA553	scaffold15|size335887:176243	g2388.t1	MP01179	AACACCCTCA	AA	412.893	Exon	Deletion	No	Puative transcriptional regulator. Mutation results in an early stop codon.
Mpileup	Yes	FA553	scaffold15|size335887:176243	g2388.t1	MP01179	AACACCCTCA	AA	211	Exon	Deletion	No	Puative transcriptional regulator. Mutation results in an early stop codon.
Freebayes	Yes	FA553	scaffold347|size52540:49965	g13901.t1	MP02676	C	A	485.238	Exon	SNP	No	Putative growth regulator. Mutation results in an early stop codon.
Mpileup	Yes	FA553	scaffold347|size52540:49965	g13901.t1	MP02676	C	A	219	Exon	SNP	No	Putative growth regulator. Mutation results in an early stop codon.
Freebayes	Yes	FA553	scaffold358|size43157:37794	.	.	G	T	493.831	5' UTR	SNP	.	5' UTR of a terpenoid synthase (MP12249)
Mpileup	Yes	FA553	scaffold358|size43157:37794	.	.	G	T	225	5' UTR	SNP	.	5' UTR of a terpenoid synthase (MP12249)
Freebayes	Yes	FA553	scaffold45|size138441:65642	g4729.t1	MP10135	G	A	599.461	Exon	SNP	No	Hypothetical protein
Mpileup	Yes	FA553	scaffold45|size138441:65642	g4729.t1	MP10135	G	A	225	Exon	SNP	No	Hypothetical protein
